# Supplementary material for: Lack of IRF6 Disrupts Human Epithelial Homeostasis by Altering Colony Morphology, Migration Pattern, and Differentiation Potential of Keratinocytes
Source: Front Cell Dev Biol. 2021 Sep 30;9:718066. doi: 10.3389/fcell.2021.718066 (PMC8514984; doi:10.3389/fcell.2021.718066)
Supplement: Supplementary file 2 [file Data_Sheet_2.xlsx]

## Sheet: proteinGroups DE test
Leading_Protein	GN	Protein IDs	Majority protein IDs	Fasta headers	Number of proteins	Razor + unique peptides	Sequence coverage [%]	Mol. weight [kDa]	Sequence length	Q-value	Score	Num Ident byMSMS//byMatch Epid_KO_IRFG_cl10	Num Ident byMSMS//byMatch Epid_KO_IRFG_cl8	Num Ident byMSMS//byMatch Epid_WT_NTERT	Num Ident byMSMS//byMatch Muc_KO_O_IRFG_cl15	Num Ident byMSMS//byMatch Muc_KO_O_IRFG_cl26	Num Ident byMSMS//byMatch Muc_WT_OKFG	Intensity	iBAQ peptides	MS/MS count	Only identified by site	Potential contaminant	Taxonomy IDs	iBAQ	Seen in at least 2 reps in Epid_KO_IRFG_cl10	Seen in no reps in Epid_KO_IRFG_cl10	Seen in all reps in Epid_KO_IRFG_cl10	Seen in at least 2 reps in Epid_KO_IRFG_cl8	Seen in no reps in Epid_KO_IRFG_cl8	Seen in all reps in Epid_KO_IRFG_cl8	Seen in at least 2 reps in Epid_WT_NTERT	Seen in no reps in Epid_WT_NTERT	Seen in all reps in Epid_WT_NTERT	Seen in at least 2 reps in Muc_KO_O_IRFG_cl15	Seen in no reps in Muc_KO_O_IRFG_cl15	Seen in all reps in Muc_KO_O_IRFG_cl15	Seen in at least 2 reps in Muc_KO_O_IRFG_cl26	Seen in no reps in Muc_KO_O_IRFG_cl26	Seen in all reps in Muc_KO_O_IRFG_cl26	Seen in at least 2 reps in Muc_WT_OKFG	Seen in no reps in Muc_WT_OKFG	Seen in all reps in Muc_WT_OKFG	OnOff Muc_WT_OKFG vs Epid_WT_NTERT onIn	StrictOnOff Muc_WT_OKFG vs Epid_WT_NTERT onIn	OnOff Muc_KO_O_IRFG_cl15 vs Epid_KO_IRFG_cl8 onIn	StrictOnOff Muc_KO_O_IRFG_cl15 vs Epid_KO_IRFG_cl8 onIn	OnOff Muc_KO_O_IRFG_cl26 vs Epid_KO_IRFG_cl10 onIn	StrictOnOff Muc_KO_O_IRFG_cl26 vs Epid_KO_IRFG_cl10 onIn	OnOff Epid_WT_NTERT vs Epid_KO_IRFG_cl8 onIn
CON__sp|P00489|PYGM_RABIT	PYGM	CON__sp|P00489|PYGM_RABIT;sp|P11217|PYGM_HUMAN;sp|P11217-2|PYGM_HUMAN	CON__sp|P00489|PYGM_RABIT;sp|P11217|PYGM_HUMAN;sp|P11217-2|PYGM_HUMAN	;Glycogen phosphorylase, muscle form OS=Homo sapiens OX=9606 GN=PYGM PE=1 SV=6;Isoform 2 of Glycogen phosphorylase, muscle form OS=Homo sapiens OX=9606 GN=PYGM	3	2	19.1	97.288	843	0.0011792	3.224	2//1	0//3	1//2	2//1	1//2	2//1	262500000	51	10		+	-1;-1;-1	5147000	TRUE	FALSE	FALSE	FALSE	TRUE	FALSE	FALSE	FALSE	FALSE	TRUE	FALSE	FALSE	FALSE	FALSE	FALSE	TRUE	FALSE	FALSE			Muc_KO_O_IRFG_cl15
CON__sp|P00761|TRYP_PIG		CON__sp|P00761|TRYP_PIG	CON__sp|P00761|TRYP_PIG		1	4	25.1	24.409	231	0	172.99	3//0	3//0	3//0	3//0	3//0	3//0	69218000000	12	420		+	-1	5768100000	TRUE	FALSE	TRUE	TRUE	FALSE	TRUE	TRUE	FALSE	TRUE	TRUE	FALSE	TRUE	TRUE	FALSE	TRUE	TRUE	FALSE	TRUE
CON__sp|P02754|LACB_BOVIN		CON__sp|P02754|LACB_BOVIN	CON__sp|P02754|LACB_BOVIN		1	2	17.4	19.883	178	0.0069813	2.1219	1//2	0//2	1//0	0//2	0//2	0//2	141830000	10	2		+	-1	14183000	TRUE	FALSE	TRUE	TRUE	FALSE	FALSE	FALSE	FALSE	FALSE	TRUE	FALSE	FALSE	TRUE	FALSE	FALSE	TRUE	FALSE	FALSE
CON__sp|P02769|ALBU_BOVIN		CON__sp|P02769|ALBU_BOVIN;sp|P02768-3|ALBU_HUMAN	CON__sp|P02769|ALBU_BOVIN		2	9	16.3	69.293	607	0	23.655	3//0	3//0	3//0	3//0	3//0	3//0	397050000	42	94		+	-1;-1	9453700	TRUE	FALSE	TRUE	TRUE	FALSE	TRUE	TRUE	FALSE	TRUE	TRUE	FALSE	TRUE	TRUE	FALSE	TRUE	TRUE	FALSE	TRUE
CON__sp|P08727|K1C19_HUMAN		CON__sp|P08727|K1C19_HUMAN	CON__sp|P08727|K1C19_HUMAN		1	25	84.5	44.091	400	0	323.31	3//0	3//0	3//0	3//0	3//0	3//0	312940000000	31	2206		+	-1	10095000000	TRUE	FALSE	TRUE	TRUE	FALSE	TRUE	TRUE	FALSE	TRUE	TRUE	FALSE	TRUE	TRUE	FALSE	TRUE	TRUE	FALSE	TRUE
CON__sp|P08729|K2C7_HUMAN	KRT7	CON__sp|P08729|K2C7_HUMAN;sp|P08729|K2C7_HUMAN	CON__sp|P08729|K2C7_HUMAN;sp|P08729|K2C7_HUMAN	;Keratin, type II cytoskeletal 7 OS=Homo sapiens OX=9606 GN=KRT7 PE=1 SV=5	2	31	68	51.404	469	0	323.31	2//1	1//2	1//2	3//0	3//0	3//0	124890000000	29	966		+	-1;-1	4306700000	TRUE	FALSE	TRUE	TRUE	FALSE	FALSE	TRUE	FALSE	TRUE	TRUE	FALSE	TRUE	TRUE	FALSE	TRUE	TRUE	FALSE	TRUE
CON__sp|P19012|K1C15_HUMAN	KRT15	CON__sp|P19012|K1C15_HUMAN;sp|P19012|K1C15_HUMAN;sp|P19012-2|K1C15_HUMAN	CON__sp|P19012|K1C15_HUMAN;sp|P19012|K1C15_HUMAN;sp|P19012-2|K1C15_HUMAN	;Keratin, type I cytoskeletal 15 OS=Homo sapiens OX=9606 GN=KRT15 PE=1 SV=3;Isoform 2 of Keratin, type I cytoskeletal 15 OS=Homo sapiens OX=9606 GN=KRT15	3	24	85.3	49.197	456	0	323.31	3//0	3//0	3//0	3//0	3//0	3//0	98356000000	30	1964		+	-1;-1;-1	3278500000	TRUE	FALSE	TRUE	TRUE	FALSE	TRUE	TRUE	FALSE	TRUE	TRUE	FALSE	TRUE	TRUE	FALSE	TRUE	TRUE	FALSE	TRUE
CON__sp|P35908|K22E_HUMAN	KRT2	CON__sp|P35908|K22E_HUMAN;sp|P35908|K22E_HUMAN;sp|Q7Z794|K2C1B_HUMAN	CON__sp|P35908|K22E_HUMAN;sp|P35908|K22E_HUMAN	;Keratin, type II cytoskeletal 2 epidermal OS=Homo sapiens OX=9606 GN=KRT2 PE=1 SV=2	3	21	57.6	65.432	639	0	323.31	3//0	3//0	3//0	3//0	3//0	2//1	3342600000	39	211		+	-1;-1;-1	85706000	TRUE	FALSE	TRUE	TRUE	FALSE	TRUE	TRUE	FALSE	TRUE	TRUE	FALSE	TRUE	TRUE	FALSE	TRUE	TRUE	FALSE	TRUE
CON__sp|Q03001-9|BPA1_HUMAN	DST	CON__sp|Q03001-9|BPA1_HUMAN;sp|Q03001-8|DYST_HUMAN;CON__sp|Q03001-8|BPA1_HUMAN;sp|Q03001|DYST_HUMAN;CON__sp|Q03001|BPA1_HUMAN;CON__sp|Q03001-11|BPA1_HUMAN;sp|Q03001-9|DYST_HUMAN;sp|Q03001-14|DYST_HUMAN;CON__sp|Q03001-10|BPA1_HUMAN	CON__sp|Q03001-9|BPA1_HUMAN;sp|Q03001-8|DYST_HUMAN;CON__sp|Q03001-8|BPA1_HUMAN;sp|Q03001|DYST_HUMAN;CON__sp|Q03001|BPA1_HUMAN;CON__sp|Q03001-11|BPA1_HUMAN;sp|Q03001-9|DYST_HUMAN;sp|Q03001-14|DYST_HUMAN;CON__sp|Q03001-10|BPA1_HUMAN	;Isoform 2 of Dystonin OS=Homo sapiens OX=9606 GN=DST;;Dystonin OS=Homo sapiens OX=9606 GN=DST PE=1 SV=4;;;Isoform 4 of Dystonin OS=Homo sapiens OX=9606 GN=DST;Isoform 9 of Dystonin OS=Homo sapiens OX=9606 GN=DST;	9	4	10.9	821.9	7244	0.0050804	2.3307	3//0	3//0	3//0	3//0	3//0	3//0	597690000	404	17		+	-1;-1;-1;-1;-1;-1;-1;-1;-1	1479400	TRUE	FALSE	TRUE	TRUE	FALSE	TRUE	TRUE	FALSE	TRUE	TRUE	FALSE	TRUE	TRUE	FALSE	TRUE	TRUE	FALSE	TRUE
CON__sp|Q9C075|K1C23_HUMAN	KRT23	CON__sp|Q9C075|K1C23_HUMAN;sp|Q9C075|K1C23_HUMAN;sp|Q9C075-2|K1C23_HUMAN	CON__sp|Q9C075|K1C23_HUMAN;sp|Q9C075|K1C23_HUMAN;sp|Q9C075-2|K1C23_HUMAN	;Keratin, type I cytoskeletal 23 OS=Homo sapiens OX=9606 GN=KRT23 PE=1 SV=2;Isoform 2 of Keratin, type I cytoskeletal 23 OS=Homo sapiens OX=9606 GN=KRT23	3	8	29.1	48.131	422	0	27.092	1//2	1//2	1//2	0//3	0//3	3//0	278630000	27	24		+	-1;-1;-1	10320000	FALSE	FALSE	FALSE	FALSE	FALSE	FALSE	FALSE	FALSE	FALSE	FALSE	TRUE	FALSE	FALSE	FALSE	FALSE	TRUE	FALSE	TRUE
sp|A0A0U1RRL7|MMPOS_HUMAN	MMP24OS	sp|A0A0U1RRL7|MMPOS_HUMAN	sp|A0A0U1RRL7|MMPOS_HUMAN	Protein MMP24OS OS=Homo sapiens OX=9606 GN=MMP24OS PE=1 SV=1	1	2	74.6	7.6794	71	0	11.255	2//0	2//0	1//0	2//0	3//0	3//0	0	4	18			-1	0	TRUE	FALSE	FALSE	TRUE	FALSE	FALSE	FALSE	FALSE	FALSE	TRUE	FALSE	FALSE	TRUE	FALSE	TRUE	TRUE	FALSE	TRUE
sp|A0AVT1|UBA6_HUMAN	UBA6	sp|A0AVT1|UBA6_HUMAN;sp|A0AVT1-2|UBA6_HUMAN;sp|A0AVT1-3|UBA6_HUMAN;sp|A0AVT1-4|UBA6_HUMAN	sp|A0AVT1|UBA6_HUMAN;sp|A0AVT1-2|UBA6_HUMAN	Ubiquitin-like modifier-activating enzyme 6 OS=Homo sapiens OX=9606 GN=UBA6 PE=1 SV=1;Isoform 2 of Ubiquitin-like modifier-activating enzyme 6 OS=Homo sapiens OX=9606 GN=UBA6	4	35	49.8	117.97	1052	0	298.23	3//0	3//0	3//0	3//0	3//0	3//0	7002300000	58	571			-1;-1;-1;-1	120730000	TRUE	FALSE	TRUE	TRUE	FALSE	TRUE	TRUE	FALSE	TRUE	TRUE	FALSE	TRUE	TRUE	FALSE	TRUE	TRUE	FALSE	TRUE
sp|A0FGR8-2|ESYT2_HUMAN	ESYT2	sp|A0FGR8-2|ESYT2_HUMAN;sp|A0FGR8|ESYT2_HUMAN;sp|A0FGR8-6|ESYT2_HUMAN;sp|A0FGR8-5|ESYT2_HUMAN;sp|A0FGR8-4|ESYT2_HUMAN	sp|A0FGR8-2|ESYT2_HUMAN;sp|A0FGR8|ESYT2_HUMAN;sp|A0FGR8-6|ESYT2_HUMAN;sp|A0FGR8-5|ESYT2_HUMAN;sp|A0FGR8-4|ESYT2_HUMAN	Isoform 2 of Extended synaptotagmin-2 OS=Homo sapiens OX=9606 GN=ESYT2;Extended synaptotagmin-2 OS=Homo sapiens OX=9606 GN=ESYT2 PE=1 SV=1;Isoform 6 of Extended synaptotagmin-2 OS=Homo sapiens OX=9606 GN=ESYT2;Isoform 5 of Extended synaptotagmin-2 OS=Homo	5	10	18.9	98.9	893	0	17.054	2//1	2//0	3//0	3//0	3//0	3//0	599620000	42	51			-1;-1;-1;-1;-1	14277000	TRUE	FALSE	TRUE	TRUE	FALSE	FALSE	TRUE	FALSE	TRUE	TRUE	FALSE	TRUE	TRUE	FALSE	TRUE	TRUE	FALSE	TRUE
sp|A0MZ66|SHOT1_HUMAN	SHTN1	sp|A0MZ66|SHOT1_HUMAN;sp|A0MZ66-4|SHOT1_HUMAN;sp|A0MZ66-5|SHOT1_HUMAN;sp|A0MZ66-6|SHOT1_HUMAN;sp|A0MZ66-3|SHOT1_HUMAN;sp|A0MZ66-8|SHOT1_HUMAN;sp|A0MZ66-2|SHOT1_HUMAN;sp|A0MZ66-7|SHOT1_HUMAN	sp|A0MZ66|SHOT1_HUMAN;sp|A0MZ66-4|SHOT1_HUMAN;sp|A0MZ66-5|SHOT1_HUMAN;sp|A0MZ66-6|SHOT1_HUMAN;sp|A0MZ66-3|SHOT1_HUMAN;sp|A0MZ66-8|SHOT1_HUMAN;sp|A0MZ66-2|SHOT1_HUMAN	Shootin-1 OS=Homo sapiens OX=9606 GN=SHTN1 PE=1 SV=4;Isoform 4 of Shootin-1 OS=Homo sapiens OX=9606 GN=SHTN1;Isoform 5 of Shootin-1 OS=Homo sapiens OX=9606 GN=SHTN1;Isoform 6 of Shootin-1 OS=Homo sapiens OX=9606 GN=SHTN1;Isoform 3 of Shootin-1 OS=Homo sapi	8	12	25.4	71.639	631	0	36.59	3//0	3//0	3//0	3//0	3//0	3//0	669850000	38	141			-1;-1;-1;-1;-1;-1;-1;-1	17628000	TRUE	FALSE	TRUE	TRUE	FALSE	TRUE	TRUE	FALSE	TRUE	TRUE	FALSE	TRUE	TRUE	FALSE	TRUE	TRUE	FALSE	TRUE
sp|A1L0T0|HACL2_HUMAN	ILVBL	sp|A1L0T0|HACL2_HUMAN	sp|A1L0T0|HACL2_HUMAN	2-hydroxyacyl-CoA lyase 2 OS=Homo sapiens OX=9606 GN=ILVBL PE=1 SV=2	1	8	24.1	67.867	632	0	30.583	0//3	3//0	3//0	3//0	3//0	3//0	1157400000	25	63			-1	46296000	TRUE	FALSE	TRUE	TRUE	FALSE	TRUE	TRUE	FALSE	TRUE	TRUE	FALSE	TRUE	TRUE	FALSE	TRUE	TRUE	FALSE	TRUE
sp|A1L390|PKHG3_HUMAN	PLEKHG3	sp|A1L390|PKHG3_HUMAN;sp|A1L390-3|PKHG3_HUMAN;sp|A1L390-2|PKHG3_HUMAN	sp|A1L390|PKHG3_HUMAN;sp|A1L390-3|PKHG3_HUMAN	Pleckstrin homology domain-containing family G member 3 OS=Homo sapiens OX=9606 GN=PLEKHG3 PE=1 SV=1;Isoform 3 of Pleckstrin homology domain-containing family G member 3 OS=Homo sapiens OX=9606 GN=PLEKHG3	3	3	5.2	134.41	1219	0.00060096	3.5973	0//0	1//0	0//1	3//0	1//0	1//0	5069500	48	9			-1;-1;-1	105610	FALSE	TRUE	FALSE	FALSE	FALSE	FALSE	FALSE	FALSE	FALSE	TRUE	FALSE	TRUE	FALSE	FALSE	FALSE	FALSE	FALSE	FALSE
sp|A1X283|SPD2B_HUMAN	SH3PXD2B	sp|A1X283|SPD2B_HUMAN	sp|A1X283|SPD2B_HUMAN	SH3 and PX domain-containing protein 2B OS=Homo sapiens OX=9606 GN=SH3PXD2B PE=1 SV=3	1	7	14.1	101.58	911	0	7.2893	2//0	2//1	2//1	3//0	3//0	2//0	403970000	46	24			-1	8782000	TRUE	FALSE	FALSE	TRUE	FALSE	TRUE	TRUE	FALSE	TRUE	TRUE	FALSE	TRUE	TRUE	FALSE	TRUE	TRUE	FALSE	FALSE
sp|A3KMH1|VWA8_HUMAN	VWA8	sp|A3KMH1|VWA8_HUMAN;sp|A3KMH1-3|VWA8_HUMAN;sp|A3KMH1-2|VWA8_HUMAN	sp|A3KMH1|VWA8_HUMAN;sp|A3KMH1-3|VWA8_HUMAN;sp|A3KMH1-2|VWA8_HUMAN	von Willebrand factor A domain-containing protein 8 OS=Homo sapiens OX=9606 GN=VWA8 PE=1 SV=2;Isoform 3 of von Willebrand factor A domain-containing protein 8 OS=Homo sapiens OX=9606 GN=VWA8;Isoform 2 of von Willebrand factor A domain-containing protein 8	3	6	4.8	214.82	1905	0	7.4243	0//0	2//0	1//0	2//1	2//0	3//0	79291000	109	17			-1;-1;-1	727440	FALSE	TRUE	FALSE	TRUE	FALSE	FALSE	FALSE	FALSE	FALSE	TRUE	FALSE	TRUE	TRUE	FALSE	FALSE	TRUE	FALSE	TRUE					Muc_KO_O_IRFG_cl26
sp|A4D1P6|WDR91_HUMAN	WDR91	sp|A4D1P6|WDR91_HUMAN;sp|A4D1P6-2|WDR91_HUMAN;sp|A4D1P6-3|WDR91_HUMAN	sp|A4D1P6|WDR91_HUMAN;sp|A4D1P6-2|WDR91_HUMAN;sp|A4D1P6-3|WDR91_HUMAN	WD repeat-containing protein 91 OS=Homo sapiens OX=9606 GN=WDR91 PE=1 SV=2;Isoform 2 of WD repeat-containing protein 91 OS=Homo sapiens OX=9606 GN=WDR91;Isoform 3 of WD repeat-containing protein 91 OS=Homo sapiens OX=9606 GN=WDR91	3	3	4	83.343	747	0.0003096	4.3078	2//0	2//0	2//0	3//0	2//0	1//1	228050000	39	17			-1;-1;-1	5847400	TRUE	FALSE	FALSE	TRUE	FALSE	FALSE	TRUE	FALSE	FALSE	TRUE	FALSE	TRUE	TRUE	FALSE	FALSE	TRUE	FALSE	FALSE
sp|A5YKK6|CNOT1_HUMAN	CNOT1	sp|A5YKK6|CNOT1_HUMAN;sp|A5YKK6-2|CNOT1_HUMAN;sp|A5YKK6-3|CNOT1_HUMAN;sp|A5YKK6-4|CNOT1_HUMAN	sp|A5YKK6|CNOT1_HUMAN;sp|A5YKK6-2|CNOT1_HUMAN;sp|A5YKK6-3|CNOT1_HUMAN;sp|A5YKK6-4|CNOT1_HUMAN	CCR4-NOT transcription complex subunit 1 OS=Homo sapiens OX=9606 GN=CNOT1 PE=1 SV=2;Isoform 2 of CCR4-NOT transcription complex subunit 1 OS=Homo sapiens OX=9606 GN=CNOT1;Isoform 3 of CCR4-NOT transcription complex subunit 1 OS=Homo sapiens OX=9606 GN=CNOT	4	19	11.5	266.94	2376	0	21.775	3//0	3//0	3//0	3//0	3//0	3//0	689720000	120	82			-1;-1;-1;-1	5747700	TRUE	FALSE	TRUE	TRUE	FALSE	TRUE	TRUE	FALSE	TRUE	TRUE	FALSE	TRUE	TRUE	FALSE	TRUE	TRUE	FALSE	TRUE
sp|A6NDG6|PGP_HUMAN	PGP	sp|A6NDG6|PGP_HUMAN	sp|A6NDG6|PGP_HUMAN	Glycerol-3-phosphate phosphatase OS=Homo sapiens OX=9606 GN=PGP PE=1 SV=1	1	4	17.4	34.006	321	0	16.085	3//0	3//0	3//0	3//0	3//0	3//0	497080000	18	59			-1	27615000	TRUE	FALSE	TRUE	TRUE	FALSE	TRUE	TRUE	FALSE	TRUE	TRUE	FALSE	TRUE	TRUE	FALSE	TRUE	TRUE	FALSE	TRUE
sp|A6NDU8|CE051_HUMAN	C5orf51	sp|A6NDU8|CE051_HUMAN	sp|A6NDU8|CE051_HUMAN	UPF0600 protein C5orf51 OS=Homo sapiens OX=9606 GN=C5orf51 PE=1 SV=1	1	3	23.1	33.62	294	0	8.5386	2//1	0//3	2//1	0//3	3//0	0//3	231610000	17	9			-1	13624000	TRUE	FALSE	TRUE	TRUE	FALSE	TRUE	TRUE	FALSE	TRUE	TRUE	FALSE	TRUE	TRUE	FALSE	TRUE	TRUE	FALSE	TRUE
sp|A6ZKI3|RTL8C_HUMAN	RTL8C	sp|A6ZKI3|RTL8C_HUMAN;sp|Q17RB0|RTL8B_HUMAN	sp|A6ZKI3|RTL8C_HUMAN;sp|Q17RB0|RTL8B_HUMAN	Retrotransposon Gag-like protein 8C OS=Homo sapiens OX=9606 GN=RTL8C PE=1 SV=1;Retrotransposon Gag-like protein 8B OS=Homo sapiens OX=9606 GN=RTL8B PE=1 SV=1	2	2	23	13.171	113	0.0031357	2.5091	1//2	3//0	0//0	1//0	0//2	0//0	19649000	8	4			-1;-1	2456100	TRUE	FALSE	TRUE	TRUE	FALSE	TRUE	FALSE	TRUE	FALSE	FALSE	FALSE	FALSE	TRUE	FALSE	FALSE	FALSE	TRUE	FALSE							Epid_KO_IRFG_cl8
sp|A8K2U0|A2ML1_HUMAN	A2ML1	sp|A8K2U0|A2ML1_HUMAN;sp|A8K2U0-2|A2ML1_HUMAN	sp|A8K2U0|A2ML1_HUMAN;sp|A8K2U0-2|A2ML1_HUMAN	Alpha-2-macroglobulin-like protein 1 OS=Homo sapiens OX=9606 GN=A2ML1 PE=1 SV=3;Isoform 2 of Alpha-2-macroglobulin-like protein 1 OS=Homo sapiens OX=9606 GN=A2ML1	2	33	34	161.1	1454	0	255.53	3//0	3//0	3//0	1//2	1//1	0//3	3958100000	64	327			-1;-1	61846000	TRUE	FALSE	TRUE	TRUE	FALSE	TRUE	TRUE	FALSE	TRUE	TRUE	FALSE	TRUE	TRUE	FALSE	FALSE	TRUE	FALSE	TRUE
sp|A8MXV4|NUD19_HUMAN	NUDT19	sp|A8MXV4|NUD19_HUMAN	sp|A8MXV4|NUD19_HUMAN	Nucleoside diphosphate-linked moiety X motif 19 OS=Homo sapiens OX=9606 GN=NUDT19 PE=1 SV=1	1	3	10.7	42.233	375	0.00031636	4.7515	3//0	2//1	1//1	2//0	0//0	0//0	68502000	16	17			-1	4281400	TRUE	FALSE	TRUE	TRUE	FALSE	TRUE	TRUE	FALSE	FALSE	TRUE	FALSE	FALSE	FALSE	TRUE	FALSE	FALSE	TRUE	FALSE	Epid_WT_NTERT				Epid_KO_IRFG_cl10	Epid_KO_IRFG_cl10
sp|E9PAV3|NACAM_HUMAN	NACA	sp|E9PAV3|NACAM_HUMAN;sp|Q13765|NACA_HUMAN;sp|E9PAV3-2|NACAM_HUMAN;sp|Q9BZK3|NACP4_HUMAN	sp|E9PAV3|NACAM_HUMAN;sp|Q13765|NACA_HUMAN;sp|E9PAV3-2|NACAM_HUMAN	Nascent polypeptide-associated complex subunit alpha, muscle-specific form OS=Homo sapiens OX=9606 GN=NACA PE=1 SV=1;Nascent polypeptide-associated complex subunit alpha OS=Homo sapiens OX=9606 GN=NACA PE=1 SV=1;Isoform skNAC-2 of Nascent polypeptide-assoc	4	6	4.5	205.42	2078	0	323.31	3//0	3//0	3//0	3//0	3//0	3//0	19016000000	103	308			-1;-1;-1;-1	184630000	TRUE	FALSE	TRUE	TRUE	FALSE	TRUE	TRUE	FALSE	TRUE	TRUE	FALSE	TRUE	TRUE	FALSE	TRUE	TRUE	FALSE	TRUE
sp|O00116|ADAS_HUMAN	AGPS	sp|O00116|ADAS_HUMAN	sp|O00116|ADAS_HUMAN	Alkyldihydroxyacetonephosphate synthase, peroxisomal OS=Homo sapiens OX=9606 GN=AGPS PE=1 SV=1	1	20	48.5	72.911	658	0	156.35	3//0	3//0	3//0	3//0	3//0	3//0	7308200000	34	492			-1	214950000	TRUE	FALSE	TRUE	TRUE	FALSE	TRUE	TRUE	FALSE	TRUE	TRUE	FALSE	TRUE	TRUE	FALSE	TRUE	TRUE	FALSE	TRUE
sp|O00139-2|KIF2A_HUMAN	KIF2A	sp|O00139-2|KIF2A_HUMAN	sp|O00139-2|KIF2A_HUMAN	Isoform 2 of Kinesin-like protein KIF2A OS=Homo sapiens OX=9606 GN=KIF2A	1	6	13.8	75.042	660	0	39.09	3//0	2//0	1//1	3//0	3//0	3//0	294760000	31	82			-1	9508500	TRUE	FALSE	TRUE	TRUE	FALSE	FALSE	TRUE	FALSE	FALSE	TRUE	FALSE	TRUE	TRUE	FALSE	TRUE	TRUE	FALSE	TRUE
sp|O00148|DX39A_HUMAN	DDX39A	sp|O00148|DX39A_HUMAN;sp|O00148-2|DX39A_HUMAN;sp|O00148-3|DX39A_HUMAN	sp|O00148|DX39A_HUMAN;sp|O00148-2|DX39A_HUMAN;sp|O00148-3|DX39A_HUMAN	ATP-dependent RNA helicase DDX39A OS=Homo sapiens OX=9606 GN=DDX39A PE=1 SV=2;Isoform 2 of ATP-dependent RNA helicase DDX39A OS=Homo sapiens OX=9606 GN=DDX39A;Isoform 3 of ATP-dependent RNA helicase DDX39A OS=Homo sapiens OX=9606 GN=DDX39A	3	8	61.1	49.129	427	0	107.05	3//0	3//0	3//0	3//0	3//0	3//0	2510400000	21	179			-1;-1;-1	119540000	TRUE	FALSE	TRUE	TRUE	FALSE	TRUE	TRUE	FALSE	TRUE	TRUE	FALSE	TRUE	TRUE	FALSE	TRUE	TRUE	FALSE	TRUE
sp|O00151|PDLI1_HUMAN	PDLIM1	sp|O00151|PDLI1_HUMAN	sp|O00151|PDLI1_HUMAN	PDZ and LIM domain protein 1 OS=Homo sapiens OX=9606 GN=PDLIM1 PE=1 SV=4	1	17	74.8	36.071	329	0	323.31	3//0	3//0	3//0	3//0	3//0	3//0	73727000000	16	1381			-1	4608000000	TRUE	FALSE	TRUE	TRUE	FALSE	TRUE	TRUE	FALSE	TRUE	TRUE	FALSE	TRUE	TRUE	FALSE	TRUE	TRUE	FALSE	TRUE
sp|O00154-4|BACH_HUMAN	ACOT7	sp|O00154-4|BACH_HUMAN;sp|O00154-6|BACH_HUMAN;sp|O00154-7|BACH_HUMAN;sp|O00154|BACH_HUMAN;sp|O00154-5|BACH_HUMAN;sp|O00154-2|BACH_HUMAN;sp|O00154-3|BACH_HUMAN	sp|O00154-4|BACH_HUMAN;sp|O00154-6|BACH_HUMAN;sp|O00154-7|BACH_HUMAN;sp|O00154|BACH_HUMAN;sp|O00154-5|BACH_HUMAN;sp|O00154-2|BACH_HUMAN;sp|O00154-3|BACH_HUMAN	Isoform 4 of Cytosolic acyl coenzyme A thioester hydrolase OS=Homo sapiens OX=9606 GN=ACOT7;Isoform 6 of Cytosolic acyl coenzyme A thioester hydrolase OS=Homo sapiens OX=9606 GN=ACOT7;Isoform 7 of Cytosolic acyl coenzyme A thioester hydrolase OS=Homo sapie	7	15	72.5	37.419	338	0	307.37	3//0	3//0	3//0	3//0	3//0	3//0	13622000000	18	525			-1;-1;-1;-1;-1;-1;-1	756810000	TRUE	FALSE	TRUE	TRUE	FALSE	TRUE	TRUE	FALSE	TRUE	TRUE	FALSE	TRUE	TRUE	FALSE	TRUE	TRUE	FALSE	TRUE
sp|O00159-2|MYO1C_HUMAN	MYO1C	sp|O00159-2|MYO1C_HUMAN;sp|O00159-3|MYO1C_HUMAN;sp|O00159|MYO1C_HUMAN	sp|O00159-2|MYO1C_HUMAN;sp|O00159-3|MYO1C_HUMAN;sp|O00159|MYO1C_HUMAN	Isoform 2 of Unconventional myosin-Ic OS=Homo sapiens OX=9606 GN=MYO1C;Isoform 3 of Unconventional myosin-Ic OS=Homo sapiens OX=9606 GN=MYO1C;Unconventional myosin-Ic OS=Homo sapiens OX=9606 GN=MYO1C PE=1 SV=4	3	34	45.6	117.91	1028	0	278.88	3//0	3//0	3//0	3//0	3//0	3//0	16366000000	54	698			-1;-1;-1	303080000	TRUE	FALSE	TRUE	TRUE	FALSE	TRUE	TRUE	FALSE	TRUE	TRUE	FALSE	TRUE	TRUE	FALSE	TRUE	TRUE	FALSE	TRUE
sp|O00161|SNP23_HUMAN	SNAP23	sp|O00161|SNP23_HUMAN;sp|O00161-2|SNP23_HUMAN	sp|O00161|SNP23_HUMAN;sp|O00161-2|SNP23_HUMAN	Synaptosomal-associated protein 23 OS=Homo sapiens OX=9606 GN=SNAP23 PE=1 SV=1;Isoform SNAP-23b of Synaptosomal-associated protein 23 OS=Homo sapiens OX=9606 GN=SNAP23	2	8	55.5	23.354	211	0	93.574	3//0	3//0	3//0	3//0	3//0	3//0	874230000	12	75			-1;-1	72853000	TRUE	FALSE	TRUE	TRUE	FALSE	TRUE	TRUE	FALSE	TRUE	TRUE	FALSE	TRUE	TRUE	FALSE	TRUE	TRUE	FALSE	TRUE
sp|O00170|AIP_HUMAN	AIP	sp|O00170|AIP_HUMAN	sp|O00170|AIP_HUMAN	AH receptor-interacting protein OS=Homo sapiens OX=9606 GN=AIP PE=1 SV=2	1	9	38.2	37.636	330	0	179.64	3//0	3//0	3//0	3//0	3//0	3//0	865380000	18	87			-1	48077000	TRUE	FALSE	TRUE	TRUE	FALSE	TRUE	TRUE	FALSE	TRUE	TRUE	FALSE	TRUE	TRUE	FALSE	TRUE	TRUE	FALSE	TRUE
sp|O00178|GTPB1_HUMAN	GTPBP1	sp|O00178|GTPB1_HUMAN	sp|O00178|GTPB1_HUMAN	GTP-binding protein 1 OS=Homo sapiens OX=9606 GN=GTPBP1 PE=1 SV=3	1	7	20.3	72.453	669	0	7.4754	2//0	3//0	3//0	3//0	1//1	2//1	256710000	28	27			-1	9168400	TRUE	FALSE	FALSE	TRUE	FALSE	TRUE	TRUE	FALSE	TRUE	TRUE	FALSE	TRUE	TRUE	FALSE	FALSE	TRUE	FALSE	TRUE
sp|O00186|STXB3_HUMAN	STXBP3	sp|O00186|STXB3_HUMAN	sp|O00186|STXB3_HUMAN	Syntaxin-binding protein 3 OS=Homo sapiens OX=9606 GN=STXBP3 PE=1 SV=2	1	4	10.3	67.764	592	0	11.563	2//0	3//0	3//0	2//0	2//0	3//0	32885000	30	28			-1	1096200	TRUE	FALSE	FALSE	TRUE	FALSE	TRUE	TRUE	FALSE	TRUE	TRUE	FALSE	FALSE	TRUE	FALSE	FALSE	TRUE	FALSE	TRUE
sp|O00193|SMAP_HUMAN	SMAP	sp|O00193|SMAP_HUMAN	sp|O00193|SMAP_HUMAN	Small acidic protein OS=Homo sapiens OX=9606 GN=SMAP PE=1 SV=1	1	7	33.9	20.332	183	0	318.74	3//0	3//0	3//0	3//0	3//0	3//0	1592100000	5	171			-1	318420000	TRUE	FALSE	TRUE	TRUE	FALSE	TRUE	TRUE	FALSE	TRUE	TRUE	FALSE	TRUE	TRUE	FALSE	TRUE	TRUE	FALSE	TRUE
sp|O00194|RB27B_HUMAN	RAB27B	sp|O00194|RB27B_HUMAN	sp|O00194|RB27B_HUMAN	Ras-related protein Rab-27B OS=Homo sapiens OX=9606 GN=RAB27B PE=1 SV=4	1	3	20.2	24.608	218	0	11.45	3//0	3//0	3//0	3//0	2//1	3//0	171700000	13	53			-1	13207000	TRUE	FALSE	TRUE	TRUE	FALSE	TRUE	TRUE	FALSE	TRUE	TRUE	FALSE	TRUE	TRUE	FALSE	TRUE	TRUE	FALSE	TRUE
sp|O00203-3|AP3B1_HUMAN	AP3B1	sp|O00203-3|AP3B1_HUMAN;sp|O00203|AP3B1_HUMAN;sp|Q13367-3|AP3B2_HUMAN;sp|Q13367|AP3B2_HUMAN;sp|Q13367-4|AP3B2_HUMAN	sp|O00203-3|AP3B1_HUMAN;sp|O00203|AP3B1_HUMAN	Isoform 2 of AP-3 complex subunit beta-1 OS=Homo sapiens OX=9606 GN=AP3B1;AP-3 complex subunit beta-1 OS=Homo sapiens OX=9606 GN=AP3B1 PE=1 SV=3	5	20	27.8	116.19	1045	0	96.275	3//0	3//0	3//0	3//0	3//0	3//0	3535700000	56	236			-1;-1;-1;-1;-1	63137000	TRUE	FALSE	TRUE	TRUE	FALSE	TRUE	TRUE	FALSE	TRUE	TRUE	FALSE	TRUE	TRUE	FALSE	TRUE	TRUE	FALSE	TRUE
sp|O00204|ST2B1_HUMAN	SULT2B1	sp|O00204|ST2B1_HUMAN;sp|O00204-2|ST2B1_HUMAN	sp|O00204|ST2B1_HUMAN;sp|O00204-2|ST2B1_HUMAN	Sulfotransferase 2B1 OS=Homo sapiens OX=9606 GN=SULT2B1 PE=1 SV=2;Isoform 2 of Sulfotransferase 2B1 OS=Homo sapiens OX=9606 GN=SULT2B1	2	11	44.1	41.307	365	0	88.113	0//0	0//1	3//0	0//1	0//0	0//0	375710000	19	60			-1;-1	19774000	FALSE	TRUE	FALSE	FALSE	FALSE	FALSE	TRUE	FALSE	TRUE	FALSE	FALSE	FALSE	FALSE	TRUE	FALSE	FALSE	TRUE	FALSE	Epid_WT_NTERT	Epid_WT_NTERT
sp|O00217|NDUS8_HUMAN	NDUFS8	sp|O00217|NDUS8_HUMAN	sp|O00217|NDUS8_HUMAN	NADH dehydrogenase [ubiquinone] iron-sulfur protein 8, mitochondrial OS=Homo sapiens OX=9606 GN=NDUFS8 PE=1 SV=1	1	4	23.3	23.705	210	0	14.856	3//0	3//0	3//0	3//0	3//0	3//0	1310200000	13	104			-1	100780000	TRUE	FALSE	TRUE	TRUE	FALSE	TRUE	TRUE	FALSE	TRUE	TRUE	FALSE	TRUE	TRUE	FALSE	TRUE	TRUE	FALSE	TRUE
sp|O00231|PSD11_HUMAN	PSMD11	sp|O00231|PSD11_HUMAN;sp|O00231-2|PSD11_HUMAN	sp|O00231|PSD11_HUMAN;sp|O00231-2|PSD11_HUMAN	26S proteasome non-ATPase regulatory subunit 11 OS=Homo sapiens OX=9606 GN=PSMD11 PE=1 SV=3;Isoform 2 of 26S proteasome non-ATPase regulatory subunit 11 OS=Homo sapiens OX=9606 GN=PSMD11	2	25	68.2	47.463	422	0	319.49	3//0	3//0	3//0	3//0	3//0	3//0	16698000000	27	834			-1;-1	618460000	TRUE	FALSE	TRUE	TRUE	FALSE	TRUE	TRUE	FALSE	TRUE	TRUE	FALSE	TRUE	TRUE	FALSE	TRUE	TRUE	FALSE	TRUE
sp|O00232|PSD12_HUMAN	PSMD12	sp|O00232|PSD12_HUMAN;sp|O00232-2|PSD12_HUMAN	sp|O00232|PSD12_HUMAN;sp|O00232-2|PSD12_HUMAN	26S proteasome non-ATPase regulatory subunit 12 OS=Homo sapiens OX=9606 GN=PSMD12 PE=1 SV=3;Isoform 2 of 26S proteasome non-ATPase regulatory subunit 12 OS=Homo sapiens OX=9606 GN=PSMD12	2	17	46.5	52.904	456	0	235.01	3//0	3//0	3//0	3//0	3//0	3//0	8487900000	25	477			-1;-1	339520000	TRUE	FALSE	TRUE	TRUE	FALSE	TRUE	TRUE	FALSE	TRUE	TRUE	FALSE	TRUE	TRUE	FALSE	TRUE	TRUE	FALSE	TRUE
sp|O00233|PSMD9_HUMAN	PSMD9	sp|O00233|PSMD9_HUMAN;sp|O00233-2|PSMD9_HUMAN;sp|O00233-3|PSMD9_HUMAN	sp|O00233|PSMD9_HUMAN;sp|O00233-2|PSMD9_HUMAN;sp|O00233-3|PSMD9_HUMAN	26S proteasome non-ATPase regulatory subunit 9 OS=Homo sapiens OX=9606 GN=PSMD9 PE=1 SV=3;Isoform p27-S of 26S proteasome non-ATPase regulatory subunit 9 OS=Homo sapiens OX=9606 GN=PSMD9;Isoform 3 of 26S proteasome non-ATPase regulatory subunit 9 OS=Homo s	3	6	36.8	24.682	223	0	31.03	3//0	3//0	3//0	3//0	3//0	3//0	1815500000	11	162			-1;-1;-1	165050000	TRUE	FALSE	TRUE	TRUE	FALSE	TRUE	TRUE	FALSE	TRUE	TRUE	FALSE	TRUE	TRUE	FALSE	TRUE	TRUE	FALSE	TRUE
sp|O00244|ATOX1_HUMAN	ATOX1	sp|O00244|ATOX1_HUMAN	sp|O00244|ATOX1_HUMAN	Copper transport protein ATOX1 OS=Homo sapiens OX=9606 GN=ATOX1 PE=1 SV=1	1	5	76.5	7.4016	68	0	121.62	3//0	3//0	3//0	3//0	3//0	3//0	3678700000	4	83			-1	919680000	TRUE	FALSE	TRUE	TRUE	FALSE	TRUE	TRUE	FALSE	TRUE	TRUE	FALSE	TRUE	TRUE	FALSE	TRUE	TRUE	FALSE	TRUE
sp|O00264|PGRC1_HUMAN	PGRMC1	sp|O00264|PGRC1_HUMAN;sp|O00264-2|PGRC1_HUMAN	sp|O00264|PGRC1_HUMAN;sp|O00264-2|PGRC1_HUMAN	Membrane-associated progesterone receptor component 1 OS=Homo sapiens OX=9606 GN=PGRMC1 PE=1 SV=3;Isoform 2 of Membrane-associated progesterone receptor component 1 OS=Homo sapiens OX=9606 GN=PGRMC1	2	3	24.1	21.671	195	0	29.215	3//0	3//0	3//0	3//0	3//0	3//0	326210000	8	64			-1;-1	40776000	TRUE	FALSE	TRUE	TRUE	FALSE	TRUE	TRUE	FALSE	TRUE	TRUE	FALSE	TRUE	TRUE	FALSE	TRUE	TRUE	FALSE	TRUE
sp|O00267-2|SPT5H_HUMAN	SUPT5H	sp|O00267-2|SPT5H_HUMAN;sp|O00267|SPT5H_HUMAN	sp|O00267-2|SPT5H_HUMAN;sp|O00267|SPT5H_HUMAN	Isoform 2 of Transcription elongation factor SPT5 OS=Homo sapiens OX=9606 GN=SUPT5H;Transcription elongation factor SPT5 OS=Homo sapiens OX=9606 GN=SUPT5H PE=1 SV=1	2	11	17.9	120.5	1083	0	124.15	3//0	3//0	3//0	3//0	3//0	3//0	557080000	51	52			-1;-1	10923000	TRUE	FALSE	TRUE	TRUE	FALSE	TRUE	TRUE	FALSE	TRUE	TRUE	FALSE	TRUE	TRUE	FALSE	TRUE	TRUE	FALSE	TRUE
sp|O00273|DFFA_HUMAN	DFFA	sp|O00273|DFFA_HUMAN;sp|O00273-2|DFFA_HUMAN	sp|O00273|DFFA_HUMAN;sp|O00273-2|DFFA_HUMAN	DNA fragmentation factor subunit alpha OS=Homo sapiens OX=9606 GN=DFFA PE=1 SV=1;Isoform DFF35 of DNA fragmentation factor subunit alpha OS=Homo sapiens OX=9606 GN=DFFA	2	11	48.3	36.521	331	0	97.03	3//0	3//0	3//0	3//0	3//0	3//0	1969800000	19	207			-1;-1	103670000	TRUE	FALSE	TRUE	TRUE	FALSE	TRUE	TRUE	FALSE	TRUE	TRUE	FALSE	TRUE	TRUE	FALSE	TRUE	TRUE	FALSE	TRUE
sp|O00299|CLIC1_HUMAN	CLIC1	sp|O00299|CLIC1_HUMAN	sp|O00299|CLIC1_HUMAN	Chloride intracellular channel protein 1 OS=Homo sapiens OX=9606 GN=CLIC1 PE=1 SV=4	1	17	84.6	26.922	241	0	323.31	3//0	3//0	3//0	3//0	3//0	3//0	80691000000	15	1013			-1	5379400000	TRUE	FALSE	TRUE	TRUE	FALSE	TRUE	TRUE	FALSE	TRUE	TRUE	FALSE	TRUE	TRUE	FALSE	TRUE	TRUE	FALSE	TRUE
sp|O00303|EIF3F_HUMAN	EIF3F	sp|O00303|EIF3F_HUMAN	sp|O00303|EIF3F_HUMAN	Eukaryotic translation initiation factor 3 subunit F OS=Homo sapiens OX=9606 GN=EIF3F PE=1 SV=1	1	13	52.9	37.563	357	0	323.31	3//0	3//0	3//0	3//0	3//0	3//0	9387400000	15	416			-1	625820000	TRUE	FALSE	TRUE	TRUE	FALSE	TRUE	TRUE	FALSE	TRUE	TRUE	FALSE	TRUE	TRUE	FALSE	TRUE	TRUE	FALSE	TRUE
sp|O00330-3|ODPX_HUMAN	PDHX	sp|O00330-3|ODPX_HUMAN;sp|O00330|ODPX_HUMAN	sp|O00330-3|ODPX_HUMAN;sp|O00330|ODPX_HUMAN	Isoform 3 of Pyruvate dehydrogenase protein X component, mitochondrial OS=Homo sapiens OX=9606 GN=PDHX;Pyruvate dehydrogenase protein X component, mitochondrial OS=Homo sapiens OX=9606 GN=PDHX PE=1 SV=3	2	4	11.9	51.459	486	0	26.272	3//0	3//0	3//0	3//0	3//0	3//0	692050000	21	46			-1;-1	32955000	TRUE	FALSE	TRUE	TRUE	FALSE	TRUE	TRUE	FALSE	TRUE	TRUE	FALSE	TRUE	TRUE	FALSE	TRUE	TRUE	FALSE	TRUE
sp|O00401|WASL_HUMAN	WASL	sp|O00401|WASL_HUMAN	sp|O00401|WASL_HUMAN	Neural Wiskott-Aldrich syndrome protein OS=Homo sapiens OX=9606 GN=WASL PE=1 SV=2	1	6	28.5	54.826	505	0	8.6963	3//0	3//0	1//2	3//0	3//0	1//1	178160000	22	22			-1	8098100	TRUE	FALSE	TRUE	TRUE	FALSE	TRUE	TRUE	FALSE	TRUE	TRUE	FALSE	TRUE	TRUE	FALSE	TRUE	TRUE	FALSE	FALSE
sp|O00410|IPO5_HUMAN	IPO5	sp|O00410|IPO5_HUMAN;sp|O00410-3|IPO5_HUMAN;sp|O00410-2|IPO5_HUMAN	sp|O00410|IPO5_HUMAN;sp|O00410-3|IPO5_HUMAN;sp|O00410-2|IPO5_HUMAN	Importin-5 OS=Homo sapiens OX=9606 GN=IPO5 PE=1 SV=4;Isoform 3 of Importin-5 OS=Homo sapiens OX=9606 GN=IPO5;Isoform 2 of Importin-5 OS=Homo sapiens OX=9606 GN=IPO5	3	45	69.2	123.63	1097	0	323.31	3//0	3//0	3//0	3//0	3//0	3//0	26049000000	53	1166			-1;-1;-1	491490000	TRUE	FALSE	TRUE	TRUE	FALSE	TRUE	TRUE	FALSE	TRUE	TRUE	FALSE	TRUE	TRUE	FALSE	TRUE	TRUE	FALSE	TRUE
sp|O00422|SAP18_HUMAN	SAP18	sp|O00422|SAP18_HUMAN;sp|O00422-2|SAP18_HUMAN	sp|O00422|SAP18_HUMAN;sp|O00422-2|SAP18_HUMAN	Histone deacetylase complex subunit SAP18 OS=Homo sapiens OX=9606 GN=SAP18 PE=1 SV=1;Isoform 2 of Histone deacetylase complex subunit SAP18 OS=Homo sapiens OX=9606 GN=SAP18	2	5	44.4	17.561	153	0	65.261	3//0	3//0	3//0	3//0	3//0	3//0	1137100000	12	156			-1;-1	94761000	TRUE	FALSE	TRUE	TRUE	FALSE	TRUE	TRUE	FALSE	TRUE	TRUE	FALSE	TRUE	TRUE	FALSE	TRUE	TRUE	FALSE	TRUE
sp|O00425|IF2B3_HUMAN	IGF2BP3	sp|O00425|IF2B3_HUMAN;sp|O00425-2|IF2B3_HUMAN	sp|O00425|IF2B3_HUMAN	Insulin-like growth factor 2 mRNA-binding protein 3 OS=Homo sapiens OX=9606 GN=IGF2BP3 PE=1 SV=2	2	12	33.7	63.704	579	0	105.82	3//0	3//0	3//0	3//0	3//0	3//0	5373900000	29	351			-1;-1	185310000	TRUE	FALSE	TRUE	TRUE	FALSE	TRUE	TRUE	FALSE	TRUE	TRUE	FALSE	TRUE	TRUE	FALSE	TRUE	TRUE	FALSE	TRUE
sp|O00429|DNM1L_HUMAN	DNM1L	sp|O00429|DNM1L_HUMAN;sp|O00429-3|DNM1L_HUMAN;sp|O00429-6|DNM1L_HUMAN;sp|O00429-5|DNM1L_HUMAN;sp|O00429-7|DNM1L_HUMAN	sp|O00429|DNM1L_HUMAN;sp|O00429-3|DNM1L_HUMAN;sp|O00429-6|DNM1L_HUMAN;sp|O00429-5|DNM1L_HUMAN;sp|O00429-7|DNM1L_HUMAN	Dynamin-1-like protein OS=Homo sapiens OX=9606 GN=DNM1L PE=1 SV=2;Isoform 2 of Dynamin-1-like protein OS=Homo sapiens OX=9606 GN=DNM1L;Isoform 6 of Dynamin-1-like protein OS=Homo sapiens OX=9606 GN=DNM1L;Isoform 5 of Dynamin-1-like protein OS=Homo sapiens	5	34	65.2	81.876	736	0	323.31	3//0	3//0	3//0	3//0	3//0	3//0	14008000000	50	934			-1;-1;-1;-1;-1	280170000	TRUE	FALSE	TRUE	TRUE	FALSE	TRUE	TRUE	FALSE	TRUE	TRUE	FALSE	TRUE	TRUE	FALSE	TRUE	TRUE	FALSE	TRUE
sp|O00442|RTCA_HUMAN	RTCA	sp|O00442|RTCA_HUMAN;sp|O00442-2|RTCA_HUMAN	sp|O00442|RTCA_HUMAN;sp|O00442-2|RTCA_HUMAN	RNA 3-terminal phosphate cyclase OS=Homo sapiens OX=9606 GN=RTCA PE=1 SV=1;Isoform 2 of RNA 3-terminal phosphate cyclase OS=Homo sapiens OX=9606 GN=RTCA	2	6	21	39.336	366	0	13.983	3//0	3//0	3//0	3//0	3//0	3//0	8277000000	19	57			-1;-1	435630000	TRUE	FALSE	TRUE	TRUE	FALSE	TRUE	TRUE	FALSE	TRUE	TRUE	FALSE	TRUE	TRUE	FALSE	TRUE	TRUE	FALSE	TRUE
sp|O00461|GOLI4_HUMAN	GOLIM4	sp|O00461|GOLI4_HUMAN	sp|O00461|GOLI4_HUMAN	Golgi integral membrane protein 4 OS=Homo sapiens OX=9606 GN=GOLIM4 PE=1 SV=1	1	4	8.8	81.879	696	0	7.1919	2//1	1//0	1//1	3//0	2//0	2//1	64944000	38	21			-1	1709000	TRUE	FALSE	TRUE	FALSE	FALSE	FALSE	TRUE	FALSE	FALSE	TRUE	FALSE	TRUE	TRUE	FALSE	FALSE	TRUE	FALSE	TRUE
sp|O00462|MANBA_HUMAN	MANBA	sp|O00462|MANBA_HUMAN	sp|O00462|MANBA_HUMAN	Beta-mannosidase OS=Homo sapiens OX=9606 GN=MANBA PE=1 SV=3	1	2	3.4	100.89	879	0.0003124	4.5517	1//0	1//0	0//0	0//0	0//0	0//0	11418000	37	3			-1	308600	FALSE	FALSE	FALSE	FALSE	FALSE	FALSE	FALSE	TRUE	FALSE	FALSE	TRUE	FALSE	FALSE	TRUE	FALSE	FALSE	TRUE	FALSE
sp|O00468-6|AGRIN_HUMAN	AGRN	sp|O00468-6|AGRIN_HUMAN;sp|O00468-7|AGRIN_HUMAN;sp|O00468-3|AGRIN_HUMAN;sp|O00468-5|AGRIN_HUMAN;sp|O00468-4|AGRIN_HUMAN;sp|O00468|AGRIN_HUMAN;sp|O00468-2|AGRIN_HUMAN	sp|O00468-6|AGRIN_HUMAN;sp|O00468-7|AGRIN_HUMAN;sp|O00468-3|AGRIN_HUMAN;sp|O00468-5|AGRIN_HUMAN;sp|O00468-4|AGRIN_HUMAN;sp|O00468|AGRIN_HUMAN;sp|O00468-2|AGRIN_HUMAN	Isoform 6 of Agrin OS=Homo sapiens OX=9606 GN=AGRN;Isoform 7 of Agrin OS=Homo sapiens OX=9606 GN=AGRN;Isoform 3 of Agrin OS=Homo sapiens OX=9606 GN=AGRN;Isoform 5 of Agrin OS=Homo sapiens OX=9606 GN=AGRN;Isoform 4 of Agrin OS=Homo sapiens OX=9606 GN=AGRN;A	7	25	21.1	214.84	2045	0	323.31	3//0	3//0	3//0	3//0	3//0	3//0	1199300000	83	251			-1;-1;-1;-1;-1;-1;-1	14450000	TRUE	FALSE	TRUE	TRUE	FALSE	TRUE	TRUE	FALSE	TRUE	TRUE	FALSE	TRUE	TRUE	FALSE	TRUE	TRUE	FALSE	TRUE
sp|O00469-2|PLOD2_HUMAN	PLOD2	sp|O00469-2|PLOD2_HUMAN;sp|O00469|PLOD2_HUMAN;sp|O00469-3|PLOD2_HUMAN	sp|O00469-2|PLOD2_HUMAN;sp|O00469|PLOD2_HUMAN;sp|O00469-3|PLOD2_HUMAN	Isoform 2 of Procollagen-lysine,2-oxoglutarate 5-dioxygenase 2 OS=Homo sapiens OX=9606 GN=PLOD2;Procollagen-lysine,2-oxoglutarate 5-dioxygenase 2 OS=Homo sapiens OX=9606 GN=PLOD2 PE=1 SV=2;Isoform 3 of Procollagen-lysine,2-oxoglutarate 5-dioxygenase 2 OS=H	3	24	41.3	87.097	758	0	283.41	3//0	3//0	3//0	3//0	3//0	3//0	8939900000	38	368			-1;-1;-1	235260000	TRUE	FALSE	TRUE	TRUE	FALSE	TRUE	TRUE	FALSE	TRUE	TRUE	FALSE	TRUE	TRUE	FALSE	TRUE	TRUE	FALSE	TRUE
sp|O00471|EXOC5_HUMAN	EXOC5	sp|O00471|EXOC5_HUMAN	sp|O00471|EXOC5_HUMAN	Exocyst complex component 5 OS=Homo sapiens OX=9606 GN=EXOC5 PE=1 SV=1	1	8	18.5	81.852	708	0	9.1318	1//2	3//0	2//0	3//0	1//1	2//0	136440000	41	19			-1	3327700	TRUE	FALSE	TRUE	TRUE	FALSE	TRUE	TRUE	FALSE	FALSE	TRUE	FALSE	TRUE	TRUE	FALSE	FALSE	TRUE	FALSE	FALSE
sp|O00483|NDUA4_HUMAN	NDUFA4	sp|O00483|NDUA4_HUMAN	sp|O00483|NDUA4_HUMAN	Cytochrome c oxidase subunit NDUFA4 OS=Homo sapiens OX=9606 GN=NDUFA4 PE=1 SV=1	1	2	24.7	9.3697	81	0.00060698	3.8402	3//0	3//0	3//0	3//0	2//0	3//0	494020000	6	26			-1	82337000	TRUE	FALSE	TRUE	TRUE	FALSE	TRUE	TRUE	FALSE	TRUE	TRUE	FALSE	TRUE	TRUE	FALSE	FALSE	TRUE	FALSE	TRUE
sp|O00487|PSDE_HUMAN	PSMD14	sp|O00487|PSDE_HUMAN	sp|O00487|PSDE_HUMAN	26S proteasome non-ATPase regulatory subunit 14 OS=Homo sapiens OX=9606 GN=PSMD14 PE=1 SV=1	1	9	50.3	34.577	310	0	50.417	3//0	3//0	3//0	3//0	3//0	3//0	5161000000	14	150			-1	368650000	TRUE	FALSE	TRUE	TRUE	FALSE	TRUE	TRUE	FALSE	TRUE	TRUE	FALSE	TRUE	TRUE	FALSE	TRUE	TRUE	FALSE	TRUE
sp|O00505|IMA4_HUMAN	KPNA3	sp|O00505|IMA4_HUMAN	sp|O00505|IMA4_HUMAN	Importin subunit alpha-4 OS=Homo sapiens OX=9606 GN=KPNA3 PE=1 SV=2	1	11	30.9	57.81	521	0	54.799	3//0	3//0	3//0	3//0	3//0	3//0	2330700000	16	215			-1	145670000	TRUE	FALSE	TRUE	TRUE	FALSE	TRUE	TRUE	FALSE	TRUE	TRUE	FALSE	TRUE	TRUE	FALSE	TRUE	TRUE	FALSE	TRUE
sp|O00507|USP9Y_HUMAN	USP9Y	sp|O00507|USP9Y_HUMAN;sp|O00507-2|USP9Y_HUMAN	sp|O00507|USP9Y_HUMAN;sp|O00507-2|USP9Y_HUMAN	Probable ubiquitin carboxyl-terminal hydrolase FAF-Y OS=Homo sapiens OX=9606 GN=USP9Y PE=2 SV=2;Isoform Short of Probable ubiquitin carboxyl-terminal hydrolase FAF-Y OS=Homo sapiens OX=9606 GN=USP9Y	2	2	6.7	291.07	2555	0.0017616	3.0672	0//3	1//2	1//2	2//1	0//3	0//3	23272000	113	5			-1;-1	205950	FALSE	TRUE	FALSE	FALSE	FALSE	FALSE	FALSE	FALSE	FALSE	TRUE	FALSE	FALSE	FALSE	TRUE	FALSE	FALSE	TRUE	FALSE
sp|O00515|LAD1_HUMAN	LAD1	sp|O00515|LAD1_HUMAN	sp|O00515|LAD1_HUMAN	Ladinin-1 OS=Homo sapiens OX=9606 GN=LAD1 PE=1 SV=2	1	24	42	57.13	517	0	323.31	3//0	3//0	3//0	3//0	3//0	3//0	14900000000	30	686			-1	496680000	TRUE	FALSE	TRUE	TRUE	FALSE	TRUE	TRUE	FALSE	TRUE	TRUE	FALSE	TRUE	TRUE	FALSE	TRUE	TRUE	FALSE	TRUE
sp|O00541|PESC_HUMAN	PES1	sp|O00541|PESC_HUMAN;sp|O00541-2|PESC_HUMAN	sp|O00541|PESC_HUMAN;sp|O00541-2|PESC_HUMAN	Pescadillo homolog OS=Homo sapiens OX=9606 GN=PES1 PE=1 SV=1;Isoform 2 of Pescadillo homolog OS=Homo sapiens OX=9606 GN=PES1	2	10	25.9	68.002	588	0	30.992	3//0	3//0	3//0	3//0	3//0	3//0	982970000	29	80			-1;-1	33895000	TRUE	FALSE	TRUE	TRUE	FALSE	TRUE	TRUE	FALSE	TRUE	TRUE	FALSE	TRUE	TRUE	FALSE	TRUE	TRUE	FALSE	TRUE
sp|O00560|SDCB1_HUMAN	SDCBP	sp|O00560|SDCB1_HUMAN;sp|O00560-2|SDCB1_HUMAN;sp|O00560-3|SDCB1_HUMAN	sp|O00560|SDCB1_HUMAN;sp|O00560-2|SDCB1_HUMAN;sp|O00560-3|SDCB1_HUMAN	Syntenin-1 OS=Homo sapiens OX=9606 GN=SDCBP PE=1 SV=1;Isoform 2 of Syntenin-1 OS=Homo sapiens OX=9606 GN=SDCBP;Isoform 3 of Syntenin-1 OS=Homo sapiens OX=9606 GN=SDCBP	3	5	36.6	32.444	298	0	72.794	3//0	3//0	3//0	3//0	3//0	3//0	1103500000	9	88			-1;-1;-1	122610000	TRUE	FALSE	TRUE	TRUE	FALSE	TRUE	TRUE	FALSE	TRUE	TRUE	FALSE	TRUE	TRUE	FALSE	TRUE	TRUE	FALSE	TRUE
sp|O00566|MPP10_HUMAN	MPHOSPH10	sp|O00566|MPP10_HUMAN	sp|O00566|MPP10_HUMAN	U3 small nucleolar ribonucleoprotein protein MPP10 OS=Homo sapiens OX=9606 GN=MPHOSPH10 PE=1 SV=2	1	6	14.8	78.863	681	0	85.383	3//0	2//0	2//1	3//0	2//1	3//0	109460000	27	27			-1	4054200	TRUE	FALSE	TRUE	TRUE	FALSE	FALSE	TRUE	FALSE	TRUE	TRUE	FALSE	TRUE	TRUE	FALSE	TRUE	TRUE	FALSE	TRUE
sp|O00567|NOP56_HUMAN	NOP56	sp|O00567|NOP56_HUMAN	sp|O00567|NOP56_HUMAN	Nucleolar protein 56 OS=Homo sapiens OX=9606 GN=NOP56 PE=1 SV=4	1	22	49.3	66.049	594	0	118.39	3//0	3//0	3//0	3//0	3//0	3//0	4787900000	31	375			-1	154450000	TRUE	FALSE	TRUE	TRUE	FALSE	TRUE	TRUE	FALSE	TRUE	TRUE	FALSE	TRUE	TRUE	FALSE	TRUE	TRUE	FALSE	TRUE
sp|O00571|DDX3X_HUMAN	DDX3X	sp|O00571|DDX3X_HUMAN;sp|O00571-2|DDX3X_HUMAN;sp|Q9NQI0-3|DDX4_HUMAN;sp|Q9NQI0-2|DDX4_HUMAN;sp|Q9NQI0-4|DDX4_HUMAN;sp|Q9NQI0|DDX4_HUMAN	sp|O00571|DDX3X_HUMAN;sp|O00571-2|DDX3X_HUMAN	ATP-dependent RNA helicase DDX3X OS=Homo sapiens OX=9606 GN=DDX3X PE=1 SV=3;Isoform 2 of ATP-dependent RNA helicase DDX3X OS=Homo sapiens OX=9606 GN=DDX3X	6	25	52.1	73.243	662	0	323.31	3//0	3//0	3//0	3//0	3//0	3//0	14785000000	39	678			-1;-1;-1;-1;-1;-1	379110000	TRUE	FALSE	TRUE	TRUE	FALSE	TRUE	TRUE	FALSE	TRUE	TRUE	FALSE	TRUE	TRUE	FALSE	TRUE	TRUE	FALSE	TRUE
sp|O00584|RNT2_HUMAN	RNASET2	sp|O00584|RNT2_HUMAN;sp|O00584-2|RNT2_HUMAN	sp|O00584|RNT2_HUMAN;sp|O00584-2|RNT2_HUMAN	Ribonuclease T2 OS=Homo sapiens OX=9606 GN=RNASET2 PE=1 SV=2;Isoform 2 of Ribonuclease T2 OS=Homo sapiens OX=9606 GN=RNASET2	2	2	9.8	29.48	256	0	86.812	2//0	1//0	3//0	1//0	1//0	1//0	16800000	15	11			-1;-1	1120000	TRUE	FALSE	FALSE	FALSE	FALSE	FALSE	TRUE	FALSE	TRUE	FALSE	FALSE	FALSE	FALSE	FALSE	FALSE	FALSE	FALSE	FALSE
sp|O00622|CCN1_HUMAN	CCN1	sp|O00622|CCN1_HUMAN	sp|O00622|CCN1_HUMAN	CCN family member 1 OS=Homo sapiens OX=9606 GN=CCN1 PE=1 SV=1	1	12	48.6	42.026	381	0	50.509	3//0	3//0	3//0	3//0	3//0	3//0	2803000000	26	171			-1	107810000	TRUE	FALSE	TRUE	TRUE	FALSE	TRUE	TRUE	FALSE	TRUE	TRUE	FALSE	TRUE	TRUE	FALSE	TRUE	TRUE	FALSE	TRUE
sp|O00625|PIR_HUMAN	PIR	sp|O00625|PIR_HUMAN	sp|O00625|PIR_HUMAN	Pirin OS=Homo sapiens OX=9606 GN=PIR PE=1 SV=1	1	3	13.4	32.113	290	0	7.6151	1//0	1//1	2//1	0//3	0//3	2//1	251670000	17	8			-1	14804000	FALSE	FALSE	FALSE	TRUE	FALSE	FALSE	TRUE	FALSE	TRUE	TRUE	FALSE	TRUE	TRUE	FALSE	TRUE	TRUE	FALSE	TRUE
sp|O00629|IMA3_HUMAN	KPNA4	sp|O00629|IMA3_HUMAN	sp|O00629|IMA3_HUMAN	Importin subunit alpha-3 OS=Homo sapiens OX=9606 GN=KPNA4 PE=1 SV=1	1	9	36.7	57.886	521	0	204.36	3//0	3//0	3//0	3//0	3//0	3//0	3414500000	15	310			-1	227630000	TRUE	FALSE	TRUE	TRUE	FALSE	TRUE	TRUE	FALSE	TRUE	TRUE	FALSE	TRUE	TRUE	FALSE	TRUE	TRUE	FALSE	TRUE
sp|O00743-3|PPP6_HUMAN	PPP6C	sp|O00743-3|PPP6_HUMAN;sp|O00743|PPP6_HUMAN;sp|O00743-2|PPP6_HUMAN	sp|O00743-3|PPP6_HUMAN;sp|O00743|PPP6_HUMAN;sp|O00743-2|PPP6_HUMAN	Isoform 3 of Serine/threonine-protein phosphatase 6 catalytic subunit OS=Homo sapiens OX=9606 GN=PPP6C;Serine/threonine-protein phosphatase 6 catalytic subunit OS=Homo sapiens OX=9606 GN=PPP6C PE=1 SV=1;Isoform 2 of Serine/threonine-protein phosphatase 6 c	3	7	29.2	38.946	342	0	52.659	3//0	3//0	3//0	3//0	3//0	3//0	1006800000	16	149			-1;-1;-1	62924000	TRUE	FALSE	TRUE	TRUE	FALSE	TRUE	TRUE	FALSE	TRUE	TRUE	FALSE	TRUE	TRUE	FALSE	TRUE	TRUE	FALSE	TRUE
sp|O00748|EST2_HUMAN	CES2	sp|O00748|EST2_HUMAN;sp|O00748-4|EST2_HUMAN;sp|O00748-2|EST2_HUMAN;sp|O00748-5|EST2_HUMAN;sp|Q5XG92-4|EST4A_HUMAN;sp|Q5XG92-6|EST4A_HUMAN;sp|Q5XG92-2|EST4A_HUMAN;sp|P22303-3|ACES_HUMAN;sp|Q5XG92|EST4A_HUMAN;sp|P22303-4|ACES_HUMAN;sp|P22303|ACES_HUMAN;sp|P22303-2|ACES_HUMAN	sp|O00748|EST2_HUMAN;sp|O00748-4|EST2_HUMAN;sp|O00748-2|EST2_HUMAN;sp|O00748-5|EST2_HUMAN	Cocaine esterase OS=Homo sapiens OX=9606 GN=CES2 PE=1 SV=1;Isoform 3 of Cocaine esterase OS=Homo sapiens OX=9606 GN=CES2;Isoform 2 of Cocaine esterase OS=Homo sapiens OX=9606 GN=CES2;Isoform 4 of Cocaine esterase OS=Homo sapiens OX=9606 GN=CES2	12	18	45.8	61.806	559	0	323.31	3//0	3//0	3//0	0//3	2//1	2//1	8948900000	19	403			-1;-1;-1;-1;-1;-1;-1;-1;-1;-1;-1;-1	470990000	TRUE	FALSE	TRUE	TRUE	FALSE	TRUE	TRUE	FALSE	TRUE	TRUE	FALSE	TRUE	TRUE	FALSE	TRUE	TRUE	FALSE	TRUE
sp|O00754-2|MA2B1_HUMAN	MAN2B1	sp|O00754-2|MA2B1_HUMAN;sp|O00754|MA2B1_HUMAN	sp|O00754-2|MA2B1_HUMAN;sp|O00754|MA2B1_HUMAN	Isoform 2 of Lysosomal alpha-mannosidase OS=Homo sapiens OX=9606 GN=MAN2B1;Lysosomal alpha-mannosidase OS=Homo sapiens OX=9606 GN=MAN2B1 PE=1 SV=3	2	9	13.2	113.61	1010	0	25.537	3//0	3//0	2//1	3//0	3//0	2//1	591970000	50	65			-1;-1	11839000	TRUE	FALSE	TRUE	TRUE	FALSE	TRUE	TRUE	FALSE	TRUE	TRUE	FALSE	TRUE	TRUE	FALSE	TRUE	TRUE	FALSE	TRUE
sp|O00762|UBE2C_HUMAN	UBE2C	sp|O00762|UBE2C_HUMAN;sp|O00762-2|UBE2C_HUMAN;sp|O00762-3|UBE2C_HUMAN;sp|O00762-4|UBE2C_HUMAN	sp|O00762|UBE2C_HUMAN;sp|O00762-2|UBE2C_HUMAN;sp|O00762-3|UBE2C_HUMAN;sp|O00762-4|UBE2C_HUMAN	Ubiquitin-conjugating enzyme E2 C OS=Homo sapiens OX=9606 GN=UBE2C PE=1 SV=1;Isoform 2 of Ubiquitin-conjugating enzyme E2 C OS=Homo sapiens OX=9606 GN=UBE2C;Isoform 3 of Ubiquitin-conjugating enzyme E2 C OS=Homo sapiens OX=9606 GN=UBE2C;Isoform 4 of Ubiqui	4	3	25.7	19.652	179	0.001182	3.263	3//0	3//0	0//0	1//0	1//1	1//0	122710000	11	10			-1;-1;-1;-1	11155000	TRUE	FALSE	TRUE	TRUE	FALSE	TRUE	FALSE	TRUE	FALSE	FALSE	FALSE	FALSE	TRUE	FALSE	FALSE	FALSE	FALSE	FALSE							Epid_KO_IRFG_cl8
sp|O00764|PDXK_HUMAN	PDXK	sp|O00764|PDXK_HUMAN;sp|O00764-3|PDXK_HUMAN;sp|O00764-2|PDXK_HUMAN	sp|O00764|PDXK_HUMAN;sp|O00764-3|PDXK_HUMAN;sp|O00764-2|PDXK_HUMAN	Pyridoxal kinase OS=Homo sapiens OX=9606 GN=PDXK PE=1 SV=1;Isoform 3 of Pyridoxal kinase OS=Homo sapiens OX=9606 GN=PDXK;Isoform 2 of Pyridoxal kinase OS=Homo sapiens OX=9606 GN=PDXK	3	13	68.3	35.102	312	0	238.88	3//0	3//0	3//0	3//0	3//0	3//0	5469200000	13	240			-1;-1;-1	420710000	TRUE	FALSE	TRUE	TRUE	FALSE	TRUE	TRUE	FALSE	TRUE	TRUE	FALSE	TRUE	TRUE	FALSE	TRUE	TRUE	FALSE	TRUE
sp|O00767|ACOD_HUMAN	SCD	sp|O00767|ACOD_HUMAN	sp|O00767|ACOD_HUMAN	Acyl-CoA desaturase OS=Homo sapiens OX=9606 GN=SCD PE=1 SV=2	1	3	14.2	41.522	359	0	20.646	2//1	2//1	3//0	3//0	1//1	2//1	488460000	13	41			-1	37574000	TRUE	FALSE	TRUE	TRUE	FALSE	TRUE	TRUE	FALSE	TRUE	TRUE	FALSE	TRUE	TRUE	FALSE	FALSE	TRUE	FALSE	TRUE
sp|O14497|ARI1A_HUMAN	ARID1A	sp|O14497|ARI1A_HUMAN;sp|O14497-2|ARI1A_HUMAN;sp|O14497-3|ARI1A_HUMAN;sp|Q8NFD5-4|ARI1B_HUMAN;sp|Q8NFD5|ARI1B_HUMAN;sp|Q8NFD5-2|ARI1B_HUMAN;sp|Q8NFD5-3|ARI1B_HUMAN	sp|O14497|ARI1A_HUMAN;sp|O14497-2|ARI1A_HUMAN;sp|O14497-3|ARI1A_HUMAN	AT-rich interactive domain-containing protein 1A OS=Homo sapiens OX=9606 GN=ARID1A PE=1 SV=3;Isoform 2 of AT-rich interactive domain-containing protein 1A OS=Homo sapiens OX=9606 GN=ARID1A;Isoform 3 of AT-rich interactive domain-containing protein 1A OS=Ho	7	9	6.8	242.04	2285	0	14.729	3//0	3//0	3//0	2//0	2//0	1//0	32425000	70	41			-1;-1;-1;-1;-1;-1;-1	463210	TRUE	FALSE	TRUE	TRUE	FALSE	TRUE	TRUE	FALSE	TRUE	TRUE	FALSE	FALSE	TRUE	FALSE	FALSE	FALSE	FALSE	FALSE
sp|O14530-2|TXND9_HUMAN	TXNDC9	sp|O14530-2|TXND9_HUMAN;sp|O14530|TXND9_HUMAN	sp|O14530-2|TXND9_HUMAN;sp|O14530|TXND9_HUMAN	Isoform 2 of Thioredoxin domain-containing protein 9 OS=Homo sapiens OX=9606 GN=TXNDC9;Thioredoxin domain-containing protein 9 OS=Homo sapiens OX=9606 GN=TXNDC9 PE=1 SV=2	2	2	12.2	22.199	188	0.00031027	4.3807	3//0	3//0	2//0	2//0	2//0	2//0	29782000	11	30			-1;-1	2707500	TRUE	FALSE	TRUE	TRUE	FALSE	TRUE	TRUE	FALSE	FALSE	TRUE	FALSE	FALSE	TRUE	FALSE	FALSE	TRUE	FALSE	FALSE
sp|O14545|TRAD1_HUMAN	TRAFD1	sp|O14545|TRAD1_HUMAN;sp|O14545-2|TRAD1_HUMAN	sp|O14545|TRAD1_HUMAN;sp|O14545-2|TRAD1_HUMAN	TRAF-type zinc finger domain-containing protein 1 OS=Homo sapiens OX=9606 GN=TRAFD1 PE=1 SV=1;Isoform 2 of TRAF-type zinc finger domain-containing protein 1 OS=Homo sapiens OX=9606 GN=TRAFD1	2	4	11.2	64.84	582	0	6.6001	1//1	3//0	3//0	3//0	3//0	3//0	91088000	22	32			-1;-1	4140400	TRUE	FALSE	FALSE	TRUE	FALSE	TRUE	TRUE	FALSE	TRUE	TRUE	FALSE	TRUE	TRUE	FALSE	TRUE	TRUE	FALSE	TRUE
sp|O14561|ACPM_HUMAN	NDUFAB1	sp|O14561|ACPM_HUMAN	sp|O14561|ACPM_HUMAN	Acyl carrier protein, mitochondrial OS=Homo sapiens OX=9606 GN=NDUFAB1 PE=1 SV=3	1	3	15.4	17.417	156	0	8.6901	3//0	3//0	3//0	3//0	3//0	3//0	1868600000	7	58			-1	266950000	TRUE	FALSE	TRUE	TRUE	FALSE	TRUE	TRUE	FALSE	TRUE	TRUE	FALSE	TRUE	TRUE	FALSE	TRUE	TRUE	FALSE	TRUE
sp|O14562|UBFD1_HUMAN	UBFD1	sp|O14562|UBFD1_HUMAN	sp|O14562|UBFD1_HUMAN	Ubiquitin domain-containing protein UBFD1 OS=Homo sapiens OX=9606 GN=UBFD1 PE=1 SV=2	1	2	16.2	33.382	309	0	12.227	2//1	2//0	0//1	3//0	0//1	1//1	53920000	9	12			-1	5991100	TRUE	FALSE	TRUE	TRUE	FALSE	FALSE	FALSE	FALSE	FALSE	TRUE	FALSE	TRUE	FALSE	FALSE	FALSE	TRUE	FALSE	FALSE
sp|O14579|COPE_HUMAN	COPE	sp|O14579|COPE_HUMAN;sp|O14579-2|COPE_HUMAN;sp|O14579-3|COPE_HUMAN	sp|O14579|COPE_HUMAN;sp|O14579-2|COPE_HUMAN;sp|O14579-3|COPE_HUMAN	Coatomer subunit epsilon OS=Homo sapiens OX=9606 GN=COPE PE=1 SV=3;Isoform 2 of Coatomer subunit epsilon OS=Homo sapiens OX=9606 GN=COPE;Isoform 3 of Coatomer subunit epsilon OS=Homo sapiens OX=9606 GN=COPE	3	12	61.4	34.482	308	0	199.52	3//0	3//0	3//0	3//0	3//0	3//0	8548900000	13	420			-1;-1;-1	657600000	TRUE	FALSE	TRUE	TRUE	FALSE	TRUE	TRUE	FALSE	TRUE	TRUE	FALSE	TRUE	TRUE	FALSE	TRUE	TRUE	FALSE	TRUE
sp|O14617|AP3D1_HUMAN	AP3D1	sp|O14617|AP3D1_HUMAN;sp|O14617-5|AP3D1_HUMAN;sp|O14617-4|AP3D1_HUMAN;sp|O14617-3|AP3D1_HUMAN;sp|O14617-2|AP3D1_HUMAN	sp|O14617|AP3D1_HUMAN;sp|O14617-5|AP3D1_HUMAN;sp|O14617-4|AP3D1_HUMAN;sp|O14617-3|AP3D1_HUMAN;sp|O14617-2|AP3D1_HUMAN	AP-3 complex subunit delta-1 OS=Homo sapiens OX=9606 GN=AP3D1 PE=1 SV=1;Isoform 5 of AP-3 complex subunit delta-1 OS=Homo sapiens OX=9606 GN=AP3D1;Isoform 4 of AP-3 complex subunit delta-1 OS=Homo sapiens OX=9606 GN=AP3D1;Isoform 3 of AP-3 complex subunit	5	18	18.9	130.16	1153	0	103.94	3//0	3//0	3//0	3//0	3//0	3//0	1960600000	51	179			-1;-1;-1;-1;-1	38443000	TRUE	FALSE	TRUE	TRUE	FALSE	TRUE	TRUE	FALSE	TRUE	TRUE	FALSE	TRUE	TRUE	FALSE	TRUE	TRUE	FALSE	TRUE
sp|O14639-4|ABLM1_HUMAN	ABLIM1	sp|O14639-4|ABLM1_HUMAN;sp|O14639-3|ABLM1_HUMAN;sp|O14639-5|ABLM1_HUMAN;sp|O14639-2|ABLM1_HUMAN;sp|O14639-6|ABLM1_HUMAN;sp|O14639|ABLM1_HUMAN	sp|O14639-4|ABLM1_HUMAN;sp|O14639-3|ABLM1_HUMAN;sp|O14639-5|ABLM1_HUMAN;sp|O14639-2|ABLM1_HUMAN;sp|O14639-6|ABLM1_HUMAN;sp|O14639|ABLM1_HUMAN	Isoform 4 of Actin-binding LIM protein 1 OS=Homo sapiens OX=9606 GN=ABLIM1;Isoform 3 of Actin-binding LIM protein 1 OS=Homo sapiens OX=9606 GN=ABLIM1;Isoform 5 of Actin-binding LIM protein 1 OS=Homo sapiens OX=9606 GN=ABLIM1;Isoform 2 of Actin-binding LIM	6	9	32.2	46.086	401	0	20.61	3//0	3//0	3//0	3//0	3//0	3//0	508240000	25	92			-1;-1;-1;-1;-1;-1	20330000	TRUE	FALSE	TRUE	TRUE	FALSE	TRUE	TRUE	FALSE	TRUE	TRUE	FALSE	TRUE	TRUE	FALSE	TRUE	TRUE	FALSE	TRUE
sp|O14646-2|CHD1_HUMAN	CHD1	sp|O14646-2|CHD1_HUMAN;sp|O14646|CHD1_HUMAN;sp|O14647-2|CHD2_HUMAN;sp|O14647|CHD2_HUMAN	sp|O14646-2|CHD1_HUMAN;sp|O14646|CHD1_HUMAN;sp|O14647-2|CHD2_HUMAN;sp|O14647|CHD2_HUMAN	Isoform 2 of Chromodomain-helicase-DNA-binding protein 1 OS=Homo sapiens OX=9606 GN=CHD1;Chromodomain-helicase-DNA-binding protein 1 OS=Homo sapiens OX=9606 GN=CHD1 PE=1 SV=2;Isoform 2 of Chromodomain-helicase-DNA-binding protein 2 OS=Homo sapiens OX=9606	4	2	1.8	196.59	1709	0.0042457	2.3704	0//0	0//0	0//0	0//0	1//0	0//0	0	85	3			-1;-1;-1;-1	0	FALSE	TRUE	FALSE	FALSE	TRUE	FALSE	FALSE	TRUE	FALSE	FALSE	TRUE	FALSE	FALSE	FALSE	FALSE	FALSE	TRUE	FALSE
sp|O14653-3|GOSR2_HUMAN	GOSR2	sp|O14653-3|GOSR2_HUMAN;sp|O14653|GOSR2_HUMAN;sp|O14653-2|GOSR2_HUMAN	sp|O14653-3|GOSR2_HUMAN;sp|O14653|GOSR2_HUMAN;sp|O14653-2|GOSR2_HUMAN	Isoform 3 of Golgi SNAP receptor complex member 2 OS=Homo sapiens OX=9606 GN=GOSR2;Golgi SNAP receptor complex member 2 OS=Homo sapiens OX=9606 GN=GOSR2 PE=1 SV=2;Isoform B of Golgi SNAP receptor complex member 2 OS=Homo sapiens OX=9606 GN=GOSR2	3	3	21.5	22.724	195	0.00032563	5.6336	1//0	3//0	2//0	3//0	2//1	3//0	215280000	9	36			-1;-1;-1	23920000	FALSE	FALSE	FALSE	TRUE	FALSE	TRUE	TRUE	FALSE	FALSE	TRUE	FALSE	TRUE	TRUE	FALSE	TRUE	TRUE	FALSE	TRUE
sp|O14672|ADA10_HUMAN	ADAM10	sp|O14672|ADA10_HUMAN;sp|O14672-2|ADA10_HUMAN	sp|O14672|ADA10_HUMAN;sp|O14672-2|ADA10_HUMAN	Disintegrin and metalloproteinase domain-containing protein 10 OS=Homo sapiens OX=9606 GN=ADAM10 PE=1 SV=1;Isoform 2 of Disintegrin and metalloproteinase domain-containing protein 10 OS=Homo sapiens OX=9606 GN=ADAM10	2	5	8.7	84.141	748	0	6.9542	2//0	3//0	3//0	3//0	1//0	2//0	69759000	40	31			-1;-1	1744000	TRUE	FALSE	FALSE	TRUE	FALSE	TRUE	TRUE	FALSE	TRUE	TRUE	FALSE	TRUE	FALSE	FALSE	FALSE	TRUE	FALSE	FALSE
sp|O14732-2|IMPA2_HUMAN	IMPA2	sp|O14732-2|IMPA2_HUMAN;sp|O14732|IMPA2_HUMAN	sp|O14732-2|IMPA2_HUMAN;sp|O14732|IMPA2_HUMAN	Isoform 2 of Inositol monophosphatase 2 OS=Homo sapiens OX=9606 GN=IMPA2;Inositol monophosphatase 2 OS=Homo sapiens OX=9606 GN=IMPA2 PE=1 SV=1	2	3	21.1	28.511	261	0.00032595	5.6508	0//2	0//0	3//0	0//1	0//1	1//0	73419000	13	4			-1;-1	5647600	TRUE	FALSE	FALSE	FALSE	TRUE	FALSE	TRUE	FALSE	TRUE	FALSE	FALSE	FALSE	FALSE	FALSE	FALSE	FALSE	FALSE	FALSE							Epid_WT_NTERT
sp|O14737|PDCD5_HUMAN	PDCD5	sp|O14737|PDCD5_HUMAN;sp|O14737-2|PDCD5_HUMAN	sp|O14737|PDCD5_HUMAN;sp|O14737-2|PDCD5_HUMAN	Programmed cell death protein 5 OS=Homo sapiens OX=9606 GN=PDCD5 PE=1 SV=3;Isoform 2 of Programmed cell death protein 5 OS=Homo sapiens OX=9606 GN=PDCD5	2	6	45.6	14.285	125	0	51.325	3//0	3//0	3//0	3//0	3//0	3//0	4933100000	10	147			-1;-1	493310000	TRUE	FALSE	TRUE	TRUE	FALSE	TRUE	TRUE	FALSE	TRUE	TRUE	FALSE	TRUE	TRUE	FALSE	TRUE	TRUE	FALSE	TRUE
sp|O14744|ANM5_HUMAN	PRMT5	sp|O14744|ANM5_HUMAN;sp|O14744-5|ANM5_HUMAN;sp|O14744-2|ANM5_HUMAN;sp|O14744-3|ANM5_HUMAN;sp|O14744-4|ANM5_HUMAN	sp|O14744|ANM5_HUMAN;sp|O14744-5|ANM5_HUMAN;sp|O14744-2|ANM5_HUMAN;sp|O14744-3|ANM5_HUMAN;sp|O14744-4|ANM5_HUMAN	Protein arginine N-methyltransferase 5 OS=Homo sapiens OX=9606 GN=PRMT5 PE=1 SV=4;Isoform 5 of Protein arginine N-methyltransferase 5 OS=Homo sapiens OX=9606 GN=PRMT5;Isoform 2 of Protein arginine N-methyltransferase 5 OS=Homo sapiens OX=9606 GN=PRMT5;Isof	5	18	40.8	72.683	637	0	125.99	3//0	3//0	3//0	3//0	3//0	3//0	5019500000	32	302			-1;-1;-1;-1;-1	156860000	TRUE	FALSE	TRUE	TRUE	FALSE	TRUE	TRUE	FALSE	TRUE	TRUE	FALSE	TRUE	TRUE	FALSE	TRUE	TRUE	FALSE	TRUE
sp|O14745|NHRF1_HUMAN	SLC9A3R1	sp|O14745|NHRF1_HUMAN;sp|O14745-2|NHRF1_HUMAN	sp|O14745|NHRF1_HUMAN;sp|O14745-2|NHRF1_HUMAN	Na(+)/H(+) exchange regulatory cofactor NHE-RF1 OS=Homo sapiens OX=9606 GN=SLC9A3R1 PE=1 SV=4;Isoform 2 of Na(+)/H(+) exchange regulatory cofactor NHE-RF1 OS=Homo sapiens OX=9606 GN=SLC9A3R1	2	15	63.4	38.868	358	0	242.33	3//0	3//0	3//0	3//0	3//0	3//0	6951900000	22	357			-1;-1	316000000	TRUE	FALSE	TRUE	TRUE	FALSE	TRUE	TRUE	FALSE	TRUE	TRUE	FALSE	TRUE	TRUE	FALSE	TRUE	TRUE	FALSE	TRUE
sp|O14763-2|TR10B_HUMAN	TNFRSF10B	sp|O14763-2|TR10B_HUMAN;sp|O14763|TR10B_HUMAN	sp|O14763-2|TR10B_HUMAN;sp|O14763|TR10B_HUMAN	Isoform Short of Tumor necrosis factor receptor superfamily member 10B OS=Homo sapiens OX=9606 GN=TNFRSF10B;Tumor necrosis factor receptor superfamily member 10B OS=Homo sapiens OX=9606 GN=TNFRSF10B PE=1 SV=2	2	3	11.4	45.083	411	0	81.721	0//0	0//1	0//2	3//0	3//0	3//0	112390000	19	38			-1;-1	5915100	FALSE	TRUE	FALSE	FALSE	FALSE	FALSE	TRUE	FALSE	FALSE	TRUE	FALSE	TRUE	TRUE	FALSE	TRUE	TRUE	FALSE	TRUE					Muc_KO_O_IRFG_cl26	Muc_KO_O_IRFG_cl26
sp|O14773-2|TPP1_HUMAN	TPP1	sp|O14773-2|TPP1_HUMAN;sp|O14773|TPP1_HUMAN	sp|O14773-2|TPP1_HUMAN;sp|O14773|TPP1_HUMAN	Isoform 2 of Tripeptidyl-peptidase 1 OS=Homo sapiens OX=9606 GN=TPP1;Tripeptidyl-peptidase 1 OS=Homo sapiens OX=9606 GN=TPP1 PE=1 SV=2	2	6	37.2	34.463	320	0	43.68	3//0	3//0	3//0	3//0	3//0	3//0	2825700000	10	137			-1;-1	282570000	TRUE	FALSE	TRUE	TRUE	FALSE	TRUE	TRUE	FALSE	TRUE	TRUE	FALSE	TRUE	TRUE	FALSE	TRUE	TRUE	FALSE	TRUE
sp|O14776-2|TCRG1_HUMAN	TCERG1	sp|O14776-2|TCRG1_HUMAN;sp|O14776|TCRG1_HUMAN	sp|O14776-2|TCRG1_HUMAN;sp|O14776|TCRG1_HUMAN	Isoform 2 of Transcription elongation regulator 1 OS=Homo sapiens OX=9606 GN=TCERG1;Transcription elongation regulator 1 OS=Homo sapiens OX=9606 GN=TCERG1 PE=1 SV=2	2	17	18.9	121.69	1077	0	45.178	3//0	3//0	3//0	3//0	3//0	3//0	3077200000	38	199			-1;-1	80978000	TRUE	FALSE	TRUE	TRUE	FALSE	TRUE	TRUE	FALSE	TRUE	TRUE	FALSE	TRUE	TRUE	FALSE	TRUE	TRUE	FALSE	TRUE
sp|O14787-2|TNPO2_HUMAN	TNPO2	sp|O14787-2|TNPO2_HUMAN;sp|O14787|TNPO2_HUMAN	sp|O14787-2|TNPO2_HUMAN;sp|O14787|TNPO2_HUMAN	Isoform 2 of Transportin-2 OS=Homo sapiens OX=9606 GN=TNPO2;Transportin-2 OS=Homo sapiens OX=9606 GN=TNPO2 PE=1 SV=3	2	10	28.5	100.41	887	0	27.054	3//0	3//0	3//0	3//0	3//0	2//1	869610000	34	76			-1;-1	25577000	TRUE	FALSE	TRUE	TRUE	FALSE	TRUE	TRUE	FALSE	TRUE	TRUE	FALSE	TRUE	TRUE	FALSE	TRUE	TRUE	FALSE	TRUE
sp|O14818|PSA7_HUMAN	PSMA7	sp|O14818|PSA7_HUMAN;sp|O14818-2|PSA7_HUMAN;sp|O14818-4|PSA7_HUMAN;sp|Q8TAA3-2|PSMA8_HUMAN;sp|Q8TAA3-5|PSMA8_HUMAN;sp|Q8TAA3|PSMA8_HUMAN	sp|O14818|PSA7_HUMAN;sp|O14818-2|PSA7_HUMAN	Proteasome subunit alpha type-7 OS=Homo sapiens OX=9606 GN=PSMA7 PE=1 SV=1;Isoform 2 of Proteasome subunit alpha type-7 OS=Homo sapiens OX=9606 GN=PSMA7	6	13	60.9	27.887	248	0	323.31	3//0	3//0	3//0	3//0	3//0	3//0	21541000000	14	594			-1;-1;-1;-1;-1;-1	1538600000	TRUE	FALSE	TRUE	TRUE	FALSE	TRUE	TRUE	FALSE	TRUE	TRUE	FALSE	TRUE	TRUE	FALSE	TRUE	TRUE	FALSE	TRUE
sp|O14828|SCAM3_HUMAN	SCAMP3	sp|O14828|SCAM3_HUMAN;sp|O14828-2|SCAM3_HUMAN	sp|O14828|SCAM3_HUMAN;sp|O14828-2|SCAM3_HUMAN	Secretory carrier-associated membrane protein 3 OS=Homo sapiens OX=9606 GN=SCAMP3 PE=1 SV=3;Isoform 2 of Secretory carrier-associated membrane protein 3 OS=Homo sapiens OX=9606 GN=SCAMP3	2	7	31.4	38.287	347	0	60.956	3//0	3//0	3//0	3//0	3//0	3//0	1128500000	10	87			-1;-1	112850000	TRUE	FALSE	TRUE	TRUE	FALSE	TRUE	TRUE	FALSE	TRUE	TRUE	FALSE	TRUE	TRUE	FALSE	TRUE	TRUE	FALSE	TRUE
sp|O14879|IFIT3_HUMAN	IFIT3	sp|O14879|IFIT3_HUMAN	sp|O14879|IFIT3_HUMAN	Interferon-induced protein with tetratricopeptide repeats 3 OS=Homo sapiens OX=9606 GN=IFIT3 PE=1 SV=1	1	19	55.7	55.984	490	0	323.31	3//0	3//0	2//1	3//0	3//0	3//0	7188100000	24	352			-1	299500000	TRUE	FALSE	TRUE	TRUE	FALSE	TRUE	TRUE	FALSE	TRUE	TRUE	FALSE	TRUE	TRUE	FALSE	TRUE	TRUE	FALSE	TRUE
sp|O14880|MGST3_HUMAN	MGST3	sp|O14880|MGST3_HUMAN	sp|O14880|MGST3_HUMAN	Microsomal glutathione S-transferase 3 OS=Homo sapiens OX=9606 GN=MGST3 PE=1 SV=1	1	4	33.6	16.516	152	0	83.838	3//0	3//0	3//0	3//0	3//0	3//0	3250200000	7	150			-1	464320000	TRUE	FALSE	TRUE	TRUE	FALSE	TRUE	TRUE	FALSE	TRUE	TRUE	FALSE	TRUE	TRUE	FALSE	TRUE	TRUE	FALSE	TRUE
sp|O14896|IRF6_HUMAN	IRF6	sp|O14896|IRF6_HUMAN;sp|O14896-2|IRF6_HUMAN	sp|O14896|IRF6_HUMAN;sp|O14896-2|IRF6_HUMAN	Interferon regulatory factor 6 OS=Homo sapiens OX=9606 GN=IRF6 PE=1 SV=1;Isoform 2 of Interferon regulatory factor 6 OS=Homo sapiens OX=9606 GN=IRF6	2	13	44.5	53.129	467	0	178.27	0//0	0//0	3//0	0//1	0//1	3//0	1233700000	21	133			-1;-1	58747000	FALSE	TRUE	FALSE	FALSE	TRUE	FALSE	TRUE	FALSE	TRUE	FALSE	FALSE	FALSE	FALSE	FALSE	FALSE	TRUE	FALSE	TRUE							Epid_WT_NTERT
sp|O14907|TX1B3_HUMAN	TAX1BP3	sp|O14907|TX1B3_HUMAN	sp|O14907|TX1B3_HUMAN	Tax1-binding protein 3 OS=Homo sapiens OX=9606 GN=TAX1BP3 PE=1 SV=2	1	5	63.7	13.735	124	0	227.66	3//0	3//0	3//0	3//0	3//0	3//0	4696600000	5	127			-1	939310000	TRUE	FALSE	TRUE	TRUE	FALSE	TRUE	TRUE	FALSE	TRUE	TRUE	FALSE	TRUE	TRUE	FALSE	TRUE	TRUE	FALSE	TRUE
sp|O14908|GIPC1_HUMAN	GIPC1	sp|O14908|GIPC1_HUMAN;sp|O14908-2|GIPC1_HUMAN	sp|O14908|GIPC1_HUMAN;sp|O14908-2|GIPC1_HUMAN	PDZ domain-containing protein GIPC1 OS=Homo sapiens OX=9606 GN=GIPC1 PE=1 SV=2;Isoform 2 of PDZ domain-containing protein GIPC1 OS=Homo sapiens OX=9606 GN=GIPC1	2	8	46.8	36.049	333	0	68.145	3//0	3//0	3//0	3//0	3//0	3//0	1013100000	15	98			-1;-1	67541000	TRUE	FALSE	TRUE	TRUE	FALSE	TRUE	TRUE	FALSE	TRUE	TRUE	FALSE	TRUE	TRUE	FALSE	TRUE	TRUE	FALSE	TRUE
sp|O14929|HAT1_HUMAN	HAT1	sp|O14929|HAT1_HUMAN;sp|O14929-2|HAT1_HUMAN	sp|O14929|HAT1_HUMAN;sp|O14929-2|HAT1_HUMAN	Histone acetyltransferase type B catalytic subunit OS=Homo sapiens OX=9606 GN=HAT1 PE=1 SV=1;Isoform B of Histone acetyltransferase type B catalytic subunit OS=Homo sapiens OX=9606 GN=HAT1	2	9	41.8	49.512	419	0	79.678	3//0	3//0	3//0	3//0	3//0	3//0	1717700000	15	121			-1;-1	114510000	TRUE	FALSE	TRUE	TRUE	FALSE	TRUE	TRUE	FALSE	TRUE	TRUE	FALSE	TRUE	TRUE	FALSE	TRUE	TRUE	FALSE	TRUE
sp|O14933|UB2L6_HUMAN	UBE2L6	sp|O14933|UB2L6_HUMAN;sp|O14933-2|UB2L6_HUMAN	sp|O14933|UB2L6_HUMAN;sp|O14933-2|UB2L6_HUMAN	Ubiquitin/ISG15-conjugating enzyme E2 L6 OS=Homo sapiens OX=9606 GN=UBE2L6 PE=1 SV=4;Isoform 2 of Ubiquitin/ISG15-conjugating enzyme E2 L6 OS=Homo sapiens OX=9606 GN=UBE2L6	2	9	61.4	17.769	153	0	24.116	3//0	3//0	2//1	1//2	3//0	3//0	1650200000	9	53			-1;-1	183360000	TRUE	FALSE	TRUE	TRUE	FALSE	TRUE	TRUE	FALSE	TRUE	TRUE	FALSE	TRUE	TRUE	FALSE	TRUE	TRUE	FALSE	TRUE
sp|O14936-3|CSKP_HUMAN	CASK	sp|O14936-3|CSKP_HUMAN;sp|O14936|CSKP_HUMAN;sp|O14936-4|CSKP_HUMAN;sp|O14936-6|CSKP_HUMAN;sp|O14936-2|CSKP_HUMAN;sp|O14936-5|CSKP_HUMAN	sp|O14936-3|CSKP_HUMAN;sp|O14936|CSKP_HUMAN;sp|O14936-4|CSKP_HUMAN;sp|O14936-6|CSKP_HUMAN;sp|O14936-2|CSKP_HUMAN;sp|O14936-5|CSKP_HUMAN	Isoform 3 of Peripheral plasma membrane protein CASK OS=Homo sapiens OX=9606 GN=CASK;Peripheral plasma membrane protein CASK OS=Homo sapiens OX=9606 GN=CASK PE=1 SV=3;Isoform 4 of Peripheral plasma membrane protein CASK OS=Homo sapiens OX=9606 GN=CASK;Isof	6	7	11.6	102.11	897	0	12.434	3//0	2//1	3//0	3//0	3//0	3//0	320220000	45	59			-1;-1;-1;-1;-1;-1	7116100	TRUE	FALSE	TRUE	TRUE	FALSE	TRUE	TRUE	FALSE	TRUE	TRUE	FALSE	TRUE	TRUE	FALSE	TRUE	TRUE	FALSE	TRUE
sp|O14949|QCR8_HUMAN	UQCRQ	sp|O14949|QCR8_HUMAN	sp|O14949|QCR8_HUMAN	Cytochrome b-c1 complex subunit 8 OS=Homo sapiens OX=9606 GN=UQCRQ PE=1 SV=4	1	2	24.4	9.9062	82	0	6.8585	2//1	2//1	2//1	3//0	2//1	3//0	536670000	6	45			-1	89445000	TRUE	FALSE	TRUE	TRUE	FALSE	TRUE	TRUE	FALSE	TRUE	TRUE	FALSE	TRUE	TRUE	FALSE	TRUE	TRUE	FALSE	TRUE
sp|O14964|HGS_HUMAN	HGS	sp|O14964|HGS_HUMAN;sp|O14964-2|HGS_HUMAN	sp|O14964|HGS_HUMAN;sp|O14964-2|HGS_HUMAN	Hepatocyte growth factor-regulated tyrosine kinase substrate OS=Homo sapiens OX=9606 GN=HGS PE=1 SV=1;Isoform 2 of Hepatocyte growth factor-regulated tyrosine kinase substrate OS=Homo sapiens OX=9606 GN=HGS	2	13	19.7	86.191	777	0	61.855	3//0	3//0	3//0	3//0	3//0	3//0	2510900000	25	261			-1;-1	100440000	TRUE	FALSE	TRUE	TRUE	FALSE	TRUE	TRUE	FALSE	TRUE	TRUE	FALSE	TRUE	TRUE	FALSE	TRUE	TRUE	FALSE	TRUE
sp|O14972-2|VP26C_HUMAN	VPS26C	sp|O14972-2|VP26C_HUMAN;sp|O14972|VP26C_HUMAN	sp|O14972-2|VP26C_HUMAN;sp|O14972|VP26C_HUMAN	Isoform 2 of Vacuolar protein sorting-associated protein 26C OS=Homo sapiens OX=9606 GN=VPS26C;Vacuolar protein sorting-associated protein 26C OS=Homo sapiens OX=9606 GN=VPS26C PE=1 SV=1	2	3	15.2	29.884	270	0.00031387	4.634	3//0	3//0	2//1	2//1	2//1	3//0	103130000	14	23			-1;-1	7366500	TRUE	FALSE	TRUE	TRUE	FALSE	TRUE	TRUE	FALSE	TRUE	TRUE	FALSE	TRUE	TRUE	FALSE	TRUE	TRUE	FALSE	TRUE
sp|O14974-3|MYPT1_HUMAN	PPP1R12A	sp|O14974-3|MYPT1_HUMAN;sp|O14974|MYPT1_HUMAN;sp|O14974-5|MYPT1_HUMAN;sp|O14974-4|MYPT1_HUMAN;sp|O14974-2|MYPT1_HUMAN	sp|O14974-3|MYPT1_HUMAN;sp|O14974|MYPT1_HUMAN;sp|O14974-5|MYPT1_HUMAN;sp|O14974-4|MYPT1_HUMAN;sp|O14974-2|MYPT1_HUMAN	Isoform 3 of Protein phosphatase 1 regulatory subunit 12A OS=Homo sapiens OX=9606 GN=PPP1R12A;Protein phosphatase 1 regulatory subunit 12A OS=Homo sapiens OX=9606 GN=PPP1R12A PE=1 SV=1;Isoform 5 of Protein phosphatase 1 regulatory subunit 12A OS=Homo sapie	5	19	25.3	109.73	974	0	91.115	3//0	3//0	3//0	3//0	3//0	3//0	3847400000	43	224			-1;-1;-1;-1;-1	89473000	TRUE	FALSE	TRUE	TRUE	FALSE	TRUE	TRUE	FALSE	TRUE	TRUE	FALSE	TRUE	TRUE	FALSE	TRUE	TRUE	FALSE	TRUE
sp|O14979-3|HNRDL_HUMAN	HNRNPDL	sp|O14979-3|HNRDL_HUMAN;sp|O14979-2|HNRDL_HUMAN;sp|O14979|HNRDL_HUMAN	sp|O14979-3|HNRDL_HUMAN;sp|O14979-2|HNRDL_HUMAN;sp|O14979|HNRDL_HUMAN	Isoform 3 of Heterogeneous nuclear ribonucleoprotein D-like OS=Homo sapiens OX=9606 GN=HNRNPDL;Isoform 2 of Heterogeneous nuclear ribonucleoprotein D-like OS=Homo sapiens OX=9606 GN=HNRNPDL;Heterogeneous nuclear ribonucleoprotein D-like OS=Homo sapiens OX=	3	10	41.4	27.191	244	0	323.31	3//0	3//0	3//0	3//0	3//0	3//0	7167300000	16	301			-1;-1;-1	447950000	TRUE	FALSE	TRUE	TRUE	FALSE	TRUE	TRUE	FALSE	TRUE	TRUE	FALSE	TRUE	TRUE	FALSE	TRUE	TRUE	FALSE	TRUE
sp|O14980|XPO1_HUMAN	XPO1	sp|O14980|XPO1_HUMAN	sp|O14980|XPO1_HUMAN	Exportin-1 OS=Homo sapiens OX=9606 GN=XPO1 PE=1 SV=1	1	31	38.3	123.38	1071	0	323.31	3//0	3//0	3//0	3//0	3//0	3//0	14747000000	53	729			-1	278250000	TRUE	FALSE	TRUE	TRUE	FALSE	TRUE	TRUE	FALSE	TRUE	TRUE	FALSE	TRUE	TRUE	FALSE	TRUE	TRUE	FALSE	TRUE
sp|O15013-7|ARHGA_HUMAN	ARHGEF10	sp|O15013-7|ARHGA_HUMAN;sp|O15013-4|ARHGA_HUMAN;sp|O15013-5|ARHGA_HUMAN;sp|O15013-6|ARHGA_HUMAN;sp|O15013|ARHGA_HUMAN	sp|O15013-7|ARHGA_HUMAN;sp|O15013-4|ARHGA_HUMAN;sp|O15013-5|ARHGA_HUMAN;sp|O15013-6|ARHGA_HUMAN;sp|O15013|ARHGA_HUMAN	Isoform 3 of Rho guanine nucleotide exchange factor 10 OS=Homo sapiens OX=9606 GN=ARHGEF10;Isoform 4 of Rho guanine nucleotide exchange factor 10 OS=Homo sapiens OX=9606 GN=ARHGEF10;Isoform 5 of Rho guanine nucleotide exchange factor 10 OS=Homo sapiens OX=	5	6	7.8	144.27	1306	0.0003231	5.317	1//0	1//1	0//1	2//1	0//0	0//0	61260000	48	7			-1;-1;-1;-1;-1	1276200	FALSE	FALSE	FALSE	TRUE	FALSE	FALSE	FALSE	FALSE	FALSE	TRUE	FALSE	TRUE	FALSE	TRUE	FALSE	FALSE	TRUE	FALSE
sp|O15020-2|SPTN2_HUMAN	SPTBN2	sp|O15020-2|SPTN2_HUMAN;sp|O15020|SPTN2_HUMAN	sp|O15020-2|SPTN2_HUMAN;sp|O15020|SPTN2_HUMAN	Isoform 2 of Spectrin beta chain, non-erythrocytic 2 OS=Homo sapiens OX=9606 GN=SPTBN2;Spectrin beta chain, non-erythrocytic 2 OS=Homo sapiens OX=9606 GN=SPTBN2 PE=1 SV=3	2	7	8.8	268.31	2365	0.0011884	3.3507	3//0	3//0	3//0	3//0	3//0	3//0	2576200000	128	17			-1;-1	20126000	TRUE	FALSE	TRUE	TRUE	FALSE	TRUE	TRUE	FALSE	TRUE	TRUE	FALSE	TRUE	TRUE	FALSE	TRUE	TRUE	FALSE	TRUE
sp|O15021-2|MAST4_HUMAN	MAST4	sp|O15021-2|MAST4_HUMAN;sp|O15021-3|MAST4_HUMAN;sp|O15021-6|MAST4_HUMAN;sp|O15021|MAST4_HUMAN	sp|O15021-2|MAST4_HUMAN;sp|O15021-3|MAST4_HUMAN;sp|O15021-6|MAST4_HUMAN;sp|O15021|MAST4_HUMAN	Isoform 2 of Microtubule-associated serine/threonine-protein kinase 4 OS=Homo sapiens OX=9606 GN=MAST4;Isoform 3 of Microtubule-associated serine/threonine-protein kinase 4 OS=Homo sapiens OX=9606 GN=MAST4;Isoform 5 of Microtubule-associated serine/threoni	4	2	1.1	264.76	2429	0	31.868	0//0	0//0	1//0	3//0	2//0	0//0	0	114	8			-1;-1;-1;-1	0	FALSE	TRUE	FALSE	FALSE	TRUE	FALSE	FALSE	FALSE	FALSE	TRUE	FALSE	TRUE	TRUE	FALSE	FALSE	FALSE	TRUE	FALSE			Muc_KO_O_IRFG_cl15	Muc_KO_O_IRFG_cl15	Muc_KO_O_IRFG_cl26
sp|O15027-2|SC16A_HUMAN	SEC16A	sp|O15027-2|SC16A_HUMAN;sp|O15027-4|SC16A_HUMAN;sp|O15027-3|SC16A_HUMAN;sp|O15027|SC16A_HUMAN;sp|O15027-5|SC16A_HUMAN	sp|O15027-2|SC16A_HUMAN;sp|O15027-4|SC16A_HUMAN;sp|O15027-3|SC16A_HUMAN;sp|O15027|SC16A_HUMAN;sp|O15027-5|SC16A_HUMAN	Isoform 2 of Protein transport protein Sec16A OS=Homo sapiens OX=9606 GN=SEC16A;Isoform 4 of Protein transport protein Sec16A OS=Homo sapiens OX=9606 GN=SEC16A;Isoform 3 of Protein transport protein Sec16A OS=Homo sapiens OX=9606 GN=SEC16A;Protein transpor	5	23	19.7	247.24	2312	0	186.14	3//0	3//0	3//0	3//0	3//0	3//0	3641700000	77	110			-1;-1;-1;-1;-1	47294000	TRUE	FALSE	TRUE	TRUE	FALSE	TRUE	TRUE	FALSE	TRUE	TRUE	FALSE	TRUE	TRUE	FALSE	TRUE	TRUE	FALSE	TRUE
sp|O15031|PLXB2_HUMAN	PLXNB2	sp|O15031|PLXB2_HUMAN	sp|O15031|PLXB2_HUMAN	Plexin-B2 OS=Homo sapiens OX=9606 GN=PLXNB2 PE=1 SV=3	1	22	21.5	205.12	1838	0	63.142	3//0	3//0	3//0	3//0	3//0	3//0	1122900000	86	185			-1	13057000	TRUE	FALSE	TRUE	TRUE	FALSE	TRUE	TRUE	FALSE	TRUE	TRUE	FALSE	TRUE	TRUE	FALSE	TRUE	TRUE	FALSE	TRUE
sp|O15042|SR140_HUMAN	U2SURP	sp|O15042|SR140_HUMAN;sp|O15042-2|SR140_HUMAN;sp|O15042-3|SR140_HUMAN	sp|O15042|SR140_HUMAN;sp|O15042-2|SR140_HUMAN;sp|O15042-3|SR140_HUMAN	U2 snRNP-associated SURP motif-containing protein OS=Homo sapiens OX=9606 GN=U2SURP PE=1 SV=2;Isoform 2 of U2 snRNP-associated SURP motif-containing protein OS=Homo sapiens OX=9606 GN=U2SURP;Isoform 3 of U2 snRNP-associated SURP motif-containing protein OS	3	10	17.4	118.29	1029	0	34.692	3//0	3//0	3//0	3//0	3//0	3//0	615570000	38	85			-1;-1;-1	16199000	TRUE	FALSE	TRUE	TRUE	FALSE	TRUE	TRUE	FALSE	TRUE	TRUE	FALSE	TRUE	TRUE	FALSE	TRUE	TRUE	FALSE	TRUE
sp|O15067|PUR4_HUMAN	PFAS	sp|O15067|PUR4_HUMAN	sp|O15067|PUR4_HUMAN	Phosphoribosylformylglycinamidine synthase OS=Homo sapiens OX=9606 GN=PFAS PE=1 SV=4	1	19	27.1	144.73	1338	0	63.918	3//0	3//0	3//0	3//0	3//0	3//0	2129300000	56	208			-1	38024000	TRUE	FALSE	TRUE	TRUE	FALSE	TRUE	TRUE	FALSE	TRUE	TRUE	FALSE	TRUE	TRUE	FALSE	TRUE	TRUE	FALSE	TRUE
sp|O15078|CE290_HUMAN	CEP290	sp|O15078|CE290_HUMAN	sp|O15078|CE290_HUMAN	Centrosomal protein of 290 kDa OS=Homo sapiens OX=9606 GN=CEP290 PE=1 SV=2	1	2	1.5	290.38	2479	0.0099256	1.9271	3//0	3//0	3//0	3//0	3//0	3//0	2069300000	144	2			-1	14370000	TRUE	FALSE	TRUE	TRUE	FALSE	TRUE	TRUE	FALSE	TRUE	TRUE	FALSE	TRUE	TRUE	FALSE	TRUE	TRUE	FALSE	TRUE
sp|O15084|ANR28_HUMAN	ANKRD28	sp|O15084|ANR28_HUMAN;sp|O15084-2|ANR28_HUMAN;sp|O15084-4|ANR28_HUMAN;sp|O15084-1|ANR28_HUMAN	sp|O15084|ANR28_HUMAN;sp|O15084-2|ANR28_HUMAN;sp|O15084-4|ANR28_HUMAN;sp|O15084-1|ANR28_HUMAN	Serine/threonine-protein phosphatase 6 regulatory ankyrin repeat subunit A OS=Homo sapiens OX=9606 GN=ANKRD28 PE=1 SV=5;Isoform 2 of Serine/threonine-protein phosphatase 6 regulatory ankyrin repeat subunit A OS=Homo sapiens OX=9606 GN=ANKRD28;Isoform 4 of	4	6	9.3	112.96	1053	0	11.93	3//0	2//1	3//0	3//0	2//1	3//0	207480000	36	39			-1;-1;-1;-1	5763200	TRUE	FALSE	TRUE	TRUE	FALSE	TRUE	TRUE	FALSE	TRUE	TRUE	FALSE	TRUE	TRUE	FALSE	TRUE	TRUE	FALSE	TRUE
sp|O15091-4|MRPP3_HUMAN	PRORP	sp|O15091-4|MRPP3_HUMAN;sp|O15091-2|MRPP3_HUMAN;sp|O15091|MRPP3_HUMAN;sp|O15091-3|MRPP3_HUMAN	sp|O15091-4|MRPP3_HUMAN;sp|O15091-2|MRPP3_HUMAN;sp|O15091|MRPP3_HUMAN;sp|O15091-3|MRPP3_HUMAN	Isoform 4 of Mitochondrial ribonuclease P catalytic subunit OS=Homo sapiens OX=9606 GN=PRORP;Isoform 2 of Mitochondrial ribonuclease P catalytic subunit OS=Homo sapiens OX=9606 GN=PRORP;Mitochondrial ribonuclease P catalytic subunit OS=Homo sapiens OX=9606	4	4	13.5	56.486	488	0.0020492	2.9864	3//0	3//0	3//0	3//0	3//0	2//1	933420000	28	11			-1;-1;-1;-1	33336000	TRUE	FALSE	TRUE	TRUE	FALSE	TRUE	TRUE	FALSE	TRUE	TRUE	FALSE	TRUE	TRUE	FALSE	TRUE	TRUE	FALSE	TRUE
sp|O15118|NPC1_HUMAN	NPC1	sp|O15118|NPC1_HUMAN;sp|O15118-2|NPC1_HUMAN	sp|O15118|NPC1_HUMAN;sp|O15118-2|NPC1_HUMAN	NPC intracellular cholesterol transporter 1 OS=Homo sapiens OX=9606 GN=NPC1 PE=1 SV=2;Isoform 2 of NPC intracellular cholesterol transporter 1 OS=Homo sapiens OX=9606 GN=NPC1	2	4	4.4	142.17	1278	0.00060024	3.5518	3//0	3//0	1//2	2//1	2//1	0//3	130980000	43	16			-1;-1	3046000	TRUE	FALSE	TRUE	TRUE	FALSE	TRUE	TRUE	FALSE	TRUE	TRUE	FALSE	TRUE	TRUE	FALSE	TRUE	TRUE	FALSE	TRUE
sp|O15121|DEGS1_HUMAN	DEGS1	sp|O15121|DEGS1_HUMAN	sp|O15121|DEGS1_HUMAN	Sphingolipid delta(4)-desaturase DES1 OS=Homo sapiens OX=9606 GN=DEGS1 PE=1 SV=1	1	3	15.8	37.866	323	0.001758	3.0269	0//0	2//1	2//1	1//0	0//2	0//0	102470000	7	4			-1	14638000	FALSE	TRUE	FALSE	TRUE	FALSE	TRUE	TRUE	FALSE	TRUE	FALSE	FALSE	FALSE	TRUE	FALSE	FALSE	FALSE	TRUE	FALSE	Epid_WT_NTERT	Epid_WT_NTERT			Muc_KO_O_IRFG_cl26
sp|O15126|SCAM1_HUMAN	SCAMP1	sp|O15126|SCAM1_HUMAN;sp|O15126-2|SCAM1_HUMAN	sp|O15126|SCAM1_HUMAN;sp|O15126-2|SCAM1_HUMAN	Secretory carrier-associated membrane protein 1 OS=Homo sapiens OX=9606 GN=SCAMP1 PE=1 SV=2;Isoform 2 of Secretory carrier-associated membrane protein 1 OS=Homo sapiens OX=9606 GN=SCAMP1	2	3	17.8	37.92	338	0	116.13	2//1	1//2	1//2	3//0	3//0	3//0	1295800000	12	34			-1;-1	107990000	TRUE	FALSE	TRUE	TRUE	FALSE	TRUE	TRUE	FALSE	TRUE	TRUE	FALSE	TRUE	TRUE	FALSE	TRUE	TRUE	FALSE	TRUE
sp|O15127|SCAM2_HUMAN	SCAMP2	sp|O15127|SCAM2_HUMAN	sp|O15127|SCAM2_HUMAN	Secretory carrier-associated membrane protein 2 OS=Homo sapiens OX=9606 GN=SCAMP2 PE=1 SV=2	1	3	10.3	36.648	329	0	66.056	3//0	1//2	3//0	3//0	3//0	3//0	717170000	6	36			-1	119530000	TRUE	FALSE	TRUE	TRUE	FALSE	TRUE	TRUE	FALSE	TRUE	TRUE	FALSE	TRUE	TRUE	FALSE	TRUE	TRUE	FALSE	TRUE
sp|O15143|ARC1B_HUMAN	ARPC1B	sp|O15143|ARC1B_HUMAN	sp|O15143|ARC1B_HUMAN	Actin-related protein 2/3 complex subunit 1B OS=Homo sapiens OX=9606 GN=ARPC1B PE=1 SV=3	1	16	61.6	40.949	372	0	323.31	3//0	3//0	3//0	3//0	3//0	3//0	24923000000	18	975			-1	1384600000	TRUE	FALSE	TRUE	TRUE	FALSE	TRUE	TRUE	FALSE	TRUE	TRUE	FALSE	TRUE	TRUE	FALSE	TRUE	TRUE	FALSE	TRUE
sp|O15144|ARPC2_HUMAN	ARPC2	sp|O15144|ARPC2_HUMAN	sp|O15144|ARPC2_HUMAN	Actin-related protein 2/3 complex subunit 2 OS=Homo sapiens OX=9606 GN=ARPC2 PE=1 SV=1	1	26	76	34.333	300	0	240.6	3//0	3//0	3//0	3//0	3//0	3//0	20415000000	19	738			-1	1074500000	TRUE	FALSE	TRUE	TRUE	FALSE	TRUE	TRUE	FALSE	TRUE	TRUE	FALSE	TRUE	TRUE	FALSE	TRUE	TRUE	FALSE	TRUE
sp|O15145|ARPC3_HUMAN	ARPC3	sp|O15145|ARPC3_HUMAN	sp|O15145|ARPC3_HUMAN	Actin-related protein 2/3 complex subunit 3 OS=Homo sapiens OX=9606 GN=ARPC3 PE=1 SV=3	1	5	28.7	20.546	178	0	97.021	3//0	3//0	3//0	3//0	3//0	3//0	7181000000	10	253			-1	718100000	TRUE	FALSE	TRUE	TRUE	FALSE	TRUE	TRUE	FALSE	TRUE	TRUE	FALSE	TRUE	TRUE	FALSE	TRUE	TRUE	FALSE	TRUE
sp|O15160-2|RPAC1_HUMAN	POLR1C	sp|O15160-2|RPAC1_HUMAN;sp|O15160|RPAC1_HUMAN	sp|O15160-2|RPAC1_HUMAN;sp|O15160|RPAC1_HUMAN	Isoform 2 of DNA-directed RNA polymerases I and III subunit RPAC1 OS=Homo sapiens OX=9606 GN=POLR1C;DNA-directed RNA polymerases I and III subunit RPAC1 OS=Homo sapiens OX=9606 GN=POLR1C PE=1 SV=1	2	7	30.4	38.646	342	0	59.532	3//0	3//0	3//0	3//0	3//0	3//0	596300000	13	122			-1;-1	45869000	TRUE	FALSE	TRUE	TRUE	FALSE	TRUE	TRUE	FALSE	TRUE	TRUE	FALSE	TRUE	TRUE	FALSE	TRUE	TRUE	FALSE	TRUE
sp|O15162-2|PLS1_HUMAN	PLSCR1	sp|O15162-2|PLS1_HUMAN;sp|O15162|PLS1_HUMAN	sp|O15162-2|PLS1_HUMAN;sp|O15162|PLS1_HUMAN	Isoform 2 of Phospholipid scramblase 1 OS=Homo sapiens OX=9606 GN=PLSCR1;Phospholipid scramblase 1 OS=Homo sapiens OX=9606 GN=PLSCR1 PE=1 SV=1	2	4	21.9	26.825	237	0	16.586	3//0	3//0	3//0	3//0	3//0	3//0	299150000	11	48			-1;-1	27195000	TRUE	FALSE	TRUE	TRUE	FALSE	TRUE	TRUE	FALSE	TRUE	TRUE	FALSE	TRUE	TRUE	FALSE	TRUE	TRUE	FALSE	TRUE
sp|O15173|PGRC2_HUMAN	PGRMC2	sp|O15173|PGRC2_HUMAN;sp|O15173-2|PGRC2_HUMAN	sp|O15173|PGRC2_HUMAN;sp|O15173-2|PGRC2_HUMAN	Membrane-associated progesterone receptor component 2 OS=Homo sapiens OX=9606 GN=PGRMC2 PE=1 SV=1;Isoform 2 of Membrane-associated progesterone receptor component 2 OS=Homo sapiens OX=9606 GN=PGRMC2	2	7	36.8	23.818	223	0	16.541	3//0	3//0	3//0	3//0	3//0	3//0	1498500000	9	49			-1;-1	166500000	TRUE	FALSE	TRUE	TRUE	FALSE	TRUE	TRUE	FALSE	TRUE	TRUE	FALSE	TRUE	TRUE	FALSE	TRUE	TRUE	FALSE	TRUE
sp|O15212|PFD6_HUMAN	PFDN6	sp|O15212|PFD6_HUMAN	sp|O15212|PFD6_HUMAN	Prefoldin subunit 6 OS=Homo sapiens OX=9606 GN=PFDN6 PE=1 SV=1	1	5	43.4	14.582	129	0	102.42	3//0	3//0	3//0	3//0	3//0	3//0	3292400000	8	157			-1	411550000	TRUE	FALSE	TRUE	TRUE	FALSE	TRUE	TRUE	FALSE	TRUE	TRUE	FALSE	TRUE	TRUE	FALSE	TRUE	TRUE	FALSE	TRUE
sp|O15228|GNPAT_HUMAN	GNPAT	sp|O15228|GNPAT_HUMAN;sp|O15228-2|GNPAT_HUMAN	sp|O15228|GNPAT_HUMAN;sp|O15228-2|GNPAT_HUMAN	Dihydroxyacetone phosphate acyltransferase OS=Homo sapiens OX=9606 GN=GNPAT PE=1 SV=1;Isoform 2 of Dihydroxyacetone phosphate acyltransferase OS=Homo sapiens OX=9606 GN=GNPAT	2	2	4.4	77.187	680	0.00059916	3.5063	0//2	0//1	2//1	0//2	0//1	2//0	51834000	35	3			-1;-1	1481000	TRUE	FALSE	FALSE	FALSE	FALSE	FALSE	TRUE	FALSE	TRUE	TRUE	FALSE	FALSE	FALSE	FALSE	FALSE	TRUE	FALSE	FALSE
sp|O15230|LAMA5_HUMAN	LAMA5	sp|O15230|LAMA5_HUMAN;sp|O15230-2|LAMA5_HUMAN	sp|O15230|LAMA5_HUMAN	Laminin subunit alpha-5 OS=Homo sapiens OX=9606 GN=LAMA5 PE=1 SV=8	2	9	4.4	399.73	3695	0	12.18	2//1	3//0	2//0	2//0	2//0	2//1	111070000	160	25			-1;-1	694190	TRUE	FALSE	TRUE	TRUE	FALSE	TRUE	TRUE	FALSE	FALSE	TRUE	FALSE	FALSE	TRUE	FALSE	FALSE	TRUE	FALSE	TRUE
sp|O15231-3|ZN185_HUMAN	ZNF185	sp|O15231-3|ZN185_HUMAN;sp|O15231-2|ZN185_HUMAN	sp|O15231-3|ZN185_HUMAN;sp|O15231-2|ZN185_HUMAN	Isoform 3 of Zinc finger protein 185 OS=Homo sapiens OX=9606 GN=ZNF185;Isoform 2 of Zinc finger protein 185 OS=Homo sapiens OX=9606 GN=ZNF185	2	35	68.4	73.612	690	0	323.31	3//0	3//0	3//0	3//0	3//0	3//0	22146000000	38	1251			-1;-1	582790000	TRUE	FALSE	TRUE	TRUE	FALSE	TRUE	TRUE	FALSE	TRUE	TRUE	FALSE	TRUE	TRUE	FALSE	TRUE	TRUE	FALSE	TRUE
sp|O15254-2|ACOX3_HUMAN	ACOX3	sp|O15254-2|ACOX3_HUMAN;sp|O15254|ACOX3_HUMAN	sp|O15254-2|ACOX3_HUMAN;sp|O15254|ACOX3_HUMAN	Isoform 2 of Peroxisomal acyl-coenzyme A oxidase 3 OS=Homo sapiens OX=9606 GN=ACOX3;Peroxisomal acyl-coenzyme A oxidase 3 OS=Homo sapiens OX=9606 GN=ACOX3 PE=1 SV=2	2	4	9.3	69.574	624	0.00059827	3.4701	1//0	1//0	3//0	3//0	1//0	2//0	34193000	34	18			-1;-1	1005700	FALSE	FALSE	FALSE	FALSE	FALSE	FALSE	TRUE	FALSE	TRUE	TRUE	FALSE	TRUE	FALSE	FALSE	FALSE	TRUE	FALSE	FALSE
sp|O15258|RER1_HUMAN	RER1	sp|O15258|RER1_HUMAN	sp|O15258|RER1_HUMAN	Protein RER1 OS=Homo sapiens OX=9606 GN=RER1 PE=1 SV=1	1	3	20.4	22.958	196	0	148.71	3//0	3//0	3//0	3//0	3//0	3//0	1569100000	9	61			-1	174350000	TRUE	FALSE	TRUE	TRUE	FALSE	TRUE	TRUE	FALSE	TRUE	TRUE	FALSE	TRUE	TRUE	FALSE	TRUE	TRUE	FALSE	TRUE
sp|O15260-3|SURF4_HUMAN	SURF4	sp|O15260-3|SURF4_HUMAN;sp|O15260-2|SURF4_HUMAN;sp|O15260|SURF4_HUMAN	sp|O15260-3|SURF4_HUMAN;sp|O15260-2|SURF4_HUMAN;sp|O15260|SURF4_HUMAN	Isoform 3 of Surfeit locus protein 4 OS=Homo sapiens OX=9606 GN=SURF4;Isoform 2 of Surfeit locus protein 4 OS=Homo sapiens OX=9606 GN=SURF4;Surfeit locus protein 4 OS=Homo sapiens OX=9606 GN=SURF4 PE=1 SV=3	3	2	24.2	14.854	128	0	148.69	3//0	3//0	3//0	3//0	3//0	3//0	1876700000	5	106			-1;-1;-1	375340000	TRUE	FALSE	TRUE	TRUE	FALSE	TRUE	TRUE	FALSE	TRUE	TRUE	FALSE	TRUE	TRUE	FALSE	TRUE	TRUE	FALSE	TRUE
sp|O15264|MK13_HUMAN	MAPK13	sp|O15264|MK13_HUMAN;sp|O15264-2|MK13_HUMAN	sp|O15264|MK13_HUMAN	Mitogen-activated protein kinase 13 OS=Homo sapiens OX=9606 GN=MAPK13 PE=1 SV=1	2	3	12.1	42.089	365	0.00060478	3.7227	0//0	2//0	3//0	0//0	0//0	0//0	28379000	21	8			-1;-1	1351400	FALSE	TRUE	FALSE	TRUE	FALSE	FALSE	TRUE	FALSE	TRUE	FALSE	TRUE	FALSE	FALSE	TRUE	FALSE	FALSE	TRUE	FALSE	Epid_WT_NTERT	Epid_WT_NTERT	Epid_KO_IRFG_cl8
sp|O15269|SPTC1_HUMAN	SPTLC1	sp|O15269|SPTC1_HUMAN;sp|O15269-2|SPTC1_HUMAN	sp|O15269|SPTC1_HUMAN;sp|O15269-2|SPTC1_HUMAN	Serine palmitoyltransferase 1 OS=Homo sapiens OX=9606 GN=SPTLC1 PE=1 SV=1;Isoform 2 of Serine palmitoyltransferase 1 OS=Homo sapiens OX=9606 GN=SPTLC1	2	4	12.3	52.743	473	0	18.967	2//1	3//0	3//0	2//1	2//0	2//1	422520000	21	30			-1;-1	20120000	TRUE	FALSE	TRUE	TRUE	FALSE	TRUE	TRUE	FALSE	TRUE	TRUE	FALSE	TRUE	TRUE	FALSE	FALSE	TRUE	FALSE	TRUE
sp|O15270|SPTC2_HUMAN	SPTLC2	sp|O15270|SPTC2_HUMAN	sp|O15270|SPTC2_HUMAN	Serine palmitoyltransferase 2 OS=Homo sapiens OX=9606 GN=SPTLC2 PE=1 SV=1	1	2	6.8	62.924	562	0.00059773	3.4495	1//0	2//1	2//1	3//0	3//0	2//0	55725000	33	21			-1	1688600	FALSE	FALSE	FALSE	TRUE	FALSE	TRUE	TRUE	FALSE	TRUE	TRUE	FALSE	TRUE	TRUE	FALSE	TRUE	TRUE	FALSE	FALSE
sp|O15294|OGT1_HUMAN	OGT	sp|O15294|OGT1_HUMAN;sp|O15294-3|OGT1_HUMAN;sp|O15294-2|OGT1_HUMAN;sp|O15294-4|OGT1_HUMAN	sp|O15294|OGT1_HUMAN;sp|O15294-3|OGT1_HUMAN;sp|O15294-2|OGT1_HUMAN	UDP-N-acetylglucosamine--peptide N-acetylglucosaminyltransferase 110 kDa subunit OS=Homo sapiens OX=9606 GN=OGT PE=1 SV=3;Isoform 1 of UDP-N-acetylglucosamine--peptide N-acetylglucosaminyltransferase 110 kDa subunit OS=Homo sapiens OX=9606 GN=OGT;Isoform 2	4	4	6.4	116.92	1046	0	12.497	3//0	2//1	3//0	2//1	2//0	3//0	68724000	48	30			-1;-1;-1;-1	1431700	TRUE	FALSE	TRUE	TRUE	FALSE	TRUE	TRUE	FALSE	TRUE	TRUE	FALSE	TRUE	TRUE	FALSE	FALSE	TRUE	FALSE	TRUE
sp|O15296-3|LX15B_HUMAN	ALOX15B	sp|O15296-3|LX15B_HUMAN;sp|O15296-4|LX15B_HUMAN;sp|O15296|LX15B_HUMAN;sp|O15296-2|LX15B_HUMAN	sp|O15296-3|LX15B_HUMAN;sp|O15296-4|LX15B_HUMAN;sp|O15296|LX15B_HUMAN;sp|O15296-2|LX15B_HUMAN	Isoform C of Polyunsaturated fatty acid lipoxygenase ALOX15B OS=Homo sapiens OX=9606 GN=ALOX15B;Isoform D of Polyunsaturated fatty acid lipoxygenase ALOX15B OS=Homo sapiens OX=9606 GN=ALOX15B;Polyunsaturated fatty acid lipoxygenase ALOX15B OS=Homo sapiens	4	4	13.6	69.135	617	0.0006068	3.8213	0//0	0//0	3//0	0//0	0//0	0//1	42678000	29	9			-1;-1;-1;-1	1471600	FALSE	TRUE	FALSE	FALSE	TRUE	FALSE	TRUE	FALSE	TRUE	FALSE	TRUE	FALSE	FALSE	TRUE	FALSE	FALSE	FALSE	FALSE							Epid_WT_NTERT
sp|O15305|PMM2_HUMAN	PMM2	sp|O15305|PMM2_HUMAN;sp|O15305-2|PMM2_HUMAN	sp|O15305|PMM2_HUMAN;sp|O15305-2|PMM2_HUMAN	Phosphomannomutase 2 OS=Homo sapiens OX=9606 GN=PMM2 PE=1 SV=1;Isoform 2 of Phosphomannomutase 2 OS=Homo sapiens OX=9606 GN=PMM2	2	9	41.5	28.082	246	0	43.737	3//0	3//0	3//0	3//0	3//0	3//0	2101600000	16	153			-1;-1	131350000	TRUE	FALSE	TRUE	TRUE	FALSE	TRUE	TRUE	FALSE	TRUE	TRUE	FALSE	TRUE	TRUE	FALSE	TRUE	TRUE	FALSE	TRUE
sp|O15321-2|TM9S1_HUMAN	TM9SF1	sp|O15321-2|TM9S1_HUMAN;sp|O15321|TM9S1_HUMAN	sp|O15321-2|TM9S1_HUMAN;sp|O15321|TM9S1_HUMAN	Isoform 2 of Transmembrane 9 superfamily member 1 OS=Homo sapiens OX=9606 GN=TM9SF1;Transmembrane 9 superfamily member 1 OS=Homo sapiens OX=9606 GN=TM9SF1 PE=2 SV=2	2	2	7	55.25	489	0.0069774	2.1133	3//0	2//1	1//1	3//0	3//0	3//0	661770000	22	16			-1;-1	30081000	TRUE	FALSE	TRUE	TRUE	FALSE	TRUE	TRUE	FALSE	FALSE	TRUE	FALSE	TRUE	TRUE	FALSE	TRUE	TRUE	FALSE	TRUE
sp|O15347|HMGB3_HUMAN	HMGB3	sp|O15347|HMGB3_HUMAN	sp|O15347|HMGB3_HUMAN	High mobility group protein B3 OS=Homo sapiens OX=9606 GN=HMGB3 PE=1 SV=4	1	6	34	22.98	200	0	39.385	3//0	3//0	3//0	3//0	3//0	3//0	4023800000	6	171			-1	670640000	TRUE	FALSE	TRUE	TRUE	FALSE	TRUE	TRUE	FALSE	TRUE	TRUE	FALSE	TRUE	TRUE	FALSE	TRUE	TRUE	FALSE	TRUE
sp|O15355|PPM1G_HUMAN	PPM1G	sp|O15355|PPM1G_HUMAN	sp|O15355|PPM1G_HUMAN	Protein phosphatase 1G OS=Homo sapiens OX=9606 GN=PPM1G PE=1 SV=1	1	11	33.5	59.271	546	0	323.31	3//0	3//0	3//0	3//0	3//0	3//0	2021200000	23	244			-1	87880000	TRUE	FALSE	TRUE	TRUE	FALSE	TRUE	TRUE	FALSE	TRUE	TRUE	FALSE	TRUE	TRUE	FALSE	TRUE	TRUE	FALSE	TRUE
sp|O15371|EIF3D_HUMAN	EIF3D	sp|O15371|EIF3D_HUMAN;sp|O15371-3|EIF3D_HUMAN;sp|O15371-2|EIF3D_HUMAN	sp|O15371|EIF3D_HUMAN;sp|O15371-3|EIF3D_HUMAN;sp|O15371-2|EIF3D_HUMAN	Eukaryotic translation initiation factor 3 subunit D OS=Homo sapiens OX=9606 GN=EIF3D PE=1 SV=1;Isoform 3 of Eukaryotic translation initiation factor 3 subunit D OS=Homo sapiens OX=9606 GN=EIF3D;Isoform 2 of Eukaryotic translation initiation factor 3 subun	3	25	59.1	63.972	548	0	323.31	3//0	3//0	3//0	3//0	3//0	3//0	11567000000	24	559			-1;-1;-1	481960000	TRUE	FALSE	TRUE	TRUE	FALSE	TRUE	TRUE	FALSE	TRUE	TRUE	FALSE	TRUE	TRUE	FALSE	TRUE	TRUE	FALSE	TRUE
sp|O15372|EIF3H_HUMAN	EIF3H	sp|O15372|EIF3H_HUMAN	sp|O15372|EIF3H_HUMAN	Eukaryotic translation initiation factor 3 subunit H OS=Homo sapiens OX=9606 GN=EIF3H PE=1 SV=1	1	13	61.1	39.93	352	0	174.67	3//0	3//0	3//0	3//0	3//0	3//0	6813400000	20	413			-1	340670000	TRUE	FALSE	TRUE	TRUE	FALSE	TRUE	TRUE	FALSE	TRUE	TRUE	FALSE	TRUE	TRUE	FALSE	TRUE	TRUE	FALSE	TRUE
sp|O15382|BCAT2_HUMAN	BCAT2	sp|O15382|BCAT2_HUMAN;sp|O15382-2|BCAT2_HUMAN	sp|O15382|BCAT2_HUMAN;sp|O15382-2|BCAT2_HUMAN	Branched-chain-amino-acid aminotransferase, mitochondrial OS=Homo sapiens OX=9606 GN=BCAT2 PE=1 SV=2;Isoform B of Branched-chain-amino-acid aminotransferase, mitochondrial OS=Homo sapiens OX=9606 GN=BCAT2	2	10	38	44.287	392	0	262.53	3//0	3//0	3//0	3//0	3//0	3//0	1833100000	17	214			-1;-1	107830000	TRUE	FALSE	TRUE	TRUE	FALSE	TRUE	TRUE	FALSE	TRUE	TRUE	FALSE	TRUE	TRUE	FALSE	TRUE	TRUE	FALSE	TRUE
sp|O15400-2|STX7_HUMAN	STX7	sp|O15400-2|STX7_HUMAN;sp|O15400|STX7_HUMAN	sp|O15400-2|STX7_HUMAN;sp|O15400|STX7_HUMAN	Isoform 2 of Syntaxin-7 OS=Homo sapiens OX=9606 GN=STX7;Syntaxin-7 OS=Homo sapiens OX=9606 GN=STX7 PE=1 SV=4	2	10	54.4	27.4	239	0	74.309	3//0	3//0	3//0	3//0	3//0	3//0	2598600000	10	117			-1;-1	259860000	TRUE	FALSE	TRUE	TRUE	FALSE	TRUE	TRUE	FALSE	TRUE	TRUE	FALSE	TRUE	TRUE	FALSE	TRUE	TRUE	FALSE	TRUE
sp|O15427|MOT4_HUMAN	SLC16A3	sp|O15427|MOT4_HUMAN	sp|O15427|MOT4_HUMAN	Monocarboxylate transporter 4 OS=Homo sapiens OX=9606 GN=SLC16A3 PE=1 SV=1	1	5	12.7	49.469	465	0	10.838	2//1	2//1	0//3	3//0	3//0	3//0	1815200000	15	61			-1	121010000	TRUE	FALSE	TRUE	TRUE	FALSE	TRUE	TRUE	FALSE	TRUE	TRUE	FALSE	TRUE	TRUE	FALSE	TRUE	TRUE	FALSE	TRUE
sp|O15446|RPA34_HUMAN	POLR1G	sp|O15446|RPA34_HUMAN;sp|O15446-2|RPA34_HUMAN	sp|O15446|RPA34_HUMAN;sp|O15446-2|RPA34_HUMAN	DNA-directed RNA polymerase I subunit RPA34 OS=Homo sapiens OX=9606 GN=POLR1G PE=1 SV=1;Isoform 2 of DNA-directed RNA polymerase I subunit RPA34 OS=Homo sapiens OX=9606 GN=POLR1G	2	4	16.5	54.985	510	0	25.146	3//0	2//1	1//0	0//0	0//0	0//0	34527000	15	11			-1;-1	2301800	TRUE	FALSE	TRUE	TRUE	FALSE	TRUE	FALSE	FALSE	FALSE	FALSE	TRUE	FALSE	FALSE	TRUE	FALSE	FALSE	TRUE	FALSE			Epid_KO_IRFG_cl8	Epid_KO_IRFG_cl8	Epid_KO_IRFG_cl10	Epid_KO_IRFG_cl10
sp|O15460-2|P4HA2_HUMAN	P4HA2	sp|O15460-2|P4HA2_HUMAN;sp|O15460|P4HA2_HUMAN	sp|O15460-2|P4HA2_HUMAN;sp|O15460|P4HA2_HUMAN	Isoform IIa of Prolyl 4-hydroxylase subunit alpha-2 OS=Homo sapiens OX=9606 GN=P4HA2;Prolyl 4-hydroxylase subunit alpha-2 OS=Homo sapiens OX=9606 GN=P4HA2 PE=1 SV=1	2	20	44.1	60.632	533	0	155.98	3//0	3//0	3//0	3//0	3//0	3//0	9044400000	29	453			-1;-1	311880000	TRUE	FALSE	TRUE	TRUE	FALSE	TRUE	TRUE	FALSE	TRUE	TRUE	FALSE	TRUE	TRUE	FALSE	TRUE	TRUE	FALSE	TRUE
sp|O15498|YKT6_HUMAN	YKT6	sp|O15498|YKT6_HUMAN;sp|O15498-2|YKT6_HUMAN	sp|O15498|YKT6_HUMAN;sp|O15498-2|YKT6_HUMAN	Synaptobrevin homolog YKT6 OS=Homo sapiens OX=9606 GN=YKT6 PE=1 SV=1;Isoform 2 of Synaptobrevin homolog YKT6 OS=Homo sapiens OX=9606 GN=YKT6	2	7	49	22.417	198	0	56.019	3//0	3//0	3//0	3//0	3//0	3//0	2487500000	14	154			-1;-1	177680000	TRUE	FALSE	TRUE	TRUE	FALSE	TRUE	TRUE	FALSE	TRUE	TRUE	FALSE	TRUE	TRUE	FALSE	TRUE	TRUE	FALSE	TRUE
sp|O15511|ARPC5_HUMAN	ARPC5	sp|O15511|ARPC5_HUMAN;sp|O15511-2|ARPC5_HUMAN	sp|O15511|ARPC5_HUMAN;sp|O15511-2|ARPC5_HUMAN	Actin-related protein 2/3 complex subunit 5 OS=Homo sapiens OX=9606 GN=ARPC5 PE=1 SV=3;Isoform 2 of Actin-related protein 2/3 complex subunit 5 OS=Homo sapiens OX=9606 GN=ARPC5	2	4	49	16.32	151	0	323.31	3//0	3//0	3//0	3//0	3//0	3//0	6099400000	10	264			-1;-1	609940000	TRUE	FALSE	TRUE	TRUE	FALSE	TRUE	TRUE	FALSE	TRUE	TRUE	FALSE	TRUE	TRUE	FALSE	TRUE	TRUE	FALSE	TRUE
sp|O15514|RPB4_HUMAN	POLR2D	sp|O15514|RPB4_HUMAN	sp|O15514|RPB4_HUMAN	DNA-directed RNA polymerase II subunit RPB4 OS=Homo sapiens OX=9606 GN=POLR2D PE=1 SV=1	1	2	31.7	16.311	142	0	6.2597	1//0	2//1	0//0	2//0	0//0	0//0	20026000	9	5			-1	2225100	FALSE	FALSE	FALSE	TRUE	FALSE	TRUE	FALSE	TRUE	FALSE	TRUE	FALSE	FALSE	FALSE	TRUE	FALSE	FALSE	TRUE	FALSE							Epid_KO_IRFG_cl8
sp|O15533|TPSN_HUMAN	TAPBP	sp|O15533|TPSN_HUMAN;sp|O15533-3|TPSN_HUMAN;sp|O15533-2|TPSN_HUMAN;sp|O15533-4|TPSN_HUMAN	sp|O15533|TPSN_HUMAN;sp|O15533-3|TPSN_HUMAN;sp|O15533-2|TPSN_HUMAN;sp|O15533-4|TPSN_HUMAN	Tapasin OS=Homo sapiens OX=9606 GN=TAPBP PE=1 SV=1;Isoform 3 of Tapasin OS=Homo sapiens OX=9606 GN=TAPBP;Isoform 2 of Tapasin OS=Homo sapiens OX=9606 GN=TAPBP;Isoform 4 of Tapasin OS=Homo sapiens OX=9606 GN=TAPBP	4	5	20.5	47.625	448	0	27.281	3//0	3//0	2//1	3//0	3//0	3//0	1427000000	9	94			-1;-1;-1;-1	158560000	TRUE	FALSE	TRUE	TRUE	FALSE	TRUE	TRUE	FALSE	TRUE	TRUE	FALSE	TRUE	TRUE	FALSE	TRUE	TRUE	FALSE	TRUE
sp|O43143|DHX15_HUMAN	DHX15	sp|O43143|DHX15_HUMAN;sp|O60231|DHX16_HUMAN	sp|O43143|DHX15_HUMAN	Pre-mRNA-splicing factor ATP-dependent RNA helicase DHX15 OS=Homo sapiens OX=9606 GN=DHX15 PE=1 SV=2	2	25	47.9	90.932	795	0	93.858	3//0	3//0	3//0	3//0	3//0	3//0	8621000000	38	526			-1;-1	226870000	TRUE	FALSE	TRUE	TRUE	FALSE	TRUE	TRUE	FALSE	TRUE	TRUE	FALSE	TRUE	TRUE	FALSE	TRUE	TRUE	FALSE	TRUE
sp|O43148|MCES_HUMAN	RNMT	sp|O43148|MCES_HUMAN;sp|O43148-2|MCES_HUMAN	sp|O43148|MCES_HUMAN;sp|O43148-2|MCES_HUMAN	mRNA cap guanine-N7 methyltransferase OS=Homo sapiens OX=9606 GN=RNMT PE=1 SV=1;Isoform 2 of mRNA cap guanine-N7 methyltransferase OS=Homo sapiens OX=9606 GN=RNMT	2	4	13.7	54.843	476	0	12.094	1//2	3//0	2//1	3//0	3//0	3//0	284850000	25	28			-1;-1	11394000	TRUE	FALSE	TRUE	TRUE	FALSE	TRUE	TRUE	FALSE	TRUE	TRUE	FALSE	TRUE	TRUE	FALSE	TRUE	TRUE	FALSE	TRUE
sp|O43149|ZZEF1_HUMAN	ZZEF1	sp|O43149|ZZEF1_HUMAN;sp|O43149-3|ZZEF1_HUMAN	sp|O43149|ZZEF1_HUMAN;sp|O43149-3|ZZEF1_HUMAN	Zinc finger ZZ-type and EF-hand domain-containing protein 1 OS=Homo sapiens OX=9606 GN=ZZEF1 PE=1 SV=6;Isoform 3 of Zinc finger ZZ-type and EF-hand domain-containing protein 1 OS=Homo sapiens OX=9606 GN=ZZEF1	2	6	3	331.07	2961	0.0099119	1.9144	1//0	3//0	2//0	0//0	2//1	1//0	241720000	131	8			-1;-1	1845200	FALSE	FALSE	FALSE	TRUE	FALSE	TRUE	TRUE	FALSE	FALSE	FALSE	TRUE	FALSE	TRUE	FALSE	TRUE	FALSE	FALSE	FALSE			Epid_KO_IRFG_cl8	Epid_KO_IRFG_cl8
sp|O43150-2|ASAP2_HUMAN	ASAP2	sp|O43150-2|ASAP2_HUMAN;sp|O43150|ASAP2_HUMAN	sp|O43150-2|ASAP2_HUMAN;sp|O43150|ASAP2_HUMAN	Isoform 2 of Arf-GAP with SH3 domain, ANK repeat and PH domain-containing protein 2 OS=Homo sapiens OX=9606 GN=ASAP2;Arf-GAP with SH3 domain, ANK repeat and PH domain-containing protein 2 OS=Homo sapiens OX=9606 GN=ASAP2 PE=1 SV=3	2	2	3.3	106.98	961	0.0099037	1.9085	1//1	1//1	0//3	0//0	0//1	3//0	95519000	43	4			-1;-1	2221400	TRUE	FALSE	FALSE	TRUE	FALSE	FALSE	TRUE	FALSE	TRUE	FALSE	TRUE	FALSE	FALSE	FALSE	FALSE	TRUE	FALSE	TRUE			Epid_KO_IRFG_cl8
sp|O43156|TTI1_HUMAN	TTI1	sp|O43156|TTI1_HUMAN	sp|O43156|TTI1_HUMAN	TELO2-interacting protein 1 homolog OS=Homo sapiens OX=9606 GN=TTI1 PE=1 SV=3	1	2	2.9	122.07	1089	0.0014697	3.1345	1//0	1//0	0//0	0//0	0//0	0//0	0	47	2			-1	0	FALSE	FALSE	FALSE	FALSE	FALSE	FALSE	FALSE	TRUE	FALSE	FALSE	TRUE	FALSE	FALSE	TRUE	FALSE	FALSE	TRUE	FALSE
sp|O43159|RRP8_HUMAN	RRP8	sp|O43159|RRP8_HUMAN	sp|O43159|RRP8_HUMAN	Ribosomal RNA-processing protein 8 OS=Homo sapiens OX=9606 GN=RRP8 PE=1 SV=2	1	2	6.4	50.714	456	0	8.3678	3//0	2//0	3//0	3//0	2//0	3//0	73513000	23	31			-1	3196200	TRUE	FALSE	TRUE	TRUE	FALSE	FALSE	TRUE	FALSE	TRUE	TRUE	FALSE	TRUE	TRUE	FALSE	FALSE	TRUE	FALSE	TRUE
sp|O43164-2|PJA2_HUMAN	PJA2	sp|O43164-2|PJA2_HUMAN;sp|O43164|PJA2_HUMAN	sp|O43164-2|PJA2_HUMAN;sp|O43164|PJA2_HUMAN	Isoform 2 of E3 ubiquitin-protein ligase Praja-2 OS=Homo sapiens OX=9606 GN=PJA2;E3 ubiquitin-protein ligase Praja-2 OS=Homo sapiens OX=9606 GN=PJA2 PE=1 SV=4	2	2	4.4	76.09	688	0	59.614	2//0	2//0	0//0	3//0	3//0	3//0	40430000	25	35			-1;-1	1617200	TRUE	FALSE	FALSE	TRUE	FALSE	FALSE	FALSE	TRUE	FALSE	TRUE	FALSE	TRUE	TRUE	FALSE	TRUE	TRUE	FALSE	TRUE	Muc_WT_OKFG	Muc_WT_OKFG					Epid_KO_IRFG_cl8
sp|O43166-3|SI1L1_HUMAN	SIPA1L1	sp|O43166-3|SI1L1_HUMAN;sp|O43166-2|SI1L1_HUMAN;sp|O43166|SI1L1_HUMAN	sp|O43166-3|SI1L1_HUMAN;sp|O43166-2|SI1L1_HUMAN;sp|O43166|SI1L1_HUMAN	Isoform 3 of Signal-induced proliferation-associated 1-like protein 1 OS=Homo sapiens OX=9606 GN=SIPA1L1;Isoform 2 of Signal-induced proliferation-associated 1-like protein 1 OS=Homo sapiens OX=9606 GN=SIPA1L1;Signal-induced proliferation-associated 1-like	3	3	2.9	197.41	1782	0	12.95	1//0	1//0	1//0	3//0	1//1	0//0	292720000	92	4			-1;-1;-1	3181700	FALSE	FALSE	FALSE	FALSE	FALSE	FALSE	FALSE	FALSE	FALSE	TRUE	FALSE	TRUE	TRUE	FALSE	FALSE	FALSE	TRUE	FALSE
sp|O43169|CYB5B_HUMAN	CYB5B	sp|O43169|CYB5B_HUMAN	sp|O43169|CYB5B_HUMAN	Cytochrome b5 type B OS=Homo sapiens OX=9606 GN=CYB5B PE=1 SV=3	1	6	63.3	16.694	150	0	323.31	3//0	3//0	3//0	3//0	3//0	3//0	6991700000	6	264			-1	1165300000	TRUE	FALSE	TRUE	TRUE	FALSE	TRUE	TRUE	FALSE	TRUE	TRUE	FALSE	TRUE	TRUE	FALSE	TRUE	TRUE	FALSE	TRUE
sp|O43172-2|PRP4_HUMAN	PRPF4	sp|O43172-2|PRP4_HUMAN;sp|O43172|PRP4_HUMAN	sp|O43172-2|PRP4_HUMAN;sp|O43172|PRP4_HUMAN	Isoform 2 of U4/U6 small nuclear ribonucleoprotein Prp4 OS=Homo sapiens OX=9606 GN=PRPF4;U4/U6 small nuclear ribonucleoprotein Prp4 OS=Homo sapiens OX=9606 GN=PRPF4 PE=1 SV=2	2	11	35.5	58.32	521	0	14.161	3//0	3//0	3//0	2//1	3//0	2//1	449720000	29	50			-1;-1	15508000	TRUE	FALSE	TRUE	TRUE	FALSE	TRUE	TRUE	FALSE	TRUE	TRUE	FALSE	TRUE	TRUE	FALSE	TRUE	TRUE	FALSE	TRUE
sp|O43175|SERA_HUMAN	PHGDH	sp|O43175|SERA_HUMAN	sp|O43175|SERA_HUMAN	D-3-phosphoglycerate dehydrogenase OS=Homo sapiens OX=9606 GN=PHGDH PE=1 SV=4	1	21	46.7	56.65	533	0	323.31	3//0	3//0	3//0	3//0	3//0	3//0	19433000000	22	681			-1	883300000	TRUE	FALSE	TRUE	TRUE	FALSE	TRUE	TRUE	FALSE	TRUE	TRUE	FALSE	TRUE	TRUE	FALSE	TRUE	TRUE	FALSE	TRUE
sp|O43181|NDUS4_HUMAN	NDUFS4	sp|O43181|NDUS4_HUMAN	sp|O43181|NDUS4_HUMAN	NADH dehydrogenase [ubiquinone] iron-sulfur protein 4, mitochondrial OS=Homo sapiens OX=9606 GN=NDUFS4 PE=1 SV=1	1	2	14.3	20.108	175	0.00031427	4.6491	1//1	1//0	1//2	1//2	0//2	2//1	138590000	9	9			-1	15399000	TRUE	FALSE	FALSE	FALSE	FALSE	FALSE	TRUE	FALSE	TRUE	TRUE	FALSE	TRUE	TRUE	FALSE	FALSE	TRUE	FALSE	TRUE
sp|O43237|DC1L2_HUMAN	DYNC1LI2	sp|O43237|DC1L2_HUMAN;sp|O43237-2|DC1L2_HUMAN	sp|O43237|DC1L2_HUMAN;sp|O43237-2|DC1L2_HUMAN	Cytoplasmic dynein 1 light intermediate chain 2 OS=Homo sapiens OX=9606 GN=DYNC1LI2 PE=1 SV=1;Isoform 2 of Cytoplasmic dynein 1 light intermediate chain 2 OS=Homo sapiens OX=9606 GN=DYNC1LI2	2	15	46.3	54.099	492	0	168.06	3//0	3//0	3//0	3//0	3//0	3//0	5257500000	24	338			-1;-1	219060000	TRUE	FALSE	TRUE	TRUE	FALSE	TRUE	TRUE	FALSE	TRUE	TRUE	FALSE	TRUE	TRUE	FALSE	TRUE	TRUE	FALSE	TRUE
sp|O43242|PSMD3_HUMAN	PSMD3	sp|O43242|PSMD3_HUMAN;sp|O43242-2|PSMD3_HUMAN	sp|O43242|PSMD3_HUMAN;sp|O43242-2|PSMD3_HUMAN	26S proteasome non-ATPase regulatory subunit 3 OS=Homo sapiens OX=9606 GN=PSMD3 PE=1 SV=2;Isoform 2 of 26S proteasome non-ATPase regulatory subunit 3 OS=Homo sapiens OX=9606 GN=PSMD3	2	24	50	60.977	534	0	203.93	3//0	3//0	3//0	3//0	3//0	3//0	13139000000	34	687			-1;-1	386450000	TRUE	FALSE	TRUE	TRUE	FALSE	TRUE	TRUE	FALSE	TRUE	TRUE	FALSE	TRUE	TRUE	FALSE	TRUE	TRUE	FALSE	TRUE
sp|O43251-8|RFOX2_HUMAN	RBFOX2	sp|O43251-8|RFOX2_HUMAN;sp|O43251|RFOX2_HUMAN;sp|O43251-6|RFOX2_HUMAN;sp|Q9NWB1-2|RFOX1_HUMAN;sp|O43251-7|RFOX2_HUMAN;sp|Q9NWB1|RFOX1_HUMAN;sp|Q9NWB1-5|RFOX1_HUMAN;sp|Q9NWB1-4|RFOX1_HUMAN;sp|O43251-2|RFOX2_HUMAN;sp|O43251-10|RFOX2_HUMAN;sp|O43251-5|RFOX2_HUMAN;sp|O43251-4|RFOX2_HUMAN;sp|Q9NWB1-3|RFOX1_HUMAN;sp|O43251-9|RFOX2_HUMAN;sp|A6NFN3-2|RFOX3_HUMAN;sp|A6NFN3|RFOX3_HUMAN;sp|O43251-3|RFOX2_HU…	sp|O43251-8|RFOX2_HUMAN;sp|O43251|RFOX2_HUMAN;sp|O43251-6|RFOX2_HUMAN;sp|Q9NWB1-2|RFOX1_HUMAN;sp|O43251-7|RFOX2_HUMAN;sp|Q9NWB1|RFOX1_HUMAN;sp|Q9NWB1-5|RFOX1_HUMAN;sp|Q9NWB1-4|RFOX1_HUMAN;sp|O43251-2|RFOX2_HUMAN;sp|O43251-10|RFOX2_HUMAN;sp|O43251-5|RFOX2_HUMAN;sp|O43251-4|RFOX2_HUMAN;sp|Q9NWB1-3|RFOX1_HUMAN;sp|O43251-9|RFOX2_HUMAN;sp|A6NFN3-2|RFOX3_HUMAN;sp|A6NFN3|RFOX3_HUMAN	Isoform 8 of RNA binding protein fox-1 homolog 2 OS=Homo sapiens OX=9606 GN=RBFOX2;RNA binding protein fox-1 homolog 2 OS=Homo sapiens OX=9606 GN=RBFOX2 PE=1 SV=3;Isoform 6 of RNA binding protein fox-1 homolog 2 OS=Homo sapiens OX=9606 GN=RBFOX2;Isoform 2	17	3	8	47.343	451	0.003133	2.4932	2//1	1//0	1//1	0//0	0//2	0//1	81629000	13	5			-1;-1;-1;-1;-1;-1;-1;-1;-1;-1;-1;-1;-1;-1;-1;-1;-1	6279200	TRUE	FALSE	TRUE	FALSE	FALSE	FALSE	TRUE	FALSE	FALSE	FALSE	TRUE	FALSE	TRUE	FALSE	FALSE	FALSE	FALSE	FALSE
sp|O43252|PAPS1_HUMAN	PAPSS1	sp|O43252|PAPS1_HUMAN	sp|O43252|PAPS1_HUMAN	Bifunctional 3-phosphoadenosine 5-phosphosulfate synthase 1 OS=Homo sapiens OX=9606 GN=PAPSS1 PE=1 SV=2	1	15	41.5	70.832	624	0	74.432	3//0	3//0	3//0	3//0	3//0	3//0	2560400000	32	177			-1	80012000	TRUE	FALSE	TRUE	TRUE	FALSE	TRUE	TRUE	FALSE	TRUE	TRUE	FALSE	TRUE	TRUE	FALSE	TRUE	TRUE	FALSE	TRUE
sp|O43264-2|ZW10_HUMAN	ZW10	sp|O43264-2|ZW10_HUMAN;sp|O43264|ZW10_HUMAN	sp|O43264-2|ZW10_HUMAN;sp|O43264|ZW10_HUMAN	Isoform 2 of Centromere/kinetochore protein zw10 homolog OS=Homo sapiens OX=9606 GN=ZW10;Centromere/kinetochore protein zw10 homolog OS=Homo sapiens OX=9606 GN=ZW10 PE=1 SV=3	2	5	10.4	76.806	672	0	49.338	3//0	2//1	3//0	3//0	3//0	3//0	321060000	35	46			-1;-1	9173200	TRUE	FALSE	TRUE	TRUE	FALSE	TRUE	TRUE	FALSE	TRUE	TRUE	FALSE	TRUE	TRUE	FALSE	TRUE	TRUE	FALSE	TRUE
sp|O43272-2|PROD_HUMAN	PRODH	sp|O43272-2|PROD_HUMAN;sp|O43272-1|PROD_HUMAN;sp|O43272|PROD_HUMAN	sp|O43272-2|PROD_HUMAN;sp|O43272-1|PROD_HUMAN;sp|O43272|PROD_HUMAN	Isoform 2 of Proline dehydrogenase 1, mitochondrial OS=Homo sapiens OX=9606 GN=PRODH;Isoform 3 of Proline dehydrogenase 1, mitochondrial OS=Homo sapiens OX=9606 GN=PRODH;Proline dehydrogenase 1, mitochondrial OS=Homo sapiens OX=9606 GN=PRODH PE=1 SV=3	3	4	11.4	56.197	492	0.0011855	3.3147	0//0	1//1	0//1	1//2	3//0	3//0	136870000	29	5			-1;-1;-1	4719600	FALSE	TRUE	FALSE	TRUE	FALSE	FALSE	FALSE	FALSE	FALSE	TRUE	FALSE	TRUE	TRUE	FALSE	TRUE	TRUE	FALSE	TRUE					Muc_KO_O_IRFG_cl26	Muc_KO_O_IRFG_cl26
sp|O43278|SPIT1_HUMAN	SPINT1	sp|O43278|SPIT1_HUMAN;sp|O43278-2|SPIT1_HUMAN	sp|O43278|SPIT1_HUMAN;sp|O43278-2|SPIT1_HUMAN	Kunitz-type protease inhibitor 1 OS=Homo sapiens OX=9606 GN=SPINT1 PE=1 SV=2;Isoform 2 of Kunitz-type protease inhibitor 1 OS=Homo sapiens OX=9606 GN=SPINT1	2	7	17.2	58.397	529	0	16.312	3//0	3//0	3//0	3//0	3//0	3//0	612640000	23	91			-1;-1	26636000	TRUE	FALSE	TRUE	TRUE	FALSE	TRUE	TRUE	FALSE	TRUE	TRUE	FALSE	TRUE	TRUE	FALSE	TRUE	TRUE	FALSE	TRUE
sp|O43290|SNUT1_HUMAN	SART1	sp|O43290|SNUT1_HUMAN	sp|O43290|SNUT1_HUMAN	U4/U6.U5 tri-snRNP-associated protein 1 OS=Homo sapiens OX=9606 GN=SART1 PE=1 SV=1	1	9	17.8	90.254	800	0	181.82	3//0	3//0	3//0	3//0	3//0	3//0	524480000	39	89			-1	13448000	TRUE	FALSE	TRUE	TRUE	FALSE	TRUE	TRUE	FALSE	TRUE	TRUE	FALSE	TRUE	TRUE	FALSE	TRUE	TRUE	FALSE	TRUE
sp|O43310|CTIF_HUMAN	CTIF	sp|O43310|CTIF_HUMAN;sp|O43310-2|CTIF_HUMAN	sp|O43310|CTIF_HUMAN;sp|O43310-2|CTIF_HUMAN	CBP80/20-dependent translation initiation factor OS=Homo sapiens OX=9606 GN=CTIF PE=1 SV=1;Isoform 2 of CBP80/20-dependent translation initiation factor OS=Homo sapiens OX=9606 GN=CTIF	2	6	16.1	67.586	598	0	11.632	3//0	3//0	3//0	3//0	3//0	3//0	77260000	36	68			-1;-1	2146100	TRUE	FALSE	TRUE	TRUE	FALSE	TRUE	TRUE	FALSE	TRUE	TRUE	FALSE	TRUE	TRUE	FALSE	TRUE	TRUE	FALSE	TRUE
sp|O43318-4|M3K7_HUMAN	MAP3K7	sp|O43318-4|M3K7_HUMAN;sp|O43318-3|M3K7_HUMAN;sp|O43318-2|M3K7_HUMAN;sp|O43318|M3K7_HUMAN	sp|O43318-4|M3K7_HUMAN;sp|O43318-3|M3K7_HUMAN;sp|O43318-2|M3K7_HUMAN;sp|O43318|M3K7_HUMAN	Isoform 1D of Mitogen-activated protein kinase kinase kinase 7 OS=Homo sapiens OX=9606 GN=MAP3K7;Isoform 1C of Mitogen-activated protein kinase kinase kinase 7 OS=Homo sapiens OX=9606 GN=MAP3K7;Isoform 1A of Mitogen-activated protein kinase kinase kinase 7	4	2	6.1	53.739	491	0	16.266	2//1	2//0	2//0	3//0	3//0	3//0	16814000	23	23			-1;-1;-1;-1	731060	TRUE	FALSE	TRUE	TRUE	FALSE	FALSE	TRUE	FALSE	FALSE	TRUE	FALSE	TRUE	TRUE	FALSE	TRUE	TRUE	FALSE	TRUE
sp|O43324|MCA3_HUMAN	EEF1E1	sp|O43324|MCA3_HUMAN;sp|O43324-2|MCA3_HUMAN	sp|O43324|MCA3_HUMAN;sp|O43324-2|MCA3_HUMAN	Eukaryotic translation elongation factor 1 epsilon-1 OS=Homo sapiens OX=9606 GN=EEF1E1 PE=1 SV=1;Isoform 2 of Eukaryotic translation elongation factor 1 epsilon-1 OS=Homo sapiens OX=9606 GN=EEF1E1	2	9	60.9	19.81	174	0	43.53	3//0	3//0	3//0	3//0	3//0	3//0	1828300000	12	89			-1;-1	152360000	TRUE	FALSE	TRUE	TRUE	FALSE	TRUE	TRUE	FALSE	TRUE	TRUE	FALSE	TRUE	TRUE	FALSE	TRUE	TRUE	FALSE	TRUE
sp|O43390|HNRPR_HUMAN	HNRNPR	sp|O43390|HNRPR_HUMAN;sp|O43390-3|HNRPR_HUMAN	sp|O43390|HNRPR_HUMAN;sp|O43390-3|HNRPR_HUMAN	Heterogeneous nuclear ribonucleoprotein R OS=Homo sapiens OX=9606 GN=HNRNPR PE=1 SV=1;Isoform 3 of Heterogeneous nuclear ribonucleoprotein R OS=Homo sapiens OX=9606 GN=HNRNPR	2	26	54.3	70.942	633	0	323.31	3//0	3//0	3//0	3//0	3//0	3//0	24983000000	34	763			-1;-1	734790000	TRUE	FALSE	TRUE	TRUE	FALSE	TRUE	TRUE	FALSE	TRUE	TRUE	FALSE	TRUE	TRUE	FALSE	TRUE	TRUE	FALSE	TRUE
sp|O43396|TXNL1_HUMAN	TXNL1	sp|O43396|TXNL1_HUMAN	sp|O43396|TXNL1_HUMAN	Thioredoxin-like protein 1 OS=Homo sapiens OX=9606 GN=TXNL1 PE=1 SV=3	1	12	56.1	32.251	289	0	259.24	2//1	1//2	3//0	3//0	3//0	3//0	2968700000	15	217			-1	197910000	TRUE	FALSE	TRUE	TRUE	FALSE	TRUE	TRUE	FALSE	TRUE	TRUE	FALSE	TRUE	TRUE	FALSE	TRUE	TRUE	FALSE	TRUE
sp|O43399|TPD54_HUMAN	TPD52L2	sp|O43399|TPD54_HUMAN;sp|O43399-5|TPD54_HUMAN;sp|O43399-7|TPD54_HUMAN	sp|O43399|TPD54_HUMAN;sp|O43399-5|TPD54_HUMAN;sp|O43399-7|TPD54_HUMAN	Tumor protein D54 OS=Homo sapiens OX=9606 GN=TPD52L2 PE=1 SV=2;Isoform 5 of Tumor protein D54 OS=Homo sapiens OX=9606 GN=TPD52L2;Isoform 7 of Tumor protein D54 OS=Homo sapiens OX=9606 GN=TPD52L2	3	11	68	22.237	206	0	322.83	3//0	3//0	3//0	3//0	3//0	3//0	9017400000	11	356			-1;-1;-1	819770000	TRUE	FALSE	TRUE	TRUE	FALSE	TRUE	TRUE	FALSE	TRUE	TRUE	FALSE	TRUE	TRUE	FALSE	TRUE	TRUE	FALSE	TRUE
sp|O43402|EMC8_HUMAN	EMC8	sp|O43402|EMC8_HUMAN;sp|O43402-2|EMC8_HUMAN	sp|O43402|EMC8_HUMAN	ER membrane protein complex subunit 8 OS=Homo sapiens OX=9606 GN=EMC8 PE=1 SV=1	2	3	23.3	23.773	210	0.00060846	3.9066	2//0	2//0	2//0	2//0	3//0	3//0	0	11	23			-1;-1	0	TRUE	FALSE	FALSE	TRUE	FALSE	FALSE	TRUE	FALSE	FALSE	TRUE	FALSE	FALSE	TRUE	FALSE	TRUE	TRUE	FALSE	TRUE
sp|O43414-3|ERI3_HUMAN	ERI3	sp|O43414-3|ERI3_HUMAN;sp|O43414-2|ERI3_HUMAN;sp|O43414|ERI3_HUMAN	sp|O43414-3|ERI3_HUMAN;sp|O43414-2|ERI3_HUMAN;sp|O43414|ERI3_HUMAN	Isoform 3 of ERI1 exoribonuclease 3 OS=Homo sapiens OX=9606 GN=ERI3;Isoform 2 of ERI1 exoribonuclease 3 OS=Homo sapiens OX=9606 GN=ERI3;ERI1 exoribonuclease 3 OS=Homo sapiens OX=9606 GN=ERI3 PE=1 SV=2	3	2	28.9	14.542	128	0.0083079	1.9987	2//1	1//1	1//2	0//1	1//0	0//2	47620000	9	5			-1;-1;-1	5291100	TRUE	FALSE	TRUE	TRUE	FALSE	FALSE	TRUE	FALSE	TRUE	FALSE	FALSE	FALSE	FALSE	FALSE	FALSE	TRUE	FALSE	FALSE
sp|O43447|PPIH_HUMAN	PPIH	sp|O43447|PPIH_HUMAN;sp|O43447-2|PPIH_HUMAN	sp|O43447|PPIH_HUMAN;sp|O43447-2|PPIH_HUMAN	Peptidyl-prolyl cis-trans isomerase H OS=Homo sapiens OX=9606 GN=PPIH PE=1 SV=1;Isoform 2 of Peptidyl-prolyl cis-trans isomerase H OS=Homo sapiens OX=9606 GN=PPIH	2	6	39	19.208	177	0	42.633	3//0	3//0	3//0	3//0	3//0	3//0	1279600000	11	103			-1;-1	116330000	TRUE	FALSE	TRUE	TRUE	FALSE	TRUE	TRUE	FALSE	TRUE	TRUE	FALSE	TRUE	TRUE	FALSE	TRUE	TRUE	FALSE	TRUE
sp|O43464-3|HTRA2_HUMAN	HTRA2	sp|O43464-3|HTRA2_HUMAN;sp|O43464|HTRA2_HUMAN;sp|O43464-2|HTRA2_HUMAN;sp|O43464-4|HTRA2_HUMAN;sp|P83110-2|HTRA3_HUMAN;sp|P83110|HTRA3_HUMAN	sp|O43464-3|HTRA2_HUMAN;sp|O43464|HTRA2_HUMAN;sp|O43464-2|HTRA2_HUMAN;sp|O43464-4|HTRA2_HUMAN	Isoform 3 of Serine protease HTRA2, mitochondrial OS=Homo sapiens OX=9606 GN=HTRA2;Serine protease HTRA2, mitochondrial OS=Homo sapiens OX=9606 GN=HTRA2 PE=1 SV=2;Isoform 2 of Serine protease HTRA2, mitochondrial OS=Homo sapiens OX=9606 GN=HTRA2;Isoform 4	6	4	17.2	46.381	436	0	16.232	3//0	3//0	3//0	3//0	3//0	3//0	1700200000	21	17			-1;-1;-1;-1;-1;-1	80962000	TRUE	FALSE	TRUE	TRUE	FALSE	TRUE	TRUE	FALSE	TRUE	TRUE	FALSE	TRUE	TRUE	FALSE	TRUE	TRUE	FALSE	TRUE
sp|O43488|ARK72_HUMAN	AKR7A2	sp|O43488|ARK72_HUMAN;sp|Q8NHP1|ARK74_HUMAN;sp|Q8NHP1-3|ARK74_HUMAN;sp|O95154|ARK73_HUMAN	sp|O43488|ARK72_HUMAN	Aflatoxin B1 aldehyde reductase member 2 OS=Homo sapiens OX=9606 GN=AKR7A2 PE=1 SV=3	4	13	50.7	39.589	359	0	50.575	3//0	3//0	3//0	3//0	3//0	3//0	4192600000	17	241			-1;-1;-1;-1	246620000	TRUE	FALSE	TRUE	TRUE	FALSE	TRUE	TRUE	FALSE	TRUE	TRUE	FALSE	TRUE	TRUE	FALSE	TRUE	TRUE	FALSE	TRUE
sp|O43491|E41L2_HUMAN	EPB41L2	sp|O43491|E41L2_HUMAN;sp|O43491-4|E41L2_HUMAN;sp|O43491-2|E41L2_HUMAN;sp|O43491-3|E41L2_HUMAN	sp|O43491|E41L2_HUMAN;sp|O43491-4|E41L2_HUMAN;sp|O43491-2|E41L2_HUMAN;sp|O43491-3|E41L2_HUMAN	Band 4.1-like protein 2 OS=Homo sapiens OX=9606 GN=EPB41L2 PE=1 SV=1;Isoform 4 of Band 4.1-like protein 2 OS=Homo sapiens OX=9606 GN=EPB41L2;Isoform 2 of Band 4.1-like protein 2 OS=Homo sapiens OX=9606 GN=EPB41L2;Isoform 3 of Band 4.1-like protein 2 OS=Hom	4	16	25.6	112.59	1005	0	171.57	3//0	3//0	3//0	3//0	3//0	3//0	1530400000	56	120			-1;-1;-1;-1	27329000	TRUE	FALSE	TRUE	TRUE	FALSE	TRUE	TRUE	FALSE	TRUE	TRUE	FALSE	TRUE	TRUE	FALSE	TRUE	TRUE	FALSE	TRUE
sp|O43493-6|TGON2_HUMAN	TGOLN2	sp|O43493-6|TGON2_HUMAN;sp|O43493-4|TGON2_HUMAN;sp|O43493|TGON2_HUMAN;sp|O43493-5|TGON2_HUMAN;sp|O43493-3|TGON2_HUMAN;sp|O43493-7|TGON2_HUMAN	sp|O43493-6|TGON2_HUMAN;sp|O43493-4|TGON2_HUMAN;sp|O43493|TGON2_HUMAN;sp|O43493-5|TGON2_HUMAN;sp|O43493-3|TGON2_HUMAN;sp|O43493-7|TGON2_HUMAN	Isoform 6 of Trans-Golgi network integral membrane protein 2 OS=Homo sapiens OX=9606 GN=TGOLN2;Isoform 4 of Trans-Golgi network integral membrane protein 2 OS=Homo sapiens OX=9606 GN=TGOLN2;Trans-Golgi network integral membrane protein 2 OS=Homo sapiens OX	6	2	10.7	29.541	281	0	80.471	3//0	3//0	3//0	3//0	3//0	3//0	98202000	13	57			-1;-1;-1;-1;-1;-1	7554000	TRUE	FALSE	TRUE	TRUE	FALSE	TRUE	TRUE	FALSE	TRUE	TRUE	FALSE	TRUE	TRUE	FALSE	TRUE	TRUE	FALSE	TRUE
sp|O43504|LTOR5_HUMAN	LAMTOR5	sp|O43504|LTOR5_HUMAN	sp|O43504|LTOR5_HUMAN	Ragulator complex protein LAMTOR5 OS=Homo sapiens OX=9606 GN=LAMTOR5 PE=1 SV=1	1	4	85.7	9.6138	91	0	193.9	3//0	3//0	3//0	3//0	3//0	3//0	1877100000	5	118			-1	375410000	TRUE	FALSE	TRUE	TRUE	FALSE	TRUE	TRUE	FALSE	TRUE	TRUE	FALSE	TRUE	TRUE	FALSE	TRUE	TRUE	FALSE	TRUE
sp|O43570-2|CAH12_HUMAN	CA12	sp|O43570-2|CAH12_HUMAN;sp|O43570|CAH12_HUMAN	sp|O43570-2|CAH12_HUMAN;sp|O43570|CAH12_HUMAN	Isoform 2 of Carbonic anhydrase 12 OS=Homo sapiens OX=9606 GN=CA12;Carbonic anhydrase 12 OS=Homo sapiens OX=9606 GN=CA12 PE=1 SV=1	2	7	30.6	38.407	343	0	82.374	3//0	3//0	3//0	2//1	3//0	0//3	1104900000	13	73			-1;-1	84991000	TRUE	FALSE	TRUE	TRUE	FALSE	TRUE	TRUE	FALSE	TRUE	TRUE	FALSE	TRUE	TRUE	FALSE	TRUE	TRUE	FALSE	TRUE
sp|O43583|DENR_HUMAN	DENR	sp|O43583|DENR_HUMAN	sp|O43583|DENR_HUMAN	Density-regulated protein OS=Homo sapiens OX=9606 GN=DENR PE=1 SV=2	1	8	46	22.092	198	0	323.31	3//0	3//0	3//0	3//0	3//0	3//0	2630700000	9	225			-1	292300000	TRUE	FALSE	TRUE	TRUE	FALSE	TRUE	TRUE	FALSE	TRUE	TRUE	FALSE	TRUE	TRUE	FALSE	TRUE	TRUE	FALSE	TRUE
sp|O43592|XPOT_HUMAN	XPOT	sp|O43592|XPOT_HUMAN	sp|O43592|XPOT_HUMAN	Exportin-T OS=Homo sapiens OX=9606 GN=XPOT PE=1 SV=2	1	15	26.6	109.96	962	0	30.101	3//0	3//0	3//0	3//0	3//0	3//0	1584000000	43	103			-1	36837000	TRUE	FALSE	TRUE	TRUE	FALSE	TRUE	TRUE	FALSE	TRUE	TRUE	FALSE	TRUE	TRUE	FALSE	TRUE	TRUE	FALSE	TRUE
sp|O43598|DNPH1_HUMAN	DNPH1	sp|O43598|DNPH1_HUMAN;sp|O43598-2|DNPH1_HUMAN	sp|O43598|DNPH1_HUMAN;sp|O43598-2|DNPH1_HUMAN	2-deoxynucleoside 5-phosphate N-hydrolase 1 OS=Homo sapiens OX=9606 GN=DNPH1 PE=1 SV=1;Isoform 2 of 2-deoxynucleoside 5-phosphate N-hydrolase 1 OS=Homo sapiens OX=9606 GN=DNPH1	2	8	64.9	19.108	174	0	109.69	3//0	3//0	3//0	3//0	3//0	3//0	3368300000	9	259			-1;-1	374260000	TRUE	FALSE	TRUE	TRUE	FALSE	TRUE	TRUE	FALSE	TRUE	TRUE	FALSE	TRUE	TRUE	FALSE	TRUE	TRUE	FALSE	TRUE
sp|O43615|TIM44_HUMAN	TIMM44	sp|O43615|TIM44_HUMAN	sp|O43615|TIM44_HUMAN	Mitochondrial import inner membrane translocase subunit TIM44 OS=Homo sapiens OX=9606 GN=TIMM44 PE=1 SV=2	1	9	25.7	51.355	452	0	18.393	3//0	3//0	3//0	3//0	3//0	3//0	1949600000	29	90			-1	67229000	TRUE	FALSE	TRUE	TRUE	FALSE	TRUE	TRUE	FALSE	TRUE	TRUE	FALSE	TRUE	TRUE	FALSE	TRUE	TRUE	FALSE	TRUE
sp|O43617|TPPC3_HUMAN	TRAPPC3	sp|O43617|TPPC3_HUMAN;sp|O43617-2|TPPC3_HUMAN	sp|O43617|TPPC3_HUMAN;sp|O43617-2|TPPC3_HUMAN	Trafficking protein particle complex subunit 3 OS=Homo sapiens OX=9606 GN=TRAPPC3 PE=1 SV=1;Isoform 2 of Trafficking protein particle complex subunit 3 OS=Homo sapiens OX=9606 GN=TRAPPC3	2	3	21.1	20.274	180	0.00060277	3.6624	2//1	3//0	3//0	3//0	3//0	2//1	414600000	9	24			-1;-1	46066000	TRUE	FALSE	TRUE	TRUE	FALSE	TRUE	TRUE	FALSE	TRUE	TRUE	FALSE	TRUE	TRUE	FALSE	TRUE	TRUE	FALSE	TRUE
sp|O43633|CHM2A_HUMAN	CHMP2A	sp|O43633|CHM2A_HUMAN	sp|O43633|CHM2A_HUMAN	Charged multivesicular body protein 2a OS=Homo sapiens OX=9606 GN=CHMP2A PE=1 SV=1	1	3	12.6	25.104	222	0	45.639	3//0	3//0	3//0	2//1	1//2	3//0	395780000	9	45			-1	43975000	TRUE	FALSE	TRUE	TRUE	FALSE	TRUE	TRUE	FALSE	TRUE	TRUE	FALSE	TRUE	TRUE	FALSE	TRUE	TRUE	FALSE	TRUE
sp|O43639|NCK2_HUMAN	NCK2	sp|O43639|NCK2_HUMAN	sp|O43639|NCK2_HUMAN	Cytoplasmic protein NCK2 OS=Homo sapiens OX=9606 GN=NCK2 PE=1 SV=2	1	2	8.7	42.915	380	0.005618	2.2258	0//2	3//0	1//2	1//0	0//2	1//2	51532000	22	7			-1	2342400	FALSE	FALSE	FALSE	TRUE	FALSE	TRUE	FALSE	FALSE	FALSE	FALSE	FALSE	FALSE	FALSE	FALSE	FALSE	FALSE	FALSE	FALSE
sp|O43660|PLRG1_HUMAN	PLRG1	sp|O43660|PLRG1_HUMAN;sp|O43660-2|PLRG1_HUMAN	sp|O43660|PLRG1_HUMAN;sp|O43660-2|PLRG1_HUMAN	Pleiotropic regulator 1 OS=Homo sapiens OX=9606 GN=PLRG1 PE=1 SV=1;Isoform 2 of Pleiotropic regulator 1 OS=Homo sapiens OX=9606 GN=PLRG1	2	4	15.6	57.193	514	0	15.811	3//0	3//0	3//0	3//0	3//0	3//0	529420000	28	45			-1;-1	18908000	TRUE	FALSE	TRUE	TRUE	FALSE	TRUE	TRUE	FALSE	TRUE	TRUE	FALSE	TRUE	TRUE	FALSE	TRUE	TRUE	FALSE	TRUE
sp|O43665|RGS10_HUMAN	RGS10	sp|O43665|RGS10_HUMAN;sp|O43665-2|RGS10_HUMAN;sp|O43665-1|RGS10_HUMAN	sp|O43665|RGS10_HUMAN;sp|O43665-2|RGS10_HUMAN;sp|O43665-1|RGS10_HUMAN	Regulator of G-protein signaling 10 OS=Homo sapiens OX=9606 GN=RGS10 PE=1 SV=3;Isoform 2 of Regulator of G-protein signaling 10 OS=Homo sapiens OX=9606 GN=RGS10;Isoform 1 of Regulator of G-protein signaling 10 OS=Homo sapiens OX=9606 GN=RGS10	3	6	35.9	21.21	181	0	9.3718	3//0	3//0	3//0	3//0	3//0	3//0	185590000	8	57			-1;-1;-1	23199000	TRUE	FALSE	TRUE	TRUE	FALSE	TRUE	TRUE	FALSE	TRUE	TRUE	FALSE	TRUE	TRUE	FALSE	TRUE	TRUE	FALSE	TRUE
sp|O43670-2|ZN207_HUMAN	ZNF207	sp|O43670-2|ZN207_HUMAN;sp|O43670|ZN207_HUMAN;sp|O43670-4|ZN207_HUMAN;sp|O43670-3|ZN207_HUMAN	sp|O43670-2|ZN207_HUMAN;sp|O43670|ZN207_HUMAN;sp|O43670-4|ZN207_HUMAN	Isoform 2 of BUB3-interacting and GLEBS motif-containing protein ZNF207 OS=Homo sapiens OX=9606 GN=ZNF207;BUB3-interacting and GLEBS motif-containing protein ZNF207 OS=Homo sapiens OX=9606 GN=ZNF207 PE=1 SV=1;Isoform 4 of BUB3-interacting and GLEBS motif-c	4	4	12.5	49.692	463	0	10.324	3//0	3//0	2//1	3//0	3//0	3//0	815740000	6	59			-1;-1;-1;-1	135960000	TRUE	FALSE	TRUE	TRUE	FALSE	TRUE	TRUE	FALSE	TRUE	TRUE	FALSE	TRUE	TRUE	FALSE	TRUE	TRUE	FALSE	TRUE
sp|O43681|GET3_HUMAN	GET3	sp|O43681|GET3_HUMAN	sp|O43681|GET3_HUMAN	ATPase GET3 OS=Homo sapiens OX=9606 GN=GET3 PE=1 SV=2	1	8	41.7	38.792	348	0	21.662	3//0	3//0	3//0	3//0	3//0	3//0	2000400000	15	134			-1	133360000	TRUE	FALSE	TRUE	TRUE	FALSE	TRUE	TRUE	FALSE	TRUE	TRUE	FALSE	TRUE	TRUE	FALSE	TRUE	TRUE	FALSE	TRUE
sp|O43684-2|BUB3_HUMAN	BUB3	sp|O43684-2|BUB3_HUMAN;sp|O43684|BUB3_HUMAN	sp|O43684-2|BUB3_HUMAN;sp|O43684|BUB3_HUMAN	Isoform 2 of Mitotic checkpoint protein BUB3 OS=Homo sapiens OX=9606 GN=BUB3;Mitotic checkpoint protein BUB3 OS=Homo sapiens OX=9606 GN=BUB3 PE=1 SV=1	2	12	58.6	36.954	326	0	299.67	3//0	3//0	3//0	3//0	3//0	3//0	5862500000	15	331			-1;-1	390830000	TRUE	FALSE	TRUE	TRUE	FALSE	TRUE	TRUE	FALSE	TRUE	TRUE	FALSE	TRUE	TRUE	FALSE	TRUE	TRUE	FALSE	TRUE
sp|O43707|ACTN4_HUMAN	ACTN4	sp|O43707|ACTN4_HUMAN;sp|O43707-2|ACTN4_HUMAN;sp|O43707-3|ACTN4_HUMAN	sp|O43707|ACTN4_HUMAN;sp|O43707-2|ACTN4_HUMAN;sp|O43707-3|ACTN4_HUMAN	Alpha-actinin-4 OS=Homo sapiens OX=9606 GN=ACTN4 PE=1 SV=2;Isoform ACTN4ISO of Alpha-actinin-4 OS=Homo sapiens OX=9606 GN=ACTN4;Isoform 3 of Alpha-actinin-4 OS=Homo sapiens OX=9606 GN=ACTN4	3	66	79	104.85	911	0	323.31	3//0	3//0	3//0	3//0	3//0	3//0	380470000000	55	5238			-1;-1;-1	6917600000	TRUE	FALSE	TRUE	TRUE	FALSE	TRUE	TRUE	FALSE	TRUE	TRUE	FALSE	TRUE	TRUE	FALSE	TRUE	TRUE	FALSE	TRUE
sp|O43708-2|MAAI_HUMAN	GSTZ1	sp|O43708-2|MAAI_HUMAN;sp|O43708|MAAI_HUMAN;sp|O43708-3|MAAI_HUMAN	sp|O43708-2|MAAI_HUMAN;sp|O43708|MAAI_HUMAN;sp|O43708-3|MAAI_HUMAN	Isoform 2 of Maleylacetoacetate isomerase OS=Homo sapiens OX=9606 GN=GSTZ1;Maleylacetoacetate isomerase OS=Homo sapiens OX=9606 GN=GSTZ1 PE=1 SV=3;Isoform 3 of Maleylacetoacetate isomerase OS=Homo sapiens OX=9606 GN=GSTZ1	3	3	30.4	17.896	161	0.00031706	4.8259	1//1	1//2	3//0	3//0	2//1	3//0	478300000	6	17			-1;-1;-1	79717000	TRUE	FALSE	FALSE	TRUE	FALSE	TRUE	TRUE	FALSE	TRUE	TRUE	FALSE	TRUE	TRUE	FALSE	TRUE	TRUE	FALSE	TRUE
sp|O43719|HTSF1_HUMAN	HTATSF1	sp|O43719|HTSF1_HUMAN	sp|O43719|HTSF1_HUMAN	HIV Tat-specific factor 1 OS=Homo sapiens OX=9606 GN=HTATSF1 PE=1 SV=1	1	5	10.7	85.852	755	0	94.421	3//0	3//0	3//0	3//0	2//0	3//0	18663000	52	41			-1	358900	TRUE	FALSE	TRUE	TRUE	FALSE	TRUE	TRUE	FALSE	TRUE	TRUE	FALSE	TRUE	TRUE	FALSE	FALSE	TRUE	FALSE	TRUE
sp|O43741-2|AAKB2_HUMAN	PRKAB2	sp|O43741-2|AAKB2_HUMAN;sp|O43741|AAKB2_HUMAN	sp|O43741-2|AAKB2_HUMAN;sp|O43741|AAKB2_HUMAN	Isoform 2 of 5-AMP-activated protein kinase subunit beta-2 OS=Homo sapiens OX=9606 GN=PRKAB2;5-AMP-activated protein kinase subunit beta-2 OS=Homo sapiens OX=9606 GN=PRKAB2 PE=1 SV=1	2	2	14.7	21.484	190	0.0011869	3.3326	3//0	2//1	1//1	3//0	3//0	3//0	41632000	9	28			-1;-1	4625700	TRUE	FALSE	TRUE	TRUE	FALSE	TRUE	TRUE	FALSE	FALSE	TRUE	FALSE	TRUE	TRUE	FALSE	TRUE	TRUE	FALSE	TRUE
sp|O43747|AP1G1_HUMAN	AP1G1	sp|O43747|AP1G1_HUMAN;sp|O43747-2|AP1G1_HUMAN	sp|O43747|AP1G1_HUMAN;sp|O43747-2|AP1G1_HUMAN	AP-1 complex subunit gamma-1 OS=Homo sapiens OX=9606 GN=AP1G1 PE=1 SV=5;Isoform 2 of AP-1 complex subunit gamma-1 OS=Homo sapiens OX=9606 GN=AP1G1	2	17	30.9	91.35	822	0	57.1	3//0	3//0	3//0	3//0	3//0	3//0	2487600000	34	173			-1;-1	73165000	TRUE	FALSE	TRUE	TRUE	FALSE	TRUE	TRUE	FALSE	TRUE	TRUE	FALSE	TRUE	TRUE	FALSE	TRUE	TRUE	FALSE	TRUE
sp|O43752|STX6_HUMAN	STX6	sp|O43752|STX6_HUMAN	sp|O43752|STX6_HUMAN	Syntaxin-6 OS=Homo sapiens OX=9606 GN=STX6 PE=1 SV=1	1	7	50.2	29.176	255	0	181.09	3//0	2//1	3//0	3//0	3//0	3//0	355130000	12	62			-1	29594000	TRUE	FALSE	TRUE	TRUE	FALSE	TRUE	TRUE	FALSE	TRUE	TRUE	FALSE	TRUE	TRUE	FALSE	TRUE	TRUE	FALSE	TRUE
sp|O43765|SGTA_HUMAN	SGTA	sp|O43765|SGTA_HUMAN	sp|O43765|SGTA_HUMAN	Small glutamine-rich tetratricopeptide repeat-containing protein alpha OS=Homo sapiens OX=9606 GN=SGTA PE=1 SV=1	1	9	31	34.063	313	0	96.115	3//0	3//0	3//0	3//0	3//0	3//0	3274600000	12	196			-1	272890000	TRUE	FALSE	TRUE	TRUE	FALSE	TRUE	TRUE	FALSE	TRUE	TRUE	FALSE	TRUE	TRUE	FALSE	TRUE	TRUE	FALSE	TRUE
sp|O43768-2|ENSA_HUMAN	ENSA	sp|O43768-2|ENSA_HUMAN;sp|O43768|ENSA_HUMAN;sp|O43768-9|ENSA_HUMAN;sp|O43768-3|ENSA_HUMAN;sp|O43768-4|ENSA_HUMAN;sp|O43768-6|ENSA_HUMAN;sp|O43768-5|ENSA_HUMAN;sp|O43768-7|ENSA_HUMAN;sp|O43768-8|ENSA_HUMAN	sp|O43768-2|ENSA_HUMAN;sp|O43768|ENSA_HUMAN;sp|O43768-9|ENSA_HUMAN;sp|O43768-3|ENSA_HUMAN;sp|O43768-4|ENSA_HUMAN;sp|O43768-6|ENSA_HUMAN;sp|O43768-5|ENSA_HUMAN;sp|O43768-7|ENSA_HUMAN	Isoform 2 of Alpha-endosulfine OS=Homo sapiens OX=9606 GN=ENSA;Alpha-endosulfine OS=Homo sapiens OX=9606 GN=ENSA PE=1 SV=1;Isoform 9 of Alpha-endosulfine OS=Homo sapiens OX=9606 GN=ENSA;Isoform 3 of Alpha-endosulfine OS=Homo sapiens OX=9606 GN=ENSA;Isoform	9	5	47	12.975	117	0	131.98	3//0	3//0	3//0	3//0	3//0	3//0	2435200000	7	251			-1;-1;-1;-1;-1;-1;-1;-1;-1	347890000	TRUE	FALSE	TRUE	TRUE	FALSE	TRUE	TRUE	FALSE	TRUE	TRUE	FALSE	TRUE	TRUE	FALSE	TRUE	TRUE	FALSE	TRUE
sp|O43776|SYNC_HUMAN	NARS1	sp|O43776|SYNC_HUMAN;sp|O43776-2|SYNC_HUMAN	sp|O43776|SYNC_HUMAN	Asparagine--tRNA ligase, cytoplasmic OS=Homo sapiens OX=9606 GN=NARS1 PE=1 SV=1	2	22	48.7	62.942	548	0	323.31	3//0	3//0	3//0	3//0	3//0	3//0	14960000000	22	649			-1;-1	680010000	TRUE	FALSE	TRUE	TRUE	FALSE	TRUE	TRUE	FALSE	TRUE	TRUE	FALSE	TRUE	TRUE	FALSE	TRUE	TRUE	FALSE	TRUE
sp|O43795-2|MYO1B_HUMAN	MYO1B	sp|O43795-2|MYO1B_HUMAN;sp|O43795|MYO1B_HUMAN	sp|O43795-2|MYO1B_HUMAN;sp|O43795|MYO1B_HUMAN	Isoform 2 of Unconventional myosin-Ib OS=Homo sapiens OX=9606 GN=MYO1B;Unconventional myosin-Ib OS=Homo sapiens OX=9606 GN=MYO1B PE=1 SV=3	2	35	41.9	124.95	1078	0	323.31	3//0	3//0	3//0	3//0	3//0	3//0	27885000000	60	1172			-1;-1	464760000	TRUE	FALSE	TRUE	TRUE	FALSE	TRUE	TRUE	FALSE	TRUE	TRUE	FALSE	TRUE	TRUE	FALSE	TRUE	TRUE	FALSE	TRUE
sp|O43809|CPSF5_HUMAN	NUDT21	sp|O43809|CPSF5_HUMAN	sp|O43809|CPSF5_HUMAN	Cleavage and polyadenylation specificity factor subunit 5 OS=Homo sapiens OX=9606 GN=NUDT21 PE=1 SV=1	1	6	42.7	26.227	227	0	97.763	3//0	3//0	3//0	3//0	3//0	3//0	3217800000	13	162			-1	247520000	TRUE	FALSE	TRUE	TRUE	FALSE	TRUE	TRUE	FALSE	TRUE	TRUE	FALSE	TRUE	TRUE	FALSE	TRUE	TRUE	FALSE	TRUE
sp|O43813|LANC1_HUMAN	LANCL1	sp|O43813|LANC1_HUMAN	sp|O43813|LANC1_HUMAN	Glutathione S-transferase LANCL1 OS=Homo sapiens OX=9606 GN=LANCL1 PE=1 SV=1	1	9	35.6	45.283	399	0	56.957	3//0	3//0	3//0	3//0	3//0	3//0	2092000000	17	137			-1	123060000	TRUE	FALSE	TRUE	TRUE	FALSE	TRUE	TRUE	FALSE	TRUE	TRUE	FALSE	TRUE	TRUE	FALSE	TRUE	TRUE	FALSE	TRUE
sp|O43815-2|STRN_HUMAN	STRN	sp|O43815-2|STRN_HUMAN;sp|O43815|STRN_HUMAN	sp|O43815-2|STRN_HUMAN;sp|O43815|STRN_HUMAN	Isoform 2 of Striatin OS=Homo sapiens OX=9606 GN=STRN;Striatin OS=Homo sapiens OX=9606 GN=STRN PE=1 SV=4	2	6	14.4	80.76	731	0	10.667	2//1	3//0	3//0	3//0	2//1	3//0	291740000	35	58			-1;-1	8335300	TRUE	FALSE	TRUE	TRUE	FALSE	TRUE	TRUE	FALSE	TRUE	TRUE	FALSE	TRUE	TRUE	FALSE	TRUE	TRUE	FALSE	TRUE
sp|O43818|U3IP2_HUMAN	RRP9	sp|O43818|U3IP2_HUMAN	sp|O43818|U3IP2_HUMAN	U3 small nucleolar RNA-interacting protein 2 OS=Homo sapiens OX=9606 GN=RRP9 PE=1 SV=1	1	4	16.8	51.84	475	0	126.64	3//0	3//0	3//0	2//1	3//0	3//0	353510000	24	54			-1	14730000	TRUE	FALSE	TRUE	TRUE	FALSE	TRUE	TRUE	FALSE	TRUE	TRUE	FALSE	TRUE	TRUE	FALSE	TRUE	TRUE	FALSE	TRUE
sp|O43823|AKAP8_HUMAN	AKAP8	sp|O43823|AKAP8_HUMAN	sp|O43823|AKAP8_HUMAN	A-kinase anchor protein 8 OS=Homo sapiens OX=9606 GN=AKAP8 PE=1 SV=1	1	4	11	76.107	692	0	22.954	3//0	3//0	3//0	3//0	3//0	3//0	251950000	24	59			-1	10498000	TRUE	FALSE	TRUE	TRUE	FALSE	TRUE	TRUE	FALSE	TRUE	TRUE	FALSE	TRUE	TRUE	FALSE	TRUE	TRUE	FALSE	TRUE
sp|O43837|IDH3B_HUMAN	IDH3B	sp|O43837|IDH3B_HUMAN;sp|O43837-2|IDH3B_HUMAN;sp|O43837-3|IDH3B_HUMAN	sp|O43837|IDH3B_HUMAN;sp|O43837-2|IDH3B_HUMAN	Isocitrate dehydrogenase [NAD] subunit beta, mitochondrial OS=Homo sapiens OX=9606 GN=IDH3B PE=1 SV=2;Isoform A of Isocitrate dehydrogenase [NAD] subunit beta, mitochondrial OS=Homo sapiens OX=9606 GN=IDH3B	3	11	37.1	42.183	385	0	190.36	3//0	3//0	3//0	3//0	3//0	3//0	2197500000	21	196			-1;-1;-1	104640000	TRUE	FALSE	TRUE	TRUE	FALSE	TRUE	TRUE	FALSE	TRUE	TRUE	FALSE	TRUE	TRUE	FALSE	TRUE	TRUE	FALSE	TRUE
sp|O43847|NRDC_HUMAN	NRDC	sp|O43847|NRDC_HUMAN;sp|O43847-2|NRDC_HUMAN	sp|O43847|NRDC_HUMAN;sp|O43847-2|NRDC_HUMAN	Nardilysin OS=Homo sapiens OX=9606 GN=NRDC PE=1 SV=3;Isoform 2 of Nardilysin OS=Homo sapiens OX=9606 GN=NRDC	2	13	15.2	131.7	1151	0	76.306	3//0	3//0	3//0	3//0	3//0	3//0	596330000	45	83			-1;-1	13252000	TRUE	FALSE	TRUE	TRUE	FALSE	TRUE	TRUE	FALSE	TRUE	TRUE	FALSE	TRUE	TRUE	FALSE	TRUE	TRUE	FALSE	TRUE
sp|O43852|CALU_HUMAN	CALU	sp|O43852|CALU_HUMAN;sp|O43852-3|CALU_HUMAN;sp|O43852-5|CALU_HUMAN;sp|O43852-6|CALU_HUMAN;sp|O43852-9|CALU_HUMAN;sp|O43852-15|CALU_HUMAN;sp|O43852-10|CALU_HUMAN;sp|O43852-13|CALU_HUMAN;sp|O43852-14|CALU_HUMAN;sp|O43852-11|CALU_HUMAN;sp|O43852-12|CALU_HUMAN	sp|O43852|CALU_HUMAN;sp|O43852-3|CALU_HUMAN;sp|O43852-5|CALU_HUMAN;sp|O43852-6|CALU_HUMAN;sp|O43852-9|CALU_HUMAN;sp|O43852-15|CALU_HUMAN;sp|O43852-10|CALU_HUMAN	Calumenin OS=Homo sapiens OX=9606 GN=CALU PE=1 SV=2;Isoform 3 of Calumenin OS=Homo sapiens OX=9606 GN=CALU;Isoform 5 of Calumenin OS=Homo sapiens OX=9606 GN=CALU;Isoform 6 of Calumenin OS=Homo sapiens OX=9606 GN=CALU;Isoform 9 of Calumenin OS=Homo sapiens	11	15	63.2	37.106	315	0	323.31	3//0	3//0	3//0	3//0	3//0	3//0	19944000000	16	763			-1;-1;-1;-1;-1;-1;-1;-1;-1;-1;-1	1246500000	TRUE	FALSE	TRUE	TRUE	FALSE	TRUE	TRUE	FALSE	TRUE	TRUE	FALSE	TRUE	TRUE	FALSE	TRUE	TRUE	FALSE	TRUE
sp|O43865|SAHH2_HUMAN	AHCYL1	sp|O43865|SAHH2_HUMAN;sp|O43865-2|SAHH2_HUMAN	sp|O43865|SAHH2_HUMAN;sp|O43865-2|SAHH2_HUMAN	S-adenosylhomocysteine hydrolase-like protein 1 OS=Homo sapiens OX=9606 GN=AHCYL1 PE=1 SV=2;Isoform 2 of S-adenosylhomocysteine hydrolase-like protein 1 OS=Homo sapiens OX=9606 GN=AHCYL1	2	11	31.9	58.951	530	0	64.564	3//0	3//0	3//0	3//0	2//1	3//0	2949900000	28	115			-1;-1	105350000	TRUE	FALSE	TRUE	TRUE	FALSE	TRUE	TRUE	FALSE	TRUE	TRUE	FALSE	TRUE	TRUE	FALSE	TRUE	TRUE	FALSE	TRUE
sp|O43920|NDUS5_HUMAN	NDUFS5	sp|O43920|NDUS5_HUMAN	sp|O43920|NDUS5_HUMAN	NADH dehydrogenase [ubiquinone] iron-sulfur protein 5 OS=Homo sapiens OX=9606 GN=NDUFS5 PE=1 SV=3	1	3	33	12.517	106	0.0023392	2.9704	1//1	2//1	3//0	3//0	3//0	1//2	298880000	6	13			-1	49814000	TRUE	FALSE	FALSE	TRUE	FALSE	TRUE	TRUE	FALSE	TRUE	TRUE	FALSE	TRUE	TRUE	FALSE	TRUE	TRUE	FALSE	TRUE
sp|O60216|RAD21_HUMAN	RAD21	sp|O60216|RAD21_HUMAN	sp|O60216|RAD21_HUMAN	Double-strand-break repair protein rad21 homolog OS=Homo sapiens OX=9606 GN=RAD21 PE=1 SV=2	1	11	21.7	71.689	631	0	35.384	2//0	3//0	3//0	3//0	3//0	3//0	787820000	26	70			-1	30301000	TRUE	FALSE	FALSE	TRUE	FALSE	TRUE	TRUE	FALSE	TRUE	TRUE	FALSE	TRUE	TRUE	FALSE	TRUE	TRUE	FALSE	TRUE
sp|O60218|AK1BA_HUMAN	AKR1B10	sp|O60218|AK1BA_HUMAN	sp|O60218|AK1BA_HUMAN	Aldo-keto reductase family 1 member B10 OS=Homo sapiens OX=9606 GN=AKR1B10 PE=1 SV=2	1	3	15.5	36.019	316	0.00089499	3.4147	0//0	1//0	2//0	2//1	0//0	3//0	40267000	20	8			-1	2013300	FALSE	TRUE	FALSE	FALSE	FALSE	FALSE	TRUE	FALSE	FALSE	TRUE	FALSE	TRUE	FALSE	TRUE	FALSE	TRUE	FALSE	TRUE
sp|O60220|TIM8A_HUMAN	TIMM8A	sp|O60220|TIM8A_HUMAN	sp|O60220|TIM8A_HUMAN	Mitochondrial import inner membrane translocase subunit Tim8 A OS=Homo sapiens OX=9606 GN=TIMM8A PE=1 SV=1	1	3	56.7	10.998	97	0	24.627	3//0	3//0	3//0	3//0	3//0	3//0	183120000	6	51			-1	30521000	TRUE	FALSE	TRUE	TRUE	FALSE	TRUE	TRUE	FALSE	TRUE	TRUE	FALSE	TRUE	TRUE	FALSE	TRUE	TRUE	FALSE	TRUE
sp|O60232|ZNRD2_HUMAN	ZNRD2	sp|O60232|ZNRD2_HUMAN	sp|O60232|ZNRD2_HUMAN	Protein ZNRD2 OS=Homo sapiens OX=9606 GN=ZNRD2 PE=1 SV=1	1	4	38.2	21.474	199	0	35.249	3//0	3//0	3//0	3//0	2//1	3//0	480470000	9	62			-1	53385000	TRUE	FALSE	TRUE	TRUE	FALSE	TRUE	TRUE	FALSE	TRUE	TRUE	FALSE	TRUE	TRUE	FALSE	TRUE	TRUE	FALSE	TRUE
sp|O60248|SOX15_HUMAN	SOX15	sp|O60248|SOX15_HUMAN;sp|O60248-2|SOX15_HUMAN	sp|O60248|SOX15_HUMAN	Protein SOX-15 OS=Homo sapiens OX=9606 GN=SOX15 PE=1 SV=1	2	5	42.1	25.251	233	0	12.14	3//0	3//0	2//0	3//0	0//1	3//0	324530000	10	36			-1;-1	32453000	TRUE	FALSE	TRUE	TRUE	FALSE	TRUE	TRUE	FALSE	FALSE	TRUE	FALSE	TRUE	FALSE	FALSE	FALSE	TRUE	FALSE	TRUE
sp|O60256-4|KPRB_HUMAN	PRPSAP2	sp|O60256-4|KPRB_HUMAN;sp|O60256-2|KPRB_HUMAN;sp|O60256|KPRB_HUMAN;sp|O60256-3|KPRB_HUMAN	sp|O60256-4|KPRB_HUMAN;sp|O60256-2|KPRB_HUMAN;sp|O60256|KPRB_HUMAN;sp|O60256-3|KPRB_HUMAN	Isoform 4 of Phosphoribosyl pyrophosphate synthase-associated protein 2 OS=Homo sapiens OX=9606 GN=PRPSAP2;Isoform 2 of Phosphoribosyl pyrophosphate synthase-associated protein 2 OS=Homo sapiens OX=9606 GN=PRPSAP2;Phosphoribosyl pyrophosphate synthase-asso	4	7	46.6	31.321	283	0	15.362	3//0	3//0	3//0	2//1	3//0	3//0	458390000	17	42			-1;-1;-1;-1	26964000	TRUE	FALSE	TRUE	TRUE	FALSE	TRUE	TRUE	FALSE	TRUE	TRUE	FALSE	TRUE	TRUE	FALSE	TRUE	TRUE	FALSE	TRUE
sp|O60264|SMCA5_HUMAN	SMARCA5	sp|O60264|SMCA5_HUMAN;sp|P28370-2|SMCA1_HUMAN	sp|O60264|SMCA5_HUMAN	SWI/SNF-related matrix-associated actin-dependent regulator of chromatin subfamily A member 5 OS=Homo sapiens OX=9606 GN=SMARCA5 PE=1 SV=1	2	14	17.2	121.9	1052	0	170.75	3//0	3//0	3//0	3//0	3//0	3//0	1465900000	56	128			-1;-1	26176000	TRUE	FALSE	TRUE	TRUE	FALSE	TRUE	TRUE	FALSE	TRUE	TRUE	FALSE	TRUE	TRUE	FALSE	TRUE	TRUE	FALSE	TRUE
sp|O60271|JIP4_HUMAN	SPAG9	sp|O60271|JIP4_HUMAN;sp|O60271-4|JIP4_HUMAN;sp|O60271-2|JIP4_HUMAN;sp|O60271-3|JIP4_HUMAN;sp|O60271-9|JIP4_HUMAN;sp|O60271-5|JIP4_HUMAN;sp|Q9UPT6-2|JIP3_HUMAN	sp|O60271|JIP4_HUMAN;sp|O60271-4|JIP4_HUMAN;sp|O60271-2|JIP4_HUMAN;sp|O60271-3|JIP4_HUMAN;sp|O60271-9|JIP4_HUMAN;sp|O60271-5|JIP4_HUMAN	C-Jun-amino-terminal kinase-interacting protein 4 OS=Homo sapiens OX=9606 GN=SPAG9 PE=1 SV=4;Isoform 4 of C-Jun-amino-terminal kinase-interacting protein 4 OS=Homo sapiens OX=9606 GN=SPAG9;Isoform 2 of C-Jun-amino-terminal kinase-interacting protein 4 OS=H	7	17	20.1	146.2	1321	0	126.3	3//0	3//0	3//0	3//0	3//0	3//0	1392300000	67	180			-1;-1;-1;-1;-1;-1;-1	20780000	TRUE	FALSE	TRUE	TRUE	FALSE	TRUE	TRUE	FALSE	TRUE	TRUE	FALSE	TRUE	TRUE	FALSE	TRUE	TRUE	FALSE	TRUE
sp|O60306|AQR_HUMAN	AQR	sp|O60306|AQR_HUMAN	sp|O60306|AQR_HUMAN	RNA helicase aquarius OS=Homo sapiens OX=9606 GN=AQR PE=1 SV=4	1	3	3	171.29	1485	0.0011817	3.2461	2//0	2//0	0//0	0//1	0//1	0//1	78588000	65	7			-1	1209000	TRUE	FALSE	FALSE	TRUE	FALSE	FALSE	FALSE	TRUE	FALSE	FALSE	FALSE	FALSE	FALSE	FALSE	FALSE	FALSE	FALSE	FALSE							Epid_KO_IRFG_cl8
sp|O60313-9|OPA1_HUMAN	OPA1	sp|O60313-9|OPA1_HUMAN;sp|O60313-2|OPA1_HUMAN;sp|O60313-10|OPA1_HUMAN;sp|O60313-13|OPA1_HUMAN;sp|O60313|OPA1_HUMAN;sp|O60313-11|OPA1_HUMAN	sp|O60313-9|OPA1_HUMAN;sp|O60313-2|OPA1_HUMAN;sp|O60313-10|OPA1_HUMAN;sp|O60313-13|OPA1_HUMAN;sp|O60313|OPA1_HUMAN;sp|O60313-11|OPA1_HUMAN	Isoform 3 of Dynamin-like 120 kDa protein, mitochondrial OS=Homo sapiens OX=9606 GN=OPA1;Isoform 2 of Dynamin-like 120 kDa protein, mitochondrial OS=Homo sapiens OX=9606 GN=OPA1;Isoform 4 of Dynamin-like 120 kDa protein, mitochondrial OS=Homo sapiens OX=96	6	20	26.7	111.82	961	0	33.802	3//0	3//0	3//0	3//0	3//0	3//0	5660700000	53	164			-1;-1;-1;-1;-1;-1	106810000	TRUE	FALSE	TRUE	TRUE	FALSE	TRUE	TRUE	FALSE	TRUE	TRUE	FALSE	TRUE	TRUE	FALSE	TRUE	TRUE	FALSE	TRUE
sp|O60333-2|KIF1B_HUMAN	KIF1B	sp|O60333-2|KIF1B_HUMAN;sp|O60333|KIF1B_HUMAN;sp|O60333-4|KIF1B_HUMAN;sp|O60333-3|KIF1B_HUMAN	sp|O60333-2|KIF1B_HUMAN;sp|O60333|KIF1B_HUMAN;sp|O60333-4|KIF1B_HUMAN;sp|O60333-3|KIF1B_HUMAN	Isoform 2 of Kinesin-like protein KIF1B OS=Homo sapiens OX=9606 GN=KIF1B;Kinesin-like protein KIF1B OS=Homo sapiens OX=9606 GN=KIF1B PE=1 SV=5;Isoform 4 of Kinesin-like protein KIF1B OS=Homo sapiens OX=9606 GN=KIF1B;Isoform 3 of Kinesin-like protein KIF1B	4	3	2.5	199.26	1770	0.00032237	5.2236	2//0	1//1	0//1	2//0	3//0	2//1	89224000	94	15			-1;-1;-1;-1	949190	TRUE	FALSE	FALSE	TRUE	FALSE	FALSE	FALSE	FALSE	FALSE	TRUE	FALSE	FALSE	TRUE	FALSE	TRUE	TRUE	FALSE	TRUE
sp|O60341|KDM1A_HUMAN	KDM1A	sp|O60341|KDM1A_HUMAN;sp|O60341-2|KDM1A_HUMAN	sp|O60341|KDM1A_HUMAN;sp|O60341-2|KDM1A_HUMAN	Lysine-specific histone demethylase 1A OS=Homo sapiens OX=9606 GN=KDM1A PE=1 SV=2;Isoform 2 of Lysine-specific histone demethylase 1A OS=Homo sapiens OX=9606 GN=KDM1A	2	5	10.2	92.902	852	0	10.831	1//1	3//0	1//1	2//0	0//3	1//1	132760000	37	8			-1;-1	3588000	TRUE	FALSE	FALSE	TRUE	FALSE	TRUE	TRUE	FALSE	FALSE	TRUE	FALSE	FALSE	TRUE	FALSE	TRUE	TRUE	FALSE	FALSE
sp|O60343-2|TBCD4_HUMAN	TBC1D4	sp|O60343-2|TBCD4_HUMAN;sp|O60343-3|TBCD4_HUMAN;sp|O60343|TBCD4_HUMAN;sp|O60343-4|TBCD4_HUMAN;sp|O60343-5|TBCD4_HUMAN	sp|O60343-2|TBCD4_HUMAN;sp|O60343-3|TBCD4_HUMAN;sp|O60343|TBCD4_HUMAN	Isoform 2 of TBC1 domain family member 4 OS=Homo sapiens OX=9606 GN=TBC1D4;Isoform 3 of TBC1 domain family member 4 OS=Homo sapiens OX=9606 GN=TBC1D4;TBC1 domain family member 4 OS=Homo sapiens OX=9606 GN=TBC1D4 PE=1 SV=2	5	3	5.2	139.55	1235	0	6.287	2//0	1//0	2//0	0//0	0//0	0//0	4469400	59	6			-1;-1;-1;-1;-1	75752	TRUE	FALSE	FALSE	FALSE	FALSE	FALSE	TRUE	FALSE	FALSE	FALSE	TRUE	FALSE	FALSE	TRUE	FALSE	FALSE	TRUE	FALSE	Epid_WT_NTERT				Epid_KO_IRFG_cl10
sp|O60437|PEPL_HUMAN	PPL	sp|O60437|PEPL_HUMAN;REV__sp|Q9UPN4-3|CP131_HUMAN;REV__sp|Q9UPN4-2|CP131_HUMAN;REV__sp|Q9UPN4|CP131_HUMAN	sp|O60437|PEPL_HUMAN	Periplakin OS=Homo sapiens OX=9606 GN=PPL PE=1 SV=4	4	62	44.9	204.74	1756	0	323.31	3//0	3//0	3//0	3//0	3//0	3//0	9357900000	114	713			-1;-1;-1;-1	82086000	TRUE	FALSE	TRUE	TRUE	FALSE	TRUE	TRUE	FALSE	TRUE	TRUE	FALSE	TRUE	TRUE	FALSE	TRUE	TRUE	FALSE	TRUE
sp|O60443|GSDME_HUMAN	GSDME	sp|O60443|GSDME_HUMAN;sp|O60443-3|GSDME_HUMAN;sp|O60443-2|GSDME_HUMAN	sp|O60443|GSDME_HUMAN	Gasdermin-E OS=Homo sapiens OX=9606 GN=GSDME PE=1 SV=2	3	20	44.8	54.554	496	0	263.59	3//0	3//0	3//0	3//0	3//0	3//0	9602400000	25	525			-1;-1;-1	384090000	TRUE	FALSE	TRUE	TRUE	FALSE	TRUE	TRUE	FALSE	TRUE	TRUE	FALSE	TRUE	TRUE	FALSE	TRUE	TRUE	FALSE	TRUE
sp|O60488-2|ACSL4_HUMAN	ACSL4	sp|O60488-2|ACSL4_HUMAN;sp|O60488|ACSL4_HUMAN	sp|O60488-2|ACSL4_HUMAN;sp|O60488|ACSL4_HUMAN	Isoform Short of Long-chain-fatty-acid--CoA ligase 4 OS=Homo sapiens OX=9606 GN=ACSL4;Long-chain-fatty-acid--CoA ligase 4 OS=Homo sapiens OX=9606 GN=ACSL4 PE=1 SV=2	2	12	31.8	74.435	670	0	34.937	3//0	3//0	3//0	3//0	3//0	3//0	1683200000	34	119			-1;-1	49507000	TRUE	FALSE	TRUE	TRUE	FALSE	TRUE	TRUE	FALSE	TRUE	TRUE	FALSE	TRUE	TRUE	FALSE	TRUE	TRUE	FALSE	TRUE
sp|O60493|SNX3_HUMAN	SNX3	sp|O60493|SNX3_HUMAN;sp|O60493-2|SNX3_HUMAN;sp|O60493-4|SNX3_HUMAN;sp|O60493-3|SNX3_HUMAN	sp|O60493|SNX3_HUMAN;sp|O60493-2|SNX3_HUMAN;sp|O60493-4|SNX3_HUMAN;sp|O60493-3|SNX3_HUMAN	Sorting nexin-3 OS=Homo sapiens OX=9606 GN=SNX3 PE=1 SV=3;Isoform 2 of Sorting nexin-3 OS=Homo sapiens OX=9606 GN=SNX3;Isoform 4 of Sorting nexin-3 OS=Homo sapiens OX=9606 GN=SNX3;Isoform 3 of Sorting nexin-3 OS=Homo sapiens OX=9606 GN=SNX3	4	6	60.5	18.762	162	0	15.789	3//0	3//0	3//0	3//0	3//0	3//0	3153200000	9	120			-1;-1;-1;-1	350350000	TRUE	FALSE	TRUE	TRUE	FALSE	TRUE	TRUE	FALSE	TRUE	TRUE	FALSE	TRUE	TRUE	FALSE	TRUE	TRUE	FALSE	TRUE
sp|O60502|OGA_HUMAN	OGA	sp|O60502|OGA_HUMAN;sp|O60502-4|OGA_HUMAN;sp|O60502-2|OGA_HUMAN;sp|O60502-3|OGA_HUMAN	sp|O60502|OGA_HUMAN;sp|O60502-4|OGA_HUMAN;sp|O60502-2|OGA_HUMAN;sp|O60502-3|OGA_HUMAN	Protein O-GlcNAcase OS=Homo sapiens OX=9606 GN=OGA PE=1 SV=2;Isoform 4 of Protein O-GlcNAcase OS=Homo sapiens OX=9606 GN=OGA;Isoform 2 of Protein O-GlcNAcase OS=Homo sapiens OX=9606 GN=OGA;Isoform 3 of Protein O-GlcNAcase OS=Homo sapiens OX=9606 GN=OGA	4	15	23	102.91	916	0	48.87	3//0	3//0	3//0	3//0	3//0	3//0	2818300000	46	201			-1;-1;-1;-1	61267000	TRUE	FALSE	TRUE	TRUE	FALSE	TRUE	TRUE	FALSE	TRUE	TRUE	FALSE	TRUE	TRUE	FALSE	TRUE	TRUE	FALSE	TRUE
sp|O60504|VINEX_HUMAN	SORBS3	sp|O60504|VINEX_HUMAN;sp|O60504-2|VINEX_HUMAN	sp|O60504|VINEX_HUMAN;sp|O60504-2|VINEX_HUMAN	Vinexin OS=Homo sapiens OX=9606 GN=SORBS3 PE=1 SV=2;Isoform Beta of Vinexin OS=Homo sapiens OX=9606 GN=SORBS3	2	6	16.7	75.34	671	0.00032927	5.9324	3//0	3//0	3//0	3//0	3//0	3//0	6008000000	34	12			-1;-1	176710000	TRUE	FALSE	TRUE	TRUE	FALSE	TRUE	TRUE	FALSE	TRUE	TRUE	FALSE	TRUE	TRUE	FALSE	TRUE	TRUE	FALSE	TRUE
sp|O60506|HNRPQ_HUMAN	SYNCRIP	sp|O60506|HNRPQ_HUMAN;sp|O60506-2|HNRPQ_HUMAN	sp|O60506|HNRPQ_HUMAN;sp|O60506-2|HNRPQ_HUMAN	Heterogeneous nuclear ribonucleoprotein Q OS=Homo sapiens OX=9606 GN=SYNCRIP PE=1 SV=2;Isoform 2 of Heterogeneous nuclear ribonucleoprotein Q OS=Homo sapiens OX=9606 GN=SYNCRIP	2	16	48.8	69.602	623	0	323.31	3//0	3//0	3//0	3//0	3//0	3//0	23189000000	32	777			-1;-1	724640000	TRUE	FALSE	TRUE	TRUE	FALSE	TRUE	TRUE	FALSE	TRUE	TRUE	FALSE	TRUE	TRUE	FALSE	TRUE	TRUE	FALSE	TRUE
sp|O60524-4|NEMF_HUMAN	NEMF	sp|O60524-4|NEMF_HUMAN;sp|O60524-5|NEMF_HUMAN;sp|O60524-3|NEMF_HUMAN;sp|O60524|NEMF_HUMAN;sp|O60524-2|NEMF_HUMAN	sp|O60524-4|NEMF_HUMAN;sp|O60524-5|NEMF_HUMAN;sp|O60524-3|NEMF_HUMAN;sp|O60524|NEMF_HUMAN;sp|O60524-2|NEMF_HUMAN	Isoform 4 of Nuclear export mediator factor NEMF OS=Homo sapiens OX=9606 GN=NEMF;Isoform 5 of Nuclear export mediator factor NEMF OS=Homo sapiens OX=9606 GN=NEMF;Isoform 3 of Nuclear export mediator factor NEMF OS=Homo sapiens OX=9606 GN=NEMF;Nuclear expor	5	2	2.7	118.02	1034	0	8.7108	3//0	3//0	2//1	3//0	2//1	2//1	59842000	50	19			-1;-1;-1;-1;-1	1196800	TRUE	FALSE	TRUE	TRUE	FALSE	TRUE	TRUE	FALSE	TRUE	TRUE	FALSE	TRUE	TRUE	FALSE	TRUE	TRUE	FALSE	TRUE
sp|O60547-2|GMDS_HUMAN	GMDS	sp|O60547-2|GMDS_HUMAN;sp|O60547|GMDS_HUMAN	sp|O60547-2|GMDS_HUMAN;sp|O60547|GMDS_HUMAN	Isoform 2 of GDP-mannose 4,6 dehydratase OS=Homo sapiens OX=9606 GN=GMDS;GDP-mannose 4,6 dehydratase OS=Homo sapiens OX=9606 GN=GMDS PE=1 SV=1	2	3	12.9	39.053	342	0.00031586	4.7392	1//2	2//0	2//1	1//0	2//1	3//0	108760000	24	22			-1;-1	4531700	TRUE	FALSE	TRUE	TRUE	FALSE	FALSE	TRUE	FALSE	TRUE	FALSE	FALSE	FALSE	TRUE	FALSE	TRUE	TRUE	FALSE	TRUE
sp|O60566-3|BUB1B_HUMAN	BUB1B	sp|O60566-3|BUB1B_HUMAN;sp|O60566|BUB1B_HUMAN;sp|O60566-2|BUB1B_HUMAN	sp|O60566-3|BUB1B_HUMAN;sp|O60566|BUB1B_HUMAN;sp|O60566-2|BUB1B_HUMAN	Isoform 3 of Mitotic checkpoint serine/threonine-protein kinase BUB1 beta OS=Homo sapiens OX=9606 GN=BUB1B;Mitotic checkpoint serine/threonine-protein kinase BUB1 beta OS=Homo sapiens OX=9606 GN=BUB1B PE=1 SV=3;Isoform 2 of Mitotic checkpoint serine/threon	3	3	4.8	121.38	1064	0.0072162	2.0297	3//0	3//0	3//0	3//0	3//0	3//0	5910600000	58	8			-1;-1;-1	101910000	TRUE	FALSE	TRUE	TRUE	FALSE	TRUE	TRUE	FALSE	TRUE	TRUE	FALSE	TRUE	TRUE	FALSE	TRUE	TRUE	FALSE	TRUE
sp|O60568|PLOD3_HUMAN	PLOD3	sp|O60568|PLOD3_HUMAN	sp|O60568|PLOD3_HUMAN	Multifunctional procollagen lysine hydroxylase and glycosyltransferase LH3 OS=Homo sapiens OX=9606 GN=PLOD3 PE=1 SV=1	1	19	39.7	84.784	738	0	176.37	3//0	3//0	3//0	3//0	3//0	3//0	4396900000	42	406			-1	104690000	TRUE	FALSE	TRUE	TRUE	FALSE	TRUE	TRUE	FALSE	TRUE	TRUE	FALSE	TRUE	TRUE	FALSE	TRUE	TRUE	FALSE	TRUE
sp|O60610-2|DIAP1_HUMAN	DIAPH1	sp|O60610-2|DIAP1_HUMAN;sp|O60610-3|DIAP1_HUMAN;sp|O60610|DIAP1_HUMAN	sp|O60610-2|DIAP1_HUMAN;sp|O60610-3|DIAP1_HUMAN;sp|O60610|DIAP1_HUMAN	Isoform 2 of Protein diaphanous homolog 1 OS=Homo sapiens OX=9606 GN=DIAPH1;Isoform 3 of Protein diaphanous homolog 1 OS=Homo sapiens OX=9606 GN=DIAPH1;Protein diaphanous homolog 1 OS=Homo sapiens OX=9606 GN=DIAPH1 PE=1 SV=2	3	35	35.3	138.91	1248	0	323.31	3//0	3//0	3//0	3//0	3//0	3//0	14386000000	61	709			-1;-1;-1	235830000	TRUE	FALSE	TRUE	TRUE	FALSE	TRUE	TRUE	FALSE	TRUE	TRUE	FALSE	TRUE	TRUE	FALSE	TRUE	TRUE	FALSE	TRUE
sp|O60613|SEP15_HUMAN	SELENOF	sp|O60613|SEP15_HUMAN;sp|O60613-2|SEP15_HUMAN	sp|O60613|SEP15_HUMAN;sp|O60613-2|SEP15_HUMAN	Selenoprotein F OS=Homo sapiens OX=9606 GN=SELENOF PE=1 SV=4;Isoform 2 of Selenoprotein F OS=Homo sapiens OX=9606 GN=SELENOF	2	4	33.3	18.092	165	0	17.807	3//0	3//0	3//0	3//0	3//0	3//0	844310000	9	55			-1;-1	93812000	TRUE	FALSE	TRUE	TRUE	FALSE	TRUE	TRUE	FALSE	TRUE	TRUE	FALSE	TRUE	TRUE	FALSE	TRUE	TRUE	FALSE	TRUE
sp|O60645|EXOC3_HUMAN	EXOC3	sp|O60645|EXOC3_HUMAN	sp|O60645|EXOC3_HUMAN	Exocyst complex component 3 OS=Homo sapiens OX=9606 GN=EXOC3 PE=1 SV=3	1	3	7.9	85.566	745	0.0050747	2.3085	3//0	3//0	3//0	3//0	3//0	3//0	555190000	35	10			-1	15863000	TRUE	FALSE	TRUE	TRUE	FALSE	TRUE	TRUE	FALSE	TRUE	TRUE	FALSE	TRUE	TRUE	FALSE	TRUE	TRUE	FALSE	TRUE
sp|O60664-4|PLIN3_HUMAN	PLIN3	sp|O60664-4|PLIN3_HUMAN;sp|O60664|PLIN3_HUMAN;sp|O60664-3|PLIN3_HUMAN;sp|O60664-2|PLIN3_HUMAN	sp|O60664-4|PLIN3_HUMAN;sp|O60664|PLIN3_HUMAN;sp|O60664-3|PLIN3_HUMAN;sp|O60664-2|PLIN3_HUMAN	Isoform 4 of Perilipin-3 OS=Homo sapiens OX=9606 GN=PLIN3;Perilipin-3 OS=Homo sapiens OX=9606 GN=PLIN3 PE=1 SV=3;Isoform 3 of Perilipin-3 OS=Homo sapiens OX=9606 GN=PLIN3;Isoform 2 of Perilipin-3 OS=Homo sapiens OX=9606 GN=PLIN3	4	19	73.2	45.803	422	0	323.31	3//0	3//0	3//0	3//0	3//0	3//0	32428000000	26	1044			-1;-1;-1;-1	1247200000	TRUE	FALSE	TRUE	TRUE	FALSE	TRUE	TRUE	FALSE	TRUE	TRUE	FALSE	TRUE	TRUE	FALSE	TRUE	TRUE	FALSE	TRUE
sp|O60678-2|ANM3_HUMAN	PRMT3	sp|O60678-2|ANM3_HUMAN;sp|O60678|ANM3_HUMAN	sp|O60678-2|ANM3_HUMAN;sp|O60678|ANM3_HUMAN	Isoform 2 of Protein arginine N-methyltransferase 3 OS=Homo sapiens OX=9606 GN=PRMT3;Protein arginine N-methyltransferase 3 OS=Homo sapiens OX=9606 GN=PRMT3 PE=1 SV=4	2	4	13	52.901	469	0	8.3445	0//2	2//1	1//2	2//0	3//0	1//0	107460000	18	9			-1;-1	5969800	TRUE	FALSE	FALSE	TRUE	FALSE	TRUE	TRUE	FALSE	TRUE	TRUE	FALSE	FALSE	TRUE	FALSE	TRUE	FALSE	FALSE	FALSE
sp|O60684|IMA7_HUMAN	KPNA6	sp|O60684|IMA7_HUMAN;sp|O15131|IMA6_HUMAN	sp|O60684|IMA7_HUMAN;sp|O15131|IMA6_HUMAN	Importin subunit alpha-7 OS=Homo sapiens OX=9606 GN=KPNA6 PE=1 SV=1;Importin subunit alpha-6 OS=Homo sapiens OX=9606 GN=KPNA5 PE=1 SV=2	2	11	26.3	60.029	536	0	214.78	3//0	3//0	3//0	3//0	3//0	3//0	5164300000	22	354			-1;-1	234740000	TRUE	FALSE	TRUE	TRUE	FALSE	TRUE	TRUE	FALSE	TRUE	TRUE	FALSE	TRUE	TRUE	FALSE	TRUE	TRUE	FALSE	TRUE
sp|O60701|UGDH_HUMAN	UGDH	sp|O60701|UGDH_HUMAN;sp|O60701-2|UGDH_HUMAN;sp|O60701-3|UGDH_HUMAN	sp|O60701|UGDH_HUMAN;sp|O60701-2|UGDH_HUMAN;sp|O60701-3|UGDH_HUMAN	UDP-glucose 6-dehydrogenase OS=Homo sapiens OX=9606 GN=UGDH PE=1 SV=1;Isoform 2 of UDP-glucose 6-dehydrogenase OS=Homo sapiens OX=9606 GN=UGDH;Isoform 3 of UDP-glucose 6-dehydrogenase OS=Homo sapiens OX=9606 GN=UGDH	3	18	48.6	55.023	494	0	259.84	3//0	3//0	3//0	3//0	3//0	3//0	3287300000	27	166			-1;-1;-1	121750000	TRUE	FALSE	TRUE	TRUE	FALSE	TRUE	TRUE	FALSE	TRUE	TRUE	FALSE	TRUE	TRUE	FALSE	TRUE	TRUE	FALSE	TRUE
sp|O60711|LPXN_HUMAN	LPXN	sp|O60711|LPXN_HUMAN;sp|O60711-2|LPXN_HUMAN	sp|O60711|LPXN_HUMAN;sp|O60711-2|LPXN_HUMAN	Leupaxin OS=Homo sapiens OX=9606 GN=LPXN PE=1 SV=1;Isoform 2 of Leupaxin OS=Homo sapiens OX=9606 GN=LPXN	2	6	19.7	43.332	386	0	11.033	1//2	0//1	0//1	3//0	3//0	3//0	488740000	15	47			-1;-1	32582000	TRUE	FALSE	TRUE	FALSE	FALSE	FALSE	FALSE	FALSE	FALSE	TRUE	FALSE	TRUE	TRUE	FALSE	TRUE	TRUE	FALSE	TRUE
sp|O60716|CTND1_HUMAN	CTNND1	sp|O60716|CTND1_HUMAN;sp|O60716-9|CTND1_HUMAN;sp|O60716-11|CTND1_HUMAN;sp|O60716-18|CTND1_HUMAN;sp|O60716-10|CTND1_HUMAN;sp|O60716-19|CTND1_HUMAN;sp|O60716-21|CTND1_HUMAN;sp|O60716-13|CTND1_HUMAN;sp|O60716-17|CTND1_HUMAN;sp|O60716-5|CTND1_HUMAN;sp|O60716-3|CTND1_HUMAN;sp|O60716-2|CTND1_HUMAN;sp|O60716-7|CTND1_HUMAN;sp|O60716-6|CTND1_HUMAN;sp|O60716-12|CTND1_HUMAN;sp|O60716-14|CTND1_HUMAN;sp|O6071…	sp|O60716|CTND1_HUMAN;sp|O60716-9|CTND1_HUMAN;sp|O60716-11|CTND1_HUMAN;sp|O60716-18|CTND1_HUMAN;sp|O60716-10|CTND1_HUMAN;sp|O60716-19|CTND1_HUMAN;sp|O60716-21|CTND1_HUMAN;sp|O60716-13|CTND1_HUMAN;sp|O60716-17|CTND1_HUMAN;sp|O60716-5|CTND1_HUMAN;sp|O60716-3|CTND1_HUMAN;sp|O60716-2|CTND1_HUMAN;sp|O60716-7|CTND1_HUMAN;sp|O60716-6|CTND1_HUMAN;sp|O60716-12|CTND1_HUMAN;sp|O60716-14|CTND1_HUMAN;sp|O6071…	Catenin delta-1 OS=Homo sapiens OX=9606 GN=CTNND1 PE=1 SV=1;Isoform 2ABC of Catenin delta-1 OS=Homo sapiens OX=9606 GN=CTNND1;Isoform 2AC of Catenin delta-1 OS=Homo sapiens OX=9606 GN=CTNND1;Isoform 3AB of Catenin delta-1 OS=Homo sapiens OX=9606 GN=CTNND1;	32	34	48	108.17	968	0	323.31	3//0	3//0	3//0	3//0	3//0	3//0	23475000000	48	1215			-1;-1;-1;-1;-1;-1;-1;-1;-1;-1;-1;-1;-1;-1;-1;-1;-1;-1;-1;-1;-1;-1;-1;-1;-1;-1;-1;-1;-1;-1;-1;-1	489070000	TRUE	FALSE	TRUE	TRUE	FALSE	TRUE	TRUE	FALSE	TRUE	TRUE	FALSE	TRUE	TRUE	FALSE	TRUE	TRUE	FALSE	TRUE
sp|O60739|EIF1B_HUMAN	EIF1B	sp|O60739|EIF1B_HUMAN	sp|O60739|EIF1B_HUMAN	Eukaryotic translation initiation factor 1b OS=Homo sapiens OX=9606 GN=EIF1B PE=1 SV=2	1	2	75.2	12.823	113	0.00061369	4.0691	0//3	1//2	0//3	0//3	1//2	0//3	5137000	5	4			-1	1027400	FALSE	TRUE	FALSE	FALSE	FALSE	FALSE	FALSE	TRUE	FALSE	FALSE	TRUE	FALSE	FALSE	FALSE	FALSE	FALSE	TRUE	FALSE
sp|O60749-2|SNX2_HUMAN	SNX2	sp|O60749-2|SNX2_HUMAN;sp|O60749|SNX2_HUMAN	sp|O60749-2|SNX2_HUMAN;sp|O60749|SNX2_HUMAN	Isoform 2 of Sorting nexin-2 OS=Homo sapiens OX=9606 GN=SNX2;Sorting nexin-2 OS=Homo sapiens OX=9606 GN=SNX2 PE=1 SV=2	2	17	51.2	46.097	402	0	47.484	3//0	3//0	3//0	3//0	3//0	3//0	3945100000	24	179			-1;-1	164380000	TRUE	FALSE	TRUE	TRUE	FALSE	TRUE	TRUE	FALSE	TRUE	TRUE	FALSE	TRUE	TRUE	FALSE	TRUE	TRUE	FALSE	TRUE
sp|O60762|DPM1_HUMAN	DPM1	sp|O60762|DPM1_HUMAN	sp|O60762|DPM1_HUMAN	Dolichol-phosphate mannosyltransferase subunit 1 OS=Homo sapiens OX=9606 GN=DPM1 PE=1 SV=1	1	4	26.2	29.634	260	0	9.8233	3//0	3//0	3//0	3//0	3//0	3//0	657420000	15	46			-1	43828000	TRUE	FALSE	TRUE	TRUE	FALSE	TRUE	TRUE	FALSE	TRUE	TRUE	FALSE	TRUE	TRUE	FALSE	TRUE	TRUE	FALSE	TRUE
sp|O60763|USO1_HUMAN	USO1	sp|O60763|USO1_HUMAN;sp|O60763-2|USO1_HUMAN	sp|O60763|USO1_HUMAN;sp|O60763-2|USO1_HUMAN	General vesicular transport factor p115 OS=Homo sapiens OX=9606 GN=USO1 PE=1 SV=2;Isoform 2 of General vesicular transport factor p115 OS=Homo sapiens OX=9606 GN=USO1	2	23	37.3	107.89	962	0	323.31	3//0	3//0	3//0	3//0	3//0	3//0	7545300000	41	748			-1;-1	184030000	TRUE	FALSE	TRUE	TRUE	FALSE	TRUE	TRUE	FALSE	TRUE	TRUE	FALSE	TRUE	TRUE	FALSE	TRUE	TRUE	FALSE	TRUE
sp|O60783|RT14_HUMAN	MRPS14	sp|O60783|RT14_HUMAN	sp|O60783|RT14_HUMAN	28S ribosomal protein S14, mitochondrial OS=Homo sapiens OX=9606 GN=MRPS14 PE=1 SV=1	1	2	21.9	15.139	128	0.00031486	4.6909	3//0	2//0	3//0	3//0	3//0	3//0	251940000	7	38			-1	35992000	TRUE	FALSE	TRUE	TRUE	FALSE	FALSE	TRUE	FALSE	TRUE	TRUE	FALSE	TRUE	TRUE	FALSE	TRUE	TRUE	FALSE	TRUE
sp|O60784-4|TOM1_HUMAN	TOM1	sp|O60784-4|TOM1_HUMAN;sp|O60784|TOM1_HUMAN;sp|O60784-2|TOM1_HUMAN;sp|O60784-3|TOM1_HUMAN	sp|O60784-4|TOM1_HUMAN;sp|O60784|TOM1_HUMAN;sp|O60784-2|TOM1_HUMAN;sp|O60784-3|TOM1_HUMAN	Isoform 4 of Target of Myb protein 1 OS=Homo sapiens OX=9606 GN=TOM1;Target of Myb protein 1 OS=Homo sapiens OX=9606 GN=TOM1 PE=1 SV=2;Isoform 2 of Target of Myb protein 1 OS=Homo sapiens OX=9606 GN=TOM1;Isoform 3 of Target of Myb protein 1 OS=Homo sapiens	4	8	32	50.268	460	0	29.802	3//0	3//0	3//0	3//0	3//0	3//0	863110000	17	62			-1;-1;-1;-1	50771000	TRUE	FALSE	TRUE	TRUE	FALSE	TRUE	TRUE	FALSE	TRUE	TRUE	FALSE	TRUE	TRUE	FALSE	TRUE	TRUE	FALSE	TRUE
sp|O60825-2|F262_HUMAN	PFKFB2	sp|O60825-2|F262_HUMAN;sp|O60825|F262_HUMAN;sp|P16118-2|F261_HUMAN;sp|Q16877-2|F264_HUMAN;sp|Q16877-3|F264_HUMAN;sp|Q16877|F264_HUMAN;sp|P16118|F261_HUMAN;sp|Q16875-3|F263_HUMAN;sp|Q16875-2|F263_HUMAN;sp|Q16875|F263_HUMAN;sp|Q16875-4|F263_HUMAN	sp|O60825-2|F262_HUMAN;sp|O60825|F262_HUMAN	Isoform 2 of 6-phosphofructo-2-kinase/fructose-2,6-bisphosphatase 2 OS=Homo sapiens OX=9606 GN=PFKFB2;6-phosphofructo-2-kinase/fructose-2,6-bisphosphatase 2 OS=Homo sapiens OX=9606 GN=PFKFB2 PE=1 SV=2	11	5	12.7	54.406	471	0.00032216	5.2142	2//1	3//0	2//0	0//0	1//0	0//3	95039000	33	11			-1;-1;-1;-1;-1;-1;-1;-1;-1;-1;-1	2880000	TRUE	FALSE	TRUE	TRUE	FALSE	TRUE	TRUE	FALSE	FALSE	FALSE	TRUE	FALSE	FALSE	FALSE	FALSE	TRUE	FALSE	TRUE			Epid_KO_IRFG_cl8	Epid_KO_IRFG_cl8
sp|O60826|CCD22_HUMAN	CCDC22	sp|O60826|CCD22_HUMAN	sp|O60826|CCD22_HUMAN	Coiled-coil domain-containing protein 22 OS=Homo sapiens OX=9606 GN=CCDC22 PE=1 SV=1	1	3	8	70.755	627	0.00061331	4.0573	3//0	2//1	1//1	1//0	1//2	1//1	68880000	36	17			-1	1913300	TRUE	FALSE	TRUE	TRUE	FALSE	TRUE	TRUE	FALSE	FALSE	FALSE	FALSE	FALSE	TRUE	FALSE	TRUE	TRUE	FALSE	FALSE
sp|O60828-4|PQBP1_HUMAN	PQBP1	sp|O60828-4|PQBP1_HUMAN;sp|O60828-2|PQBP1_HUMAN;sp|O60828|PQBP1_HUMAN;sp|O60828-7|PQBP1_HUMAN;sp|O60828-6|PQBP1_HUMAN;sp|O60828-5|PQBP1_HUMAN;sp|O60828-3|PQBP1_HUMAN;sp|O60828-10|PQBP1_HUMAN;sp|O60828-9|PQBP1_HUMAN;sp|O60828-8|PQBP1_HUMAN	sp|O60828-4|PQBP1_HUMAN;sp|O60828-2|PQBP1_HUMAN;sp|O60828|PQBP1_HUMAN;sp|O60828-7|PQBP1_HUMAN;sp|O60828-6|PQBP1_HUMAN;sp|O60828-5|PQBP1_HUMAN;sp|O60828-3|PQBP1_HUMAN	Isoform 4 of Polyglutamine-binding protein 1 OS=Homo sapiens OX=9606 GN=PQBP1;Isoform 2 of Polyglutamine-binding protein 1 OS=Homo sapiens OX=9606 GN=PQBP1;Polyglutamine-binding protein 1 OS=Homo sapiens OX=9606 GN=PQBP1 PE=1 SV=1;Isoform 7 of Polyglutamin	10	3	49.4	18.827	170	0	15.328	3//0	3//0	3//0	3//0	2//0	3//0	214170000	8	47			-1;-1;-1;-1;-1;-1;-1;-1;-1;-1	26771000	TRUE	FALSE	TRUE	TRUE	FALSE	TRUE	TRUE	FALSE	TRUE	TRUE	FALSE	TRUE	TRUE	FALSE	FALSE	TRUE	FALSE	TRUE
sp|O60832|DKC1_HUMAN	DKC1	sp|O60832|DKC1_HUMAN;sp|O60832-2|DKC1_HUMAN	sp|O60832|DKC1_HUMAN;sp|O60832-2|DKC1_HUMAN	H/ACA ribonucleoprotein complex subunit DKC1 OS=Homo sapiens OX=9606 GN=DKC1 PE=1 SV=3;Isoform 3 of H/ACA ribonucleoprotein complex subunit DKC1 OS=Homo sapiens OX=9606 GN=DKC1	2	11	28.6	57.673	514	0	169.03	3//0	3//0	3//0	3//0	3//0	3//0	2980000000	29	235			-1;-1	102760000	TRUE	FALSE	TRUE	TRUE	FALSE	TRUE	TRUE	FALSE	TRUE	TRUE	FALSE	TRUE	TRUE	FALSE	TRUE	TRUE	FALSE	TRUE
sp|O60841|IF2P_HUMAN	EIF5B	sp|O60841|IF2P_HUMAN	sp|O60841|IF2P_HUMAN	Eukaryotic translation initiation factor 5B OS=Homo sapiens OX=9606 GN=EIF5B PE=1 SV=4	1	25	28	138.83	1220	0	323.31	3//0	3//0	3//0	3//0	3//0	3//0	8793400000	51	517			-1	172420000	TRUE	FALSE	TRUE	TRUE	FALSE	TRUE	TRUE	FALSE	TRUE	TRUE	FALSE	TRUE	TRUE	FALSE	TRUE	TRUE	FALSE	TRUE
sp|O60869-2|EDF1_HUMAN	EDF1	sp|O60869-2|EDF1_HUMAN;sp|O60869-3|EDF1_HUMAN;sp|O60869|EDF1_HUMAN	sp|O60869-2|EDF1_HUMAN;sp|O60869-3|EDF1_HUMAN;sp|O60869|EDF1_HUMAN	Isoform 2 of Endothelial differentiation-related factor 1 OS=Homo sapiens OX=9606 GN=EDF1;Isoform 3 of Endothelial differentiation-related factor 1 OS=Homo sapiens OX=9606 GN=EDF1;Endothelial differentiation-related factor 1 OS=Homo sapiens OX=9606 GN=EDF1	3	5	30.9	15.48	139	0	28.595	3//0	3//0	3//0	3//0	3//0	3//0	1748400000	10	90			-1;-1;-1	174840000	TRUE	FALSE	TRUE	TRUE	FALSE	TRUE	TRUE	FALSE	TRUE	TRUE	FALSE	TRUE	TRUE	FALSE	TRUE	TRUE	FALSE	TRUE
sp|O60884|DNJA2_HUMAN	DNAJA2	sp|O60884|DNJA2_HUMAN	sp|O60884|DNJA2_HUMAN	DnaJ homolog subfamily A member 2 OS=Homo sapiens OX=9606 GN=DNAJA2 PE=1 SV=1	1	10	41.3	45.745	412	0	199.15	3//0	3//0	3//0	3//0	3//0	3//0	6724100000	20	336			-1	336210000	TRUE	FALSE	TRUE	TRUE	FALSE	TRUE	TRUE	FALSE	TRUE	TRUE	FALSE	TRUE	TRUE	FALSE	TRUE	TRUE	FALSE	TRUE
sp|O60888-3|CUTA_HUMAN	CUTA	sp|O60888-3|CUTA_HUMAN;sp|O60888|CUTA_HUMAN;sp|O60888-2|CUTA_HUMAN	sp|O60888-3|CUTA_HUMAN;sp|O60888|CUTA_HUMAN;sp|O60888-2|CUTA_HUMAN	Isoform C of Protein CutA OS=Homo sapiens OX=9606 GN=CUTA;Protein CutA OS=Homo sapiens OX=9606 GN=CUTA PE=1 SV=2;Isoform A of Protein CutA OS=Homo sapiens OX=9606 GN=CUTA	3	5	54.5	16.832	156	0	73.223	3//0	3//0	3//0	3//0	3//0	3//0	3865700000	6	138			-1;-1;-1	644280000	TRUE	FALSE	TRUE	TRUE	FALSE	TRUE	TRUE	FALSE	TRUE	TRUE	FALSE	TRUE	TRUE	FALSE	TRUE	TRUE	FALSE	TRUE
sp|O60925|PFD1_HUMAN	PFDN1	sp|O60925|PFD1_HUMAN	sp|O60925|PFD1_HUMAN	Prefoldin subunit 1 OS=Homo sapiens OX=9606 GN=PFDN1 PE=1 SV=2	1	5	42.6	14.21	122	0	21.287	3//0	3//0	3//0	3//0	2//1	3//0	1228900000	8	66			-1	153610000	TRUE	FALSE	TRUE	TRUE	FALSE	TRUE	TRUE	FALSE	TRUE	TRUE	FALSE	TRUE	TRUE	FALSE	TRUE	TRUE	FALSE	TRUE
sp|O60934|NBN_HUMAN	NBN	sp|O60934|NBN_HUMAN	sp|O60934|NBN_HUMAN	Nibrin OS=Homo sapiens OX=9606 GN=NBN PE=1 SV=1	1	3	8.9	84.958	754	0.00032362	5.3681	0//0	1//0	0//0	2//0	3//0	1//0	9581200	40	11			-1	239530	FALSE	TRUE	FALSE	FALSE	FALSE	FALSE	FALSE	TRUE	FALSE	TRUE	FALSE	FALSE	TRUE	FALSE	TRUE	FALSE	FALSE	FALSE					Muc_KO_O_IRFG_cl26	Muc_KO_O_IRFG_cl26
sp|O60936|NOL3_HUMAN	NOL3	sp|O60936|NOL3_HUMAN;sp|O60936-3|NOL3_HUMAN	sp|O60936|NOL3_HUMAN;sp|O60936-3|NOL3_HUMAN	Nucleolar protein 3 OS=Homo sapiens OX=9606 GN=NOL3 PE=1 SV=2;Isoform 3 of Nucleolar protein 3 OS=Homo sapiens OX=9606 GN=NOL3	2	3	38	22.629	208	0	8.278	3//0	3//0	3//0	2//0	1//0	0//0	52112000	7	22			-1;-1	7444500	TRUE	FALSE	TRUE	TRUE	FALSE	TRUE	TRUE	FALSE	TRUE	TRUE	FALSE	FALSE	FALSE	FALSE	FALSE	FALSE	TRUE	FALSE	Epid_WT_NTERT	Epid_WT_NTERT
sp|O75038|PLCH2_HUMAN	PLCH2	sp|O75038|PLCH2_HUMAN;sp|O75038-3|PLCH2_HUMAN;sp|O75038-2|PLCH2_HUMAN	sp|O75038|PLCH2_HUMAN;sp|O75038-3|PLCH2_HUMAN;sp|O75038-2|PLCH2_HUMAN	1-phosphatidylinositol 4,5-bisphosphate phosphodiesterase eta-2 OS=Homo sapiens OX=9606 GN=PLCH2 PE=2 SV=3;Isoform 3 of 1-phosphatidylinositol 4,5-bisphosphate phosphodiesterase eta-2 OS=Homo sapiens OX=9606 GN=PLCH2;Isoform 2 of 1-phosphatidylinositol 4,5	3	10	12.6	154.67	1416	0	161.05	3//0	3//0	3//0	3//0	3//0	3//0	389350000	63	93			-1;-1;-1	6180200	TRUE	FALSE	TRUE	TRUE	FALSE	TRUE	TRUE	FALSE	TRUE	TRUE	FALSE	TRUE	TRUE	FALSE	TRUE	TRUE	FALSE	TRUE
sp|O75044|SRGP2_HUMAN	SRGAP2	sp|O75044|SRGP2_HUMAN;sp|Q7Z6B7-2|SRGP1_HUMAN;sp|Q7Z6B7|SRGP1_HUMAN;sp|P0DMP2|SRG2B_HUMAN;sp|P0DJJ0|SRG2C_HUMAN	sp|O75044|SRGP2_HUMAN	SLIT-ROBO Rho GTPase-activating protein 2 OS=Homo sapiens OX=9606 GN=SRGAP2 PE=1 SV=3	5	5	6.4	120.87	1071	0	54.181	3//0	3//0	2//1	3//0	3//0	3//0	1190700000	49	29			-1;-1;-1;-1;-1	24301000	TRUE	FALSE	TRUE	TRUE	FALSE	TRUE	TRUE	FALSE	TRUE	TRUE	FALSE	TRUE	TRUE	FALSE	TRUE	TRUE	FALSE	TRUE
sp|O75054|IGSF3_HUMAN	IGSF3	sp|O75054|IGSF3_HUMAN;sp|O75054-2|IGSF3_HUMAN	sp|O75054|IGSF3_HUMAN;sp|O75054-2|IGSF3_HUMAN	Immunoglobulin superfamily member 3 OS=Homo sapiens OX=9606 GN=IGSF3 PE=2 SV=3;Isoform 2 of Immunoglobulin superfamily member 3 OS=Homo sapiens OX=9606 GN=IGSF3	2	2	2.2	135.19	1194	0.00032248	5.2263	1//0	2//0	2//0	1//0	2//0	3//0	4209200	55	18			-1;-1	76531	FALSE	FALSE	FALSE	TRUE	FALSE	FALSE	TRUE	FALSE	FALSE	FALSE	FALSE	FALSE	TRUE	FALSE	FALSE	TRUE	FALSE	TRUE
sp|O75083|WDR1_HUMAN	WDR1	sp|O75083|WDR1_HUMAN;sp|O75083-3|WDR1_HUMAN	sp|O75083|WDR1_HUMAN;sp|O75083-3|WDR1_HUMAN	WD repeat-containing protein 1 OS=Homo sapiens OX=9606 GN=WDR1 PE=1 SV=4;Isoform 2 of WD repeat-containing protein 1 OS=Homo sapiens OX=9606 GN=WDR1	2	25	67	66.193	606	0	323.31	3//0	3//0	3//0	3//0	3//0	3//0	75957000000	31	1482			-1;-1	2450200000	TRUE	FALSE	TRUE	TRUE	FALSE	TRUE	TRUE	FALSE	TRUE	TRUE	FALSE	TRUE	TRUE	FALSE	TRUE	TRUE	FALSE	TRUE
sp|O75113|N4BP1_HUMAN	N4BP1	sp|O75113|N4BP1_HUMAN	sp|O75113|N4BP1_HUMAN	NEDD4-binding protein 1 OS=Homo sapiens OX=9606 GN=N4BP1 PE=1 SV=4	1	3	6.6	100.38	896	0.00032884	5.874	2//1	2//1	2//0	3//0	3//0	3//0	153580000	47	39			-1	3267600	TRUE	FALSE	TRUE	TRUE	FALSE	TRUE	TRUE	FALSE	FALSE	TRUE	FALSE	TRUE	TRUE	FALSE	TRUE	TRUE	FALSE	TRUE
sp|O75116|ROCK2_HUMAN	ROCK2	sp|O75116|ROCK2_HUMAN	sp|O75116|ROCK2_HUMAN	Rho-associated protein kinase 2 OS=Homo sapiens OX=9606 GN=ROCK2 PE=1 SV=4	1	12	12.2	160.9	1388	0	13.084	3//0	3//0	3//0	3//0	2//1	3//0	229700000	79	98			-1	2907600	TRUE	FALSE	TRUE	TRUE	FALSE	TRUE	TRUE	FALSE	TRUE	TRUE	FALSE	TRUE	TRUE	FALSE	FALSE	TRUE	FALSE	TRUE
sp|O75122|CLAP2_HUMAN	CLASP2	sp|O75122|CLAP2_HUMAN;sp|O75122-3|CLAP2_HUMAN	sp|O75122|CLAP2_HUMAN;sp|O75122-3|CLAP2_HUMAN	CLIP-associating protein 2 OS=Homo sapiens OX=9606 GN=CLASP2 PE=1 SV=3;Isoform 3 of CLIP-associating protein 2 OS=Homo sapiens OX=9606 GN=CLASP2	2	4	7.1	141.06	1294	0	70.462	3//0	3//0	3//0	3//0	3//0	3//0	120290000	74	57			-1;-1	1625600	TRUE	FALSE	TRUE	TRUE	FALSE	TRUE	TRUE	FALSE	TRUE	TRUE	FALSE	TRUE	TRUE	FALSE	TRUE	TRUE	FALSE	TRUE
sp|O75131|CPNE3_HUMAN	CPNE3	sp|O75131|CPNE3_HUMAN;sp|Q86YQ8-2|CPNE8_HUMAN;sp|Q9HCH3-2|CPNE5_HUMAN;sp|Q96FN4-2|CPNE2_HUMAN;sp|Q96FN4|CPNE2_HUMAN;sp|Q8IYJ1|CPNE9_HUMAN;sp|Q96A23|CPNE4_HUMAN;sp|O95741|CPNE6_HUMAN;sp|Q86YQ8|CPNE8_HUMAN;sp|Q96A23-2|CPNE4_HUMAN;sp|O95741-2|CPNE6_HUMAN	sp|O75131|CPNE3_HUMAN	Copine-3 OS=Homo sapiens OX=9606 GN=CPNE3 PE=1 SV=1	11	16	37.6	60.13	537	0	154.08	3//0	3//0	3//0	3//0	3//0	3//0	7832600000	26	311			-1;-1;-1;-1;-1;-1;-1;-1;-1;-1;-1	301250000	TRUE	FALSE	TRUE	TRUE	FALSE	TRUE	TRUE	FALSE	TRUE	TRUE	FALSE	TRUE	TRUE	FALSE	TRUE	TRUE	FALSE	TRUE
sp|O75146|HIP1R_HUMAN	HIP1R	sp|O75146|HIP1R_HUMAN;sp|O75146-2|HIP1R_HUMAN	sp|O75146|HIP1R_HUMAN;sp|O75146-2|HIP1R_HUMAN	Huntingtin-interacting protein 1-related protein OS=Homo sapiens OX=9606 GN=HIP1R PE=1 SV=2;Isoform 2 of Huntingtin-interacting protein 1-related protein OS=Homo sapiens OX=9606 GN=HIP1R	2	3	3.5	119.39	1068	0	34.525	2//0	3//0	3//0	3//0	3//0	3//0	1280200000	63	24			-1;-1	20321000	TRUE	FALSE	FALSE	TRUE	FALSE	TRUE	TRUE	FALSE	TRUE	TRUE	FALSE	TRUE	TRUE	FALSE	TRUE	TRUE	FALSE	TRUE
sp|O75152|ZC11A_HUMAN	ZC3H11A	sp|O75152|ZC11A_HUMAN;sp|A0A1B0GTU1|ZC11B_HUMAN	sp|O75152|ZC11A_HUMAN	Zinc finger CCCH domain-containing protein 11A OS=Homo sapiens OX=9606 GN=ZC3H11A PE=1 SV=3	2	3	6	89.13	810	0	38.224	3//0	3//0	3//0	3//0	3//0	3//0	356370000	41	60			-1;-1	8691800	TRUE	FALSE	TRUE	TRUE	FALSE	TRUE	TRUE	FALSE	TRUE	TRUE	FALSE	TRUE	TRUE	FALSE	TRUE	TRUE	FALSE	TRUE
sp|O75153|CLU_HUMAN	CLUH	sp|O75153|CLU_HUMAN	sp|O75153|CLU_HUMAN	Clustered mitochondria protein homolog OS=Homo sapiens OX=9606 GN=CLUH PE=1 SV=2	1	15	17.7	146.67	1309	0	71.484	3//0	3//0	3//0	3//0	3//0	3//0	1422500000	69	146			-1	20616000	TRUE	FALSE	TRUE	TRUE	FALSE	TRUE	TRUE	FALSE	TRUE	TRUE	FALSE	TRUE	TRUE	FALSE	TRUE	TRUE	FALSE	TRUE
sp|O75165|DJC13_HUMAN	DNAJC13	sp|O75165|DJC13_HUMAN	sp|O75165|DJC13_HUMAN	DnaJ homolog subfamily C member 13 OS=Homo sapiens OX=9606 GN=DNAJC13 PE=1 SV=5	1	7	4.9	254.41	2243	0	11.188	3//0	2//0	2//1	3//0	3//0	3//0	315440000	110	34			-1	2867600	TRUE	FALSE	TRUE	TRUE	FALSE	FALSE	TRUE	FALSE	TRUE	TRUE	FALSE	TRUE	TRUE	FALSE	TRUE	TRUE	FALSE	TRUE
sp|O75170-6|PP6R2_HUMAN	PPP6R2	sp|O75170-6|PP6R2_HUMAN;sp|O75170-2|PP6R2_HUMAN;sp|O75170-4|PP6R2_HUMAN;sp|O75170-3|PP6R2_HUMAN;sp|O75170-5|PP6R2_HUMAN;sp|O75170|PP6R2_HUMAN	sp|O75170-6|PP6R2_HUMAN;sp|O75170-2|PP6R2_HUMAN;sp|O75170-4|PP6R2_HUMAN;sp|O75170-3|PP6R2_HUMAN;sp|O75170-5|PP6R2_HUMAN;sp|O75170|PP6R2_HUMAN	Isoform 6 of Serine/threonine-protein phosphatase 6 regulatory subunit 2 OS=Homo sapiens OX=9606 GN=PPP6R2;Isoform 2 of Serine/threonine-protein phosphatase 6 regulatory subunit 2 OS=Homo sapiens OX=9606 GN=PPP6R2;Isoform 4 of Serine/threonine-protein phos	6	2	3.9	98.125	905	0.00060314	3.6782	3//0	2//0	3//0	2//0	2//0	3//0	9342100	48	30			-1;-1;-1;-1;-1;-1	194630	TRUE	FALSE	TRUE	TRUE	FALSE	FALSE	TRUE	FALSE	TRUE	TRUE	FALSE	FALSE	TRUE	FALSE	FALSE	TRUE	FALSE	TRUE
sp|O75175|CNOT3_HUMAN	CNOT3	sp|O75175|CNOT3_HUMAN	sp|O75175|CNOT3_HUMAN	CCR4-NOT transcription complex subunit 3 OS=Homo sapiens OX=9606 GN=CNOT3 PE=1 SV=1	1	3	6.9	81.871	753	0	27.064	3//0	3//0	2//1	2//0	2//1	2//0	164200000	19	25			-1	8642000	TRUE	FALSE	TRUE	TRUE	FALSE	TRUE	TRUE	FALSE	TRUE	TRUE	FALSE	FALSE	TRUE	FALSE	TRUE	TRUE	FALSE	FALSE
sp|O75208|COQ9_HUMAN	COQ9	sp|O75208|COQ9_HUMAN;sp|O75208-2|COQ9_HUMAN	sp|O75208|COQ9_HUMAN	Ubiquinone biosynthesis protein COQ9, mitochondrial OS=Homo sapiens OX=9606 GN=COQ9 PE=1 SV=1	2	5	27.7	35.509	318	0	21.415	3//0	3//0	3//0	3//0	3//0	3//0	702350000	12	48			-1;-1	58529000	TRUE	FALSE	TRUE	TRUE	FALSE	TRUE	TRUE	FALSE	TRUE	TRUE	FALSE	TRUE	TRUE	FALSE	TRUE	TRUE	FALSE	TRUE
sp|O75223|GGCT_HUMAN	GGCT	sp|O75223|GGCT_HUMAN;sp|O75223-3|GGCT_HUMAN;sp|O75223-2|GGCT_HUMAN;sp|O75223-4|GGCT_HUMAN	sp|O75223|GGCT_HUMAN;sp|O75223-3|GGCT_HUMAN	Gamma-glutamylcyclotransferase OS=Homo sapiens OX=9606 GN=GGCT PE=1 SV=1;Isoform 3 of Gamma-glutamylcyclotransferase OS=Homo sapiens OX=9606 GN=GGCT	4	7	58.5	21.007	188	0	94.292	3//0	3//0	3//0	3//0	3//0	3//0	2246200000	13	218			-1;-1;-1;-1	172790000	TRUE	FALSE	TRUE	TRUE	FALSE	TRUE	TRUE	FALSE	TRUE	TRUE	FALSE	TRUE	TRUE	FALSE	TRUE	TRUE	FALSE	TRUE
sp|O75306|NDUS2_HUMAN	NDUFS2	sp|O75306|NDUS2_HUMAN;sp|O75306-2|NDUS2_HUMAN	sp|O75306|NDUS2_HUMAN;sp|O75306-2|NDUS2_HUMAN	NADH dehydrogenase [ubiquinone] iron-sulfur protein 2, mitochondrial OS=Homo sapiens OX=9606 GN=NDUFS2 PE=1 SV=2;Isoform 2 of NADH dehydrogenase [ubiquinone] iron-sulfur protein 2, mitochondrial OS=Homo sapiens OX=9606 GN=NDUFS2	2	9	31.5	52.545	463	0	68.833	3//0	3//0	3//0	3//0	3//0	3//0	1911100000	25	161			-1;-1	76444000	TRUE	FALSE	TRUE	TRUE	FALSE	TRUE	TRUE	FALSE	TRUE	TRUE	FALSE	TRUE	TRUE	FALSE	TRUE	TRUE	FALSE	TRUE
sp|O75312|ZPR1_HUMAN	ZPR1	sp|O75312|ZPR1_HUMAN	sp|O75312|ZPR1_HUMAN	Zinc finger protein ZPR1 OS=Homo sapiens OX=9606 GN=ZPR1 PE=1 SV=1	1	5	16.3	50.925	459	0	33.559	3//0	3//0	3//0	3//0	3//0	3//0	164820000	24	53			-1	6867600	TRUE	FALSE	TRUE	TRUE	FALSE	TRUE	TRUE	FALSE	TRUE	TRUE	FALSE	TRUE	TRUE	FALSE	TRUE	TRUE	FALSE	TRUE
sp|O75323|NIPS2_HUMAN	NIPSNAP2	sp|O75323|NIPS2_HUMAN;sp|O75323-2|NIPS2_HUMAN	sp|O75323|NIPS2_HUMAN;sp|O75323-2|NIPS2_HUMAN	Protein NipSnap homolog 2 OS=Homo sapiens OX=9606 GN=NIPSNAP2 PE=1 SV=1;Isoform 2 of Protein NipSnap homolog 2 OS=Homo sapiens OX=9606 GN=NIPSNAP2	2	2	11.2	33.742	286	0.0026012	2.7739	3//0	2//1	1//1	2//1	0//1	3//0	156870000	15	12			-1;-1	10458000	TRUE	FALSE	TRUE	TRUE	FALSE	TRUE	TRUE	FALSE	FALSE	TRUE	FALSE	TRUE	FALSE	FALSE	FALSE	TRUE	FALSE	TRUE
sp|O75340|PDCD6_HUMAN	PDCD6	sp|O75340|PDCD6_HUMAN;sp|O75340-2|PDCD6_HUMAN;sp|O75340-3|PDCD6_HUMAN	sp|O75340|PDCD6_HUMAN;sp|O75340-2|PDCD6_HUMAN	Programmed cell death protein 6 OS=Homo sapiens OX=9606 GN=PDCD6 PE=1 SV=1;Isoform 2 of Programmed cell death protein 6 OS=Homo sapiens OX=9606 GN=PDCD6	3	8	62.3	21.868	191	0	150.48	3//0	3//0	3//0	3//0	3//0	3//0	3890000000	9	209			-1;-1;-1	432230000	TRUE	FALSE	TRUE	TRUE	FALSE	TRUE	TRUE	FALSE	TRUE	TRUE	FALSE	TRUE	TRUE	FALSE	TRUE	TRUE	FALSE	TRUE
sp|O75347|TBCA_HUMAN	TBCA	sp|O75347|TBCA_HUMAN;sp|O75347-2|TBCA_HUMAN	sp|O75347|TBCA_HUMAN;sp|O75347-2|TBCA_HUMAN	Tubulin-specific chaperone A OS=Homo sapiens OX=9606 GN=TBCA PE=1 SV=3;Isoform 2 of Tubulin-specific chaperone A OS=Homo sapiens OX=9606 GN=TBCA	2	7	38.9	12.855	108	0	73.743	3//0	3//0	3//0	3//0	3//0	3//0	7196700000	6	183			-1;-1	1199500000	TRUE	FALSE	TRUE	TRUE	FALSE	TRUE	TRUE	FALSE	TRUE	TRUE	FALSE	TRUE	TRUE	FALSE	TRUE	TRUE	FALSE	TRUE
sp|O75348|VATG1_HUMAN	ATP6V1G1	sp|O75348|VATG1_HUMAN;sp|O95670-2|VATG2_HUMAN	sp|O75348|VATG1_HUMAN	V-type proton ATPase subunit G 1 OS=Homo sapiens OX=9606 GN=ATP6V1G1 PE=1 SV=3	2	3	44.1	13.757	118	0	53.465	3//0	3//0	3//0	3//0	3//0	3//0	2235900000	6	90			-1;-1	372640000	TRUE	FALSE	TRUE	TRUE	FALSE	TRUE	TRUE	FALSE	TRUE	TRUE	FALSE	TRUE	TRUE	FALSE	TRUE	TRUE	FALSE	TRUE
sp|O75351|VPS4B_HUMAN	VPS4B	sp|O75351|VPS4B_HUMAN;sp|Q6PIW4-2|FIGL1_HUMAN;sp|Q6PIW4|FIGL1_HUMAN	sp|O75351|VPS4B_HUMAN	Vacuolar protein sorting-associated protein 4B OS=Homo sapiens OX=9606 GN=VPS4B PE=1 SV=2	3	14	45.3	49.301	444	0	96.149	3//0	3//0	3//0	3//0	3//0	3//0	6017700000	25	337			-1;-1;-1	240710000	TRUE	FALSE	TRUE	TRUE	FALSE	TRUE	TRUE	FALSE	TRUE	TRUE	FALSE	TRUE	TRUE	FALSE	TRUE	TRUE	FALSE	TRUE
sp|O75362|ZN217_HUMAN	ZNF217	sp|O75362|ZN217_HUMAN	sp|O75362|ZN217_HUMAN	Zinc finger protein 217 OS=Homo sapiens OX=9606 GN=ZNF217 PE=1 SV=1	1	3	4	115.27	1048	0.0069832	2.1266	2//1	2//1	0//3	3//0	3//0	1//1	175820000	57	13			-1	3084600	TRUE	FALSE	TRUE	TRUE	FALSE	TRUE	TRUE	FALSE	TRUE	TRUE	FALSE	TRUE	TRUE	FALSE	TRUE	TRUE	FALSE	FALSE
sp|O75367|H2AY_HUMAN	MACROH2A1	sp|O75367|H2AY_HUMAN;sp|O75367-3|H2AY_HUMAN;sp|O75367-2|H2AY_HUMAN	sp|O75367|H2AY_HUMAN;sp|O75367-3|H2AY_HUMAN;sp|O75367-2|H2AY_HUMAN	Core histone macro-H2A.1 OS=Homo sapiens OX=9606 GN=MACROH2A1 PE=1 SV=4;Isoform 3 of Core histone macro-H2A.1 OS=Homo sapiens OX=9606 GN=MACROH2A1;Isoform 1 of Core histone macro-H2A.1 OS=Homo sapiens OX=9606 GN=MACROH2A1	3	18	62.1	39.617	372	0	323.31	3//0	3//0	3//0	3//0	3//0	3//0	20784000000	18	710			-1;-1;-1	1154700000	TRUE	FALSE	TRUE	TRUE	FALSE	TRUE	TRUE	FALSE	TRUE	TRUE	FALSE	TRUE	TRUE	FALSE	TRUE	TRUE	FALSE	TRUE
sp|O75368|SH3L1_HUMAN	SH3BGRL	sp|O75368|SH3L1_HUMAN	sp|O75368|SH3L1_HUMAN	SH3 domain-binding glutamic acid-rich-like protein OS=Homo sapiens OX=9606 GN=SH3BGRL PE=1 SV=1	1	5	54.4	12.774	114	0	69.528	3//0	3//0	3//0	3//0	3//0	3//0	2136800000	7	92			-1	305260000	TRUE	FALSE	TRUE	TRUE	FALSE	TRUE	TRUE	FALSE	TRUE	TRUE	FALSE	TRUE	TRUE	FALSE	TRUE	TRUE	FALSE	TRUE
sp|O75369-2|FLNB_HUMAN	FLNB	sp|O75369-2|FLNB_HUMAN;sp|O75369-9|FLNB_HUMAN;sp|O75369|FLNB_HUMAN;sp|O75369-8|FLNB_HUMAN;sp|O75369-6|FLNB_HUMAN;sp|O75369-3|FLNB_HUMAN;sp|O75369-7|FLNB_HUMAN;sp|O75369-5|FLNB_HUMAN;sp|O75369-4|FLNB_HUMAN	sp|O75369-2|FLNB_HUMAN;sp|O75369-9|FLNB_HUMAN;sp|O75369|FLNB_HUMAN;sp|O75369-8|FLNB_HUMAN;sp|O75369-6|FLNB_HUMAN;sp|O75369-3|FLNB_HUMAN;sp|O75369-7|FLNB_HUMAN;sp|O75369-5|FLNB_HUMAN;sp|O75369-4|FLNB_HUMAN	Isoform 2 of Filamin-B OS=Homo sapiens OX=9606 GN=FLNB;Isoform 9 of Filamin-B OS=Homo sapiens OX=9606 GN=FLNB;Filamin-B OS=Homo sapiens OX=9606 GN=FLNB PE=1 SV=2;Isoform 8 of Filamin-B OS=Homo sapiens OX=9606 GN=FLNB;Isoform 6 of Filamin-B OS=Homo sapiens	9	141	79.5	275.66	2578	0	323.31	3//0	3//0	3//0	3//0	3//0	3//0	374130000000	134	8738			-1;-1;-1;-1;-1;-1;-1;-1;-1	2792000000	TRUE	FALSE	TRUE	TRUE	FALSE	TRUE	TRUE	FALSE	TRUE	TRUE	FALSE	TRUE	TRUE	FALSE	TRUE	TRUE	FALSE	TRUE
sp|O75376|NCOR1_HUMAN	NCOR1	sp|O75376|NCOR1_HUMAN;sp|O75376-2|NCOR1_HUMAN	sp|O75376|NCOR1_HUMAN;sp|O75376-2|NCOR1_HUMAN	Nuclear receptor corepressor 1 OS=Homo sapiens OX=9606 GN=NCOR1 PE=1 SV=2;Isoform 2 of Nuclear receptor corepressor 1 OS=Homo sapiens OX=9606 GN=NCOR1	2	3	1.6	270.21	2440	0.0011866	3.3247	2//0	0//0	1//0	3//0	2//0	2//0	13492000	109	13			-1;-1	123780	TRUE	FALSE	FALSE	FALSE	TRUE	FALSE	FALSE	FALSE	FALSE	TRUE	FALSE	TRUE	TRUE	FALSE	FALSE	TRUE	FALSE	FALSE			Muc_KO_O_IRFG_cl15	Muc_KO_O_IRFG_cl15
sp|O75380|NDUS6_HUMAN	NDUFS6	sp|O75380|NDUS6_HUMAN	sp|O75380|NDUS6_HUMAN	NADH dehydrogenase [ubiquinone] iron-sulfur protein 6, mitochondrial OS=Homo sapiens OX=9606 GN=NDUFS6 PE=1 SV=1	1	2	27.4	13.711	124	0.006993	2.1423	2//1	2//1	3//0	3//0	2//0	3//0	266340000	8	16			-1	33293000	TRUE	FALSE	TRUE	TRUE	FALSE	TRUE	TRUE	FALSE	TRUE	TRUE	FALSE	TRUE	TRUE	FALSE	FALSE	TRUE	FALSE	TRUE
sp|O75381-2|PEX14_HUMAN	PEX14	sp|O75381-2|PEX14_HUMAN;sp|O75381|PEX14_HUMAN	sp|O75381-2|PEX14_HUMAN;sp|O75381|PEX14_HUMAN	Isoform 2 of Peroxisomal membrane protein PEX14 OS=Homo sapiens OX=9606 GN=PEX14;Peroxisomal membrane protein PEX14 OS=Homo sapiens OX=9606 GN=PEX14 PE=1 SV=1	2	7	45.2	36.701	334	0	92.048	3//0	3//0	2//1	3//0	3//0	3//0	532390000	15	102			-1;-1	35493000	TRUE	FALSE	TRUE	TRUE	FALSE	TRUE	TRUE	FALSE	TRUE	TRUE	FALSE	TRUE	TRUE	FALSE	TRUE	TRUE	FALSE	TRUE
sp|O75390|CISY_HUMAN	CS	sp|O75390|CISY_HUMAN	sp|O75390|CISY_HUMAN	Citrate synthase, mitochondrial OS=Homo sapiens OX=9606 GN=CS PE=1 SV=2	1	16	45.5	51.712	466	0	189.5	3//0	3//0	3//0	3//0	3//0	3//0	14411000000	19	445			-1	758460000	TRUE	FALSE	TRUE	TRUE	FALSE	TRUE	TRUE	FALSE	TRUE	TRUE	FALSE	TRUE	TRUE	FALSE	TRUE	TRUE	FALSE	TRUE
sp|O75391|SPAG7_HUMAN	SPAG7	sp|O75391|SPAG7_HUMAN	sp|O75391|SPAG7_HUMAN	Sperm-associated antigen 7 OS=Homo sapiens OX=9606 GN=SPAG7 PE=1 SV=2	1	4	24.7	26.034	227	0	151	3//0	3//0	3//0	3//0	2//1	2//1	165590000	11	32			-1	15053000	TRUE	FALSE	TRUE	TRUE	FALSE	TRUE	TRUE	FALSE	TRUE	TRUE	FALSE	TRUE	TRUE	FALSE	TRUE	TRUE	FALSE	TRUE
sp|O75396|SC22B_HUMAN	SEC22B	sp|O75396|SC22B_HUMAN	sp|O75396|SC22B_HUMAN	Vesicle-trafficking protein SEC22b OS=Homo sapiens OX=9606 GN=SEC22B PE=1 SV=4	1	8	40	24.593	215	0	148.54	3//0	3//0	3//0	3//0	3//0	3//0	3100400000	14	173			-1	221460000	TRUE	FALSE	TRUE	TRUE	FALSE	TRUE	TRUE	FALSE	TRUE	TRUE	FALSE	TRUE	TRUE	FALSE	TRUE	TRUE	FALSE	TRUE
sp|O75400-2|PR40A_HUMAN	PRPF40A	sp|O75400-2|PR40A_HUMAN;sp|O75400|PR40A_HUMAN;sp|O75400-3|PR40A_HUMAN;sp|Q6NWY9-2|PR40B_HUMAN;sp|Q6NWY9-3|PR40B_HUMAN;sp|Q6NWY9|PR40B_HUMAN	sp|O75400-2|PR40A_HUMAN;sp|O75400|PR40A_HUMAN;sp|O75400-3|PR40A_HUMAN	Isoform 2 of Pre-mRNA-processing factor 40 homolog A OS=Homo sapiens OX=9606 GN=PRPF40A;Pre-mRNA-processing factor 40 homolog A OS=Homo sapiens OX=9606 GN=PRPF40A PE=1 SV=2;Isoform 3 of Pre-mRNA-processing factor 40 homolog A OS=Homo sapiens OX=9606 GN=PRP	6	9	12.7	105.93	930	0	42.255	3//0	3//0	3//0	3//0	3//0	3//0	1603600000	33	73			-1;-1;-1;-1;-1;-1	48592000	TRUE	FALSE	TRUE	TRUE	FALSE	TRUE	TRUE	FALSE	TRUE	TRUE	FALSE	TRUE	TRUE	FALSE	TRUE	TRUE	FALSE	TRUE
sp|O75431|MTX2_HUMAN	MTX2	sp|O75431|MTX2_HUMAN;sp|O75431-2|MTX2_HUMAN	sp|O75431|MTX2_HUMAN;sp|O75431-2|MTX2_HUMAN	Metaxin-2 OS=Homo sapiens OX=9606 GN=MTX2 PE=1 SV=1;Isoform 2 of Metaxin-2 OS=Homo sapiens OX=9606 GN=MTX2	2	5	35	29.763	263	0	26.339	3//0	3//0	3//0	3//0	3//0	3//0	1601500000	11	88			-1;-1	145590000	TRUE	FALSE	TRUE	TRUE	FALSE	TRUE	TRUE	FALSE	TRUE	TRUE	FALSE	TRUE	TRUE	FALSE	TRUE	TRUE	FALSE	TRUE
sp|O75436|VP26A_HUMAN	VPS26A	sp|O75436|VP26A_HUMAN;sp|O75436-2|VP26A_HUMAN	sp|O75436|VP26A_HUMAN;sp|O75436-2|VP26A_HUMAN	Vacuolar protein sorting-associated protein 26A OS=Homo sapiens OX=9606 GN=VPS26A PE=1 SV=2;Isoform 2 of Vacuolar protein sorting-associated protein 26A OS=Homo sapiens OX=9606 GN=VPS26A	2	12	48.6	38.169	327	0	182.93	3//0	3//0	3//0	3//0	3//0	3//0	4180500000	18	225			-1;-1	232250000	TRUE	FALSE	TRUE	TRUE	FALSE	TRUE	TRUE	FALSE	TRUE	TRUE	FALSE	TRUE	TRUE	FALSE	TRUE	TRUE	FALSE	TRUE
sp|O75439|MPPB_HUMAN	PMPCB	sp|O75439|MPPB_HUMAN	sp|O75439|MPPB_HUMAN	Mitochondrial-processing peptidase subunit beta OS=Homo sapiens OX=9606 GN=PMPCB PE=1 SV=2	1	12	37.2	54.366	489	0	114.37	3//0	3//0	3//0	3//0	3//0	3//0	1517900000	26	201			-1	58381000	TRUE	FALSE	TRUE	TRUE	FALSE	TRUE	TRUE	FALSE	TRUE	TRUE	FALSE	TRUE	TRUE	FALSE	TRUE	TRUE	FALSE	TRUE
sp|O75475|PSIP1_HUMAN	PSIP1	sp|O75475|PSIP1_HUMAN;sp|O75475-3|PSIP1_HUMAN;sp|O75475-2|PSIP1_HUMAN	sp|O75475|PSIP1_HUMAN;sp|O75475-3|PSIP1_HUMAN;sp|O75475-2|PSIP1_HUMAN	PC4 and SFRS1-interacting protein OS=Homo sapiens OX=9606 GN=PSIP1 PE=1 SV=1;Isoform 3 of PC4 and SFRS1-interacting protein OS=Homo sapiens OX=9606 GN=PSIP1;Isoform 2 of PC4 and SFRS1-interacting protein OS=Homo sapiens OX=9606 GN=PSIP1	3	8	25.7	60.103	530	0	100.87	3//0	3//0	3//0	3//0	3//0	3//0	1081000000	29	141			-1;-1;-1	37277000	TRUE	FALSE	TRUE	TRUE	FALSE	TRUE	TRUE	FALSE	TRUE	TRUE	FALSE	TRUE	TRUE	FALSE	TRUE	TRUE	FALSE	TRUE
sp|O75477|ERLN1_HUMAN	ERLIN1	sp|O75477|ERLN1_HUMAN	sp|O75477|ERLN1_HUMAN	Erlin-1 OS=Homo sapiens OX=9606 GN=ERLIN1 PE=1 SV=2	1	5	28.7	39.171	348	0	41.435	3//0	3//0	3//0	3//0	3//0	3//0	750230000	20	78			-1	37511000	TRUE	FALSE	TRUE	TRUE	FALSE	TRUE	TRUE	FALSE	TRUE	TRUE	FALSE	TRUE	TRUE	FALSE	TRUE	TRUE	FALSE	TRUE
sp|O75489|NDUS3_HUMAN	NDUFS3	sp|O75489|NDUS3_HUMAN;sp|O75489-2|NDUS3_HUMAN	sp|O75489|NDUS3_HUMAN	NADH dehydrogenase [ubiquinone] iron-sulfur protein 3, mitochondrial OS=Homo sapiens OX=9606 GN=NDUFS3 PE=1 SV=1	2	8	39	30.241	264	0	22.164	3//0	3//0	3//0	3//0	3//0	3//0	1635100000	17	107			-1;-1	96182000	TRUE	FALSE	TRUE	TRUE	FALSE	TRUE	TRUE	FALSE	TRUE	TRUE	FALSE	TRUE	TRUE	FALSE	TRUE	TRUE	FALSE	TRUE
sp|O75494-5|SRS10_HUMAN	SRSF10	sp|O75494-5|SRS10_HUMAN;sp|O75494-4|SRS10_HUMAN;sp|O75494-6|SRS10_HUMAN;sp|O75494-3|SRS10_HUMAN;sp|O75494-2|SRS10_HUMAN;sp|O75494|SRS10_HUMAN;sp|Q8WXF0|SRS12_HUMAN	sp|O75494-5|SRS10_HUMAN;sp|O75494-4|SRS10_HUMAN;sp|O75494-6|SRS10_HUMAN;sp|O75494-3|SRS10_HUMAN;sp|O75494-2|SRS10_HUMAN;sp|O75494|SRS10_HUMAN	Isoform 5 of Serine/arginine-rich splicing factor 10 OS=Homo sapiens OX=9606 GN=SRSF10;Isoform 4 of Serine/arginine-rich splicing factor 10 OS=Homo sapiens OX=9606 GN=SRSF10;Isoform 6 of Serine/arginine-rich splicing factor 10 OS=Homo sapiens OX=9606 GN=SR	7	6	38.2	20.117	165	0	38.642	3//0	3//0	3//0	3//0	3//0	3//0	3213000000	9	131			-1;-1;-1;-1;-1;-1;-1	357000000	TRUE	FALSE	TRUE	TRUE	FALSE	TRUE	TRUE	FALSE	TRUE	TRUE	FALSE	TRUE	TRUE	FALSE	TRUE	TRUE	FALSE	TRUE
sp|O75506|HSBP1_HUMAN	HSBP1	sp|O75506|HSBP1_HUMAN	sp|O75506|HSBP1_HUMAN	Heat shock factor-binding protein 1 OS=Homo sapiens OX=9606 GN=HSBP1 PE=1 SV=1	1	3	64.5	8.5435	76	0	248.68	3//0	3//0	3//0	3//0	3//0	3//0	1773800000	5	82			-1	354750000	TRUE	FALSE	TRUE	TRUE	FALSE	TRUE	TRUE	FALSE	TRUE	TRUE	FALSE	TRUE	TRUE	FALSE	TRUE	TRUE	FALSE	TRUE
sp|O75521-2|ECI2_HUMAN	ECI2	sp|O75521-2|ECI2_HUMAN;sp|O75521|ECI2_HUMAN	sp|O75521-2|ECI2_HUMAN;sp|O75521|ECI2_HUMAN	Isoform 2 of Enoyl-CoA delta isomerase 2 OS=Homo sapiens OX=9606 GN=ECI2;Enoyl-CoA delta isomerase 2 OS=Homo sapiens OX=9606 GN=ECI2 PE=1 SV=4	2	6	29.5	39.609	359	0	110.11	3//0	3//0	3//0	3//0	3//0	3//0	643170000	15	90			-1;-1	42878000	TRUE	FALSE	TRUE	TRUE	FALSE	TRUE	TRUE	FALSE	TRUE	TRUE	FALSE	TRUE	TRUE	FALSE	TRUE	TRUE	FALSE	TRUE
sp|O75531|BAF_HUMAN	BANF1	sp|O75531|BAF_HUMAN	sp|O75531|BAF_HUMAN	Barrier-to-autointegration factor OS=Homo sapiens OX=9606 GN=BANF1 PE=1 SV=1	1	5	33.7	10.058	89	0	6.1602	3//0	3//0	3//0	3//0	3//0	3//0	5125800000	5	90			-1	1025200000	TRUE	FALSE	TRUE	TRUE	FALSE	TRUE	TRUE	FALSE	TRUE	TRUE	FALSE	TRUE	TRUE	FALSE	TRUE	TRUE	FALSE	TRUE
sp|O75533|SF3B1_HUMAN	SF3B1	sp|O75533|SF3B1_HUMAN;sp|O75533-2|SF3B1_HUMAN	sp|O75533|SF3B1_HUMAN	Splicing factor 3B subunit 1 OS=Homo sapiens OX=9606 GN=SF3B1 PE=1 SV=3	2	36	42.1	145.83	1304	0	323.31	3//0	3//0	3//0	3//0	3//0	3//0	8742100000	59	715			-1;-1	148170000	TRUE	FALSE	TRUE	TRUE	FALSE	TRUE	TRUE	FALSE	TRUE	TRUE	FALSE	TRUE	TRUE	FALSE	TRUE	TRUE	FALSE	TRUE
sp|O75534|CSDE1_HUMAN	CSDE1	sp|O75534|CSDE1_HUMAN;sp|O75534-2|CSDE1_HUMAN;sp|O75534-4|CSDE1_HUMAN;sp|O75534-3|CSDE1_HUMAN	sp|O75534|CSDE1_HUMAN;sp|O75534-2|CSDE1_HUMAN;sp|O75534-4|CSDE1_HUMAN;sp|O75534-3|CSDE1_HUMAN	Cold shock domain-containing protein E1 OS=Homo sapiens OX=9606 GN=CSDE1 PE=1 SV=2;Isoform 2 of Cold shock domain-containing protein E1 OS=Homo sapiens OX=9606 GN=CSDE1;Isoform 4 of Cold shock domain-containing protein E1 OS=Homo sapiens OX=9606 GN=CSDE1;I	4	23	41.5	88.884	798	0	323.31	3//0	3//0	3//0	3//0	3//0	3//0	6464800000	48	499			-1;-1;-1;-1	134680000	TRUE	FALSE	TRUE	TRUE	FALSE	TRUE	TRUE	FALSE	TRUE	TRUE	FALSE	TRUE	TRUE	FALSE	TRUE	TRUE	FALSE	TRUE
sp|O75569-3|PRKRA_HUMAN	PRKRA	sp|O75569-3|PRKRA_HUMAN;sp|O75569-2|PRKRA_HUMAN;sp|O75569|PRKRA_HUMAN	sp|O75569-3|PRKRA_HUMAN;sp|O75569-2|PRKRA_HUMAN;sp|O75569|PRKRA_HUMAN	Isoform 3 of Interferon-inducible double-stranded RNA-dependent protein kinase activator A OS=Homo sapiens OX=9606 GN=PRKRA;Isoform 2 of Interferon-inducible double-stranded RNA-dependent protein kinase activator A OS=Homo sapiens OX=9606 GN=PRKRA;Interfer	3	6	29.2	31.635	288	0	35.244	3//0	3//0	3//0	3//0	3//0	3//0	615460000	13	71			-1;-1;-1	47343000	TRUE	FALSE	TRUE	TRUE	FALSE	TRUE	TRUE	FALSE	TRUE	TRUE	FALSE	TRUE	TRUE	FALSE	TRUE	TRUE	FALSE	TRUE
sp|O75607|NPM3_HUMAN	NPM3	sp|O75607|NPM3_HUMAN	sp|O75607|NPM3_HUMAN	Nucleoplasmin-3 OS=Homo sapiens OX=9606 GN=NPM3 PE=1 SV=3	1	6	60.1	19.343	178	0	323.31	3//0	3//0	3//0	3//0	3//0	3//0	4194700000	8	211			-1	524340000	TRUE	FALSE	TRUE	TRUE	FALSE	TRUE	TRUE	FALSE	TRUE	TRUE	FALSE	TRUE	TRUE	FALSE	TRUE	TRUE	FALSE	TRUE
sp|O75608|LYPA1_HUMAN	LYPLA1	sp|O75608|LYPA1_HUMAN;sp|O75608-2|LYPA1_HUMAN	sp|O75608|LYPA1_HUMAN;sp|O75608-2|LYPA1_HUMAN	Acyl-protein thioesterase 1 OS=Homo sapiens OX=9606 GN=LYPLA1 PE=1 SV=1;Isoform 2 of Acyl-protein thioesterase 1 OS=Homo sapiens OX=9606 GN=LYPLA1	2	8	73	24.669	230	0	198.85	3//0	3//0	3//0	3//0	3//0	3//0	4554400000	11	232			-1;-1	414030000	TRUE	FALSE	TRUE	TRUE	FALSE	TRUE	TRUE	FALSE	TRUE	TRUE	FALSE	TRUE	TRUE	FALSE	TRUE	TRUE	FALSE	TRUE
sp|O75635|SPB7_HUMAN	SERPINB7	sp|O75635|SPB7_HUMAN;sp|O75635-2|SPB7_HUMAN	sp|O75635|SPB7_HUMAN;sp|O75635-2|SPB7_HUMAN	Serpin B7 OS=Homo sapiens OX=9606 GN=SERPINB7 PE=1 SV=1;Isoform 2 of Serpin B7 OS=Homo sapiens OX=9606 GN=SERPINB7	2	4	15.8	42.904	380	0	7.4738	2//0	2//1	3//0	0//2	0//1	0//1	62316000	23	16			-1;-1	2709400	TRUE	FALSE	FALSE	TRUE	FALSE	TRUE	TRUE	FALSE	TRUE	TRUE	FALSE	FALSE	FALSE	FALSE	FALSE	FALSE	FALSE	FALSE
sp|O75643|U520_HUMAN	SNRNP200	sp|O75643|U520_HUMAN;sp|O75643-2|U520_HUMAN	sp|O75643|U520_HUMAN	U5 small nuclear ribonucleoprotein 200 kDa helicase OS=Homo sapiens OX=9606 GN=SNRNP200 PE=1 SV=2	2	49	33.2	244.5	2136	0	323.31	3//0	3//0	3//0	3//0	3//0	3//0	9431000000	113	860			-1;-1	83460000	TRUE	FALSE	TRUE	TRUE	FALSE	TRUE	TRUE	FALSE	TRUE	TRUE	FALSE	TRUE	TRUE	FALSE	TRUE	TRUE	FALSE	TRUE
sp|O75663|TIPRL_HUMAN	TIPRL	sp|O75663|TIPRL_HUMAN;sp|O75663-2|TIPRL_HUMAN	sp|O75663|TIPRL_HUMAN;sp|O75663-2|TIPRL_HUMAN	TIP41-like protein OS=Homo sapiens OX=9606 GN=TIPRL PE=1 SV=2;Isoform 2 of TIP41-like protein OS=Homo sapiens OX=9606 GN=TIPRL	2	10	56.6	31.444	272	0	29.516	3//0	3//0	3//0	3//0	3//0	3//0	2451200000	16	176			-1;-1	153200000	TRUE	FALSE	TRUE	TRUE	FALSE	TRUE	TRUE	FALSE	TRUE	TRUE	FALSE	TRUE	TRUE	FALSE	TRUE	TRUE	FALSE	TRUE
sp|O75694|NU155_HUMAN	NUP155	sp|O75694|NU155_HUMAN;sp|O75694-2|NU155_HUMAN	sp|O75694|NU155_HUMAN;sp|O75694-2|NU155_HUMAN	Nuclear pore complex protein Nup155 OS=Homo sapiens OX=9606 GN=NUP155 PE=1 SV=1;Isoform 2 of Nuclear pore complex protein Nup155 OS=Homo sapiens OX=9606 GN=NUP155	2	20	26	155.2	1391	0	115.62	3//0	3//0	3//0	3//0	3//0	3//0	2307400000	55	260			-1;-1	41953000	TRUE	FALSE	TRUE	TRUE	FALSE	TRUE	TRUE	FALSE	TRUE	TRUE	FALSE	TRUE	TRUE	FALSE	TRUE	TRUE	FALSE	TRUE
sp|O75717-2|WDHD1_HUMAN	WDHD1	sp|O75717-2|WDHD1_HUMAN;sp|O75717|WDHD1_HUMAN	sp|O75717-2|WDHD1_HUMAN;sp|O75717|WDHD1_HUMAN	Isoform 2 of WD repeat and HMG-box DNA-binding protein 1 OS=Homo sapiens OX=9606 GN=WDHD1;WD repeat and HMG-box DNA-binding protein 1 OS=Homo sapiens OX=9606 GN=WDHD1 PE=1 SV=1	2	4	6.5	112.7	1006	0	37.554	3//0	3//0	3//0	3//0	3//0	3//0	25368000	48	37			-1;-1	528500	TRUE	FALSE	TRUE	TRUE	FALSE	TRUE	TRUE	FALSE	TRUE	TRUE	FALSE	TRUE	TRUE	FALSE	TRUE	TRUE	FALSE	TRUE
sp|O75718|CRTAP_HUMAN	CRTAP	sp|O75718|CRTAP_HUMAN	sp|O75718|CRTAP_HUMAN	Cartilage-associated protein OS=Homo sapiens OX=9606 GN=CRTAP PE=1 SV=1	1	7	23.4	46.561	401	0	17.376	2//1	3//0	1//2	3//0	3//0	3//0	572490000	24	47			-1	23854000	TRUE	FALSE	TRUE	TRUE	FALSE	TRUE	TRUE	FALSE	TRUE	TRUE	FALSE	TRUE	TRUE	FALSE	TRUE	TRUE	FALSE	TRUE
sp|O75746|CMC1_HUMAN	SLC25A12	sp|O75746|CMC1_HUMAN;sp|O75746-2|CMC1_HUMAN	sp|O75746|CMC1_HUMAN;sp|O75746-2|CMC1_HUMAN	Calcium-binding mitochondrial carrier protein Aralar1 OS=Homo sapiens OX=9606 GN=SLC25A12 PE=1 SV=2;Isoform 2 of Calcium-binding mitochondrial carrier protein Aralar1 OS=Homo sapiens OX=9606 GN=SLC25A12	2	5	14.2	74.761	678	0.0003127	4.583	2//1	2//1	1//1	2//0	1//2	1//2	64802000	35	15			-1;-1	1851500	TRUE	FALSE	TRUE	TRUE	FALSE	FALSE	FALSE	FALSE	FALSE	TRUE	FALSE	FALSE	FALSE	FALSE	FALSE	TRUE	FALSE	FALSE
sp|O75821|EIF3G_HUMAN	EIF3G	sp|O75821|EIF3G_HUMAN	sp|O75821|EIF3G_HUMAN	Eukaryotic translation initiation factor 3 subunit G OS=Homo sapiens OX=9606 GN=EIF3G PE=1 SV=2	1	11	50.6	35.611	320	0	189.32	3//0	3//0	3//0	3//0	3//0	3//0	4965400000	17	306			-1	292080000	TRUE	FALSE	TRUE	TRUE	FALSE	TRUE	TRUE	FALSE	TRUE	TRUE	FALSE	TRUE	TRUE	FALSE	TRUE	TRUE	FALSE	TRUE
sp|O75822|EIF3J_HUMAN	EIF3J	sp|O75822|EIF3J_HUMAN;sp|O75822-3|EIF3J_HUMAN;sp|O75822-2|EIF3J_HUMAN	sp|O75822|EIF3J_HUMAN;sp|O75822-3|EIF3J_HUMAN;sp|O75822-2|EIF3J_HUMAN	Eukaryotic translation initiation factor 3 subunit J OS=Homo sapiens OX=9606 GN=EIF3J PE=1 SV=2;Isoform 3 of Eukaryotic translation initiation factor 3 subunit J OS=Homo sapiens OX=9606 GN=EIF3J;Isoform 2 of Eukaryotic translation initiation factor 3 subun	3	11	55.8	29.062	258	0	267.55	3//0	3//0	3//0	3//0	3//0	3//0	4920200000	15	307			-1;-1;-1	328010000	TRUE	FALSE	TRUE	TRUE	FALSE	TRUE	TRUE	FALSE	TRUE	TRUE	FALSE	TRUE	TRUE	FALSE	TRUE	TRUE	FALSE	TRUE
sp|O75828|CBR3_HUMAN	CBR3	sp|O75828|CBR3_HUMAN	sp|O75828|CBR3_HUMAN	Carbonyl reductase [NADPH] 3 OS=Homo sapiens OX=9606 GN=CBR3 PE=1 SV=3	1	3	28.5	30.85	277	0	30.066	3//0	3//0	3//0	3//0	3//0	3//0	1584900000	16	51			-1	99056000	TRUE	FALSE	TRUE	TRUE	FALSE	TRUE	TRUE	FALSE	TRUE	TRUE	FALSE	TRUE	TRUE	FALSE	TRUE	TRUE	FALSE	TRUE
sp|O75832|PSD10_HUMAN	PSMD10	sp|O75832|PSD10_HUMAN;sp|O75832-2|PSD10_HUMAN	sp|O75832|PSD10_HUMAN;sp|O75832-2|PSD10_HUMAN	26S proteasome non-ATPase regulatory subunit 10 OS=Homo sapiens OX=9606 GN=PSMD10 PE=1 SV=1;Isoform 2 of 26S proteasome non-ATPase regulatory subunit 10 OS=Homo sapiens OX=9606 GN=PSMD10	2	9	69.9	24.428	226	0	119.34	3//0	3//0	3//0	3//0	3//0	3//0	3168800000	12	257			-1;-1	264060000	TRUE	FALSE	TRUE	TRUE	FALSE	TRUE	TRUE	FALSE	TRUE	TRUE	FALSE	TRUE	TRUE	FALSE	TRUE	TRUE	FALSE	TRUE
sp|O75844|FACE1_HUMAN	ZMPSTE24	sp|O75844|FACE1_HUMAN	sp|O75844|FACE1_HUMAN	CAAX prenyl protease 1 homolog OS=Homo sapiens OX=9606 GN=ZMPSTE24 PE=1 SV=2	1	4	13.5	54.812	475	0	9.771	2//1	2//0	3//0	3//0	3//0	3//0	774050000	19	47			-1	40740000	TRUE	FALSE	TRUE	TRUE	FALSE	FALSE	TRUE	FALSE	TRUE	TRUE	FALSE	TRUE	TRUE	FALSE	TRUE	TRUE	FALSE	TRUE
sp|O75874|IDHC_HUMAN	IDH1	sp|O75874|IDHC_HUMAN	sp|O75874|IDHC_HUMAN	Isocitrate dehydrogenase [NADP] cytoplasmic OS=Homo sapiens OX=9606 GN=IDH1 PE=1 SV=2	1	18	63.8	46.659	414	0	323.31	3//0	3//0	3//0	3//0	3//0	3//0	18698000000	25	686			-1	747910000	TRUE	FALSE	TRUE	TRUE	FALSE	TRUE	TRUE	FALSE	TRUE	TRUE	FALSE	TRUE	TRUE	FALSE	TRUE	TRUE	FALSE	TRUE
sp|O75882-3|ATRN_HUMAN	ATRN	sp|O75882-3|ATRN_HUMAN;sp|O75882-2|ATRN_HUMAN;sp|O75882|ATRN_HUMAN	sp|O75882-3|ATRN_HUMAN;sp|O75882-2|ATRN_HUMAN;sp|O75882|ATRN_HUMAN	Isoform 3 of Attractin OS=Homo sapiens OX=9606 GN=ATRN;Isoform 2 of Attractin OS=Homo sapiens OX=9606 GN=ATRN;Attractin OS=Homo sapiens OX=9606 GN=ATRN PE=1 SV=2	3	3	4.5	133.7	1198	0.0003198	5.0168	0//0	2//0	0//0	0//0	0//0	0//0	4565800	55	3			-1;-1;-1	83015	FALSE	TRUE	FALSE	TRUE	FALSE	FALSE	FALSE	TRUE	FALSE	FALSE	TRUE	FALSE	FALSE	TRUE	FALSE	FALSE	TRUE	FALSE			Epid_KO_IRFG_cl8				Epid_KO_IRFG_cl8
sp|O75884|RBBP9_HUMAN	RBBP9	sp|O75884|RBBP9_HUMAN;sp|O75884-2|RBBP9_HUMAN	sp|O75884|RBBP9_HUMAN;sp|O75884-2|RBBP9_HUMAN	Serine hydrolase RBBP9 OS=Homo sapiens OX=9606 GN=RBBP9 PE=1 SV=2;Isoform 2 of Serine hydrolase RBBP9 OS=Homo sapiens OX=9606 GN=RBBP9	2	6	54.8	21	186	0	56.149	3//0	3//0	3//0	2//1	3//0	1//2	1118400000	10	75			-1;-1	111840000	TRUE	FALSE	TRUE	TRUE	FALSE	TRUE	TRUE	FALSE	TRUE	TRUE	FALSE	TRUE	TRUE	FALSE	TRUE	TRUE	FALSE	TRUE
sp|O75886|STAM2_HUMAN	STAM2	sp|O75886|STAM2_HUMAN;sp|O75886-2|STAM2_HUMAN	sp|O75886|STAM2_HUMAN;sp|O75886-2|STAM2_HUMAN	Signal transducing adapter molecule 2 OS=Homo sapiens OX=9606 GN=STAM2 PE=1 SV=1;Isoform 2 of Signal transducing adapter molecule 2 OS=Homo sapiens OX=9606 GN=STAM2	2	6	17	58.164	525	0	7.7526	2//1	2//1	2//1	2//1	3//0	3//0	380450000	22	31			-1;-1	17293000	TRUE	FALSE	TRUE	TRUE	FALSE	TRUE	TRUE	FALSE	TRUE	TRUE	FALSE	TRUE	TRUE	FALSE	TRUE	TRUE	FALSE	TRUE
sp|O75909-1|CCNK_HUMAN	CCNK	sp|O75909-1|CCNK_HUMAN;sp|O75909|CCNK_HUMAN;sp|O75909-4|CCNK_HUMAN;sp|O75909-2|CCNK_HUMAN	sp|O75909-1|CCNK_HUMAN;sp|O75909|CCNK_HUMAN;sp|O75909-4|CCNK_HUMAN;sp|O75909-2|CCNK_HUMAN	Isoform 3 of Cyclin-K OS=Homo sapiens OX=9606 GN=CCNK;Cyclin-K OS=Homo sapiens OX=9606 GN=CCNK PE=1 SV=2;Isoform 4 of Cyclin-K OS=Homo sapiens OX=9606 GN=CCNK;Isoform 2 of Cyclin-K OS=Homo sapiens OX=9606 GN=CCNK	4	2	11.2	41.293	357	0.00031646	4.7575	3//0	3//0	3//0	3//0	2//0	3//0	70409000	16	22			-1;-1;-1;-1	4400600	TRUE	FALSE	TRUE	TRUE	FALSE	TRUE	TRUE	FALSE	TRUE	TRUE	FALSE	TRUE	TRUE	FALSE	FALSE	TRUE	FALSE	TRUE
sp|O75915|PRAF3_HUMAN	ARL6IP5	sp|O75915|PRAF3_HUMAN	sp|O75915|PRAF3_HUMAN	PRA1 family protein 3 OS=Homo sapiens OX=9606 GN=ARL6IP5 PE=1 SV=1	1	6	28.7	21.614	188	0	84.134	3//0	3//0	3//0	3//0	3//0	3//0	2243600000	6	84			-1	373930000	TRUE	FALSE	TRUE	TRUE	FALSE	TRUE	TRUE	FALSE	TRUE	TRUE	FALSE	TRUE	TRUE	FALSE	TRUE	TRUE	FALSE	TRUE
sp|O75934|SPF27_HUMAN	BCAS2	sp|O75934|SPF27_HUMAN	sp|O75934|SPF27_HUMAN	Pre-mRNA-splicing factor SPF27 OS=Homo sapiens OX=9606 GN=BCAS2 PE=1 SV=1	1	6	44.4	26.131	225	0	25.633	3//0	3//0	3//0	3//0	2//1	3//0	1034300000	13	76			-1	79563000	TRUE	FALSE	TRUE	TRUE	FALSE	TRUE	TRUE	FALSE	TRUE	TRUE	FALSE	TRUE	TRUE	FALSE	TRUE	TRUE	FALSE	TRUE
sp|O75935-3|DCTN3_HUMAN	DCTN3	sp|O75935-3|DCTN3_HUMAN;sp|O75935|DCTN3_HUMAN;sp|O75935-2|DCTN3_HUMAN	sp|O75935-3|DCTN3_HUMAN;sp|O75935|DCTN3_HUMAN;sp|O75935-2|DCTN3_HUMAN	Isoform 3 of Dynactin subunit 3 OS=Homo sapiens OX=9606 GN=DCTN3;Dynactin subunit 3 OS=Homo sapiens OX=9606 GN=DCTN3 PE=1 SV=1;Isoform 2 of Dynactin subunit 3 OS=Homo sapiens OX=9606 GN=DCTN3	3	2	17.7	18.001	158	0	62.369	3//0	3//0	3//0	3//0	3//0	3//0	633510000	11	67			-1;-1;-1	57592000	TRUE	FALSE	TRUE	TRUE	FALSE	TRUE	TRUE	FALSE	TRUE	TRUE	FALSE	TRUE	TRUE	FALSE	TRUE	TRUE	FALSE	TRUE
sp|O75937|DNJC8_HUMAN	DNAJC8	sp|O75937|DNJC8_HUMAN	sp|O75937|DNJC8_HUMAN	DnaJ homolog subfamily C member 8 OS=Homo sapiens OX=9606 GN=DNAJC8 PE=1 SV=2	1	5	26.9	29.841	253	0	49.257	3//0	3//0	3//0	3//0	3//0	3//0	1836400000	14	169			-1	131170000	TRUE	FALSE	TRUE	TRUE	FALSE	TRUE	TRUE	FALSE	TRUE	TRUE	FALSE	TRUE	TRUE	FALSE	TRUE	TRUE	FALSE	TRUE
sp|O75940|SPF30_HUMAN	SMNDC1	sp|O75940|SPF30_HUMAN	sp|O75940|SPF30_HUMAN	Survival of motor neuron-related-splicing factor 30 OS=Homo sapiens OX=9606 GN=SMNDC1 PE=1 SV=1	1	4	34.5	26.711	238	0	8.7109	3//0	3//0	3//0	3//0	2//0	1//0	85460000	9	24			-1	9495500	TRUE	FALSE	TRUE	TRUE	FALSE	TRUE	TRUE	FALSE	TRUE	TRUE	FALSE	TRUE	TRUE	FALSE	FALSE	FALSE	FALSE	FALSE
sp|O75947|ATP5H_HUMAN	ATP5PD	sp|O75947|ATP5H_HUMAN;sp|O75947-2|ATP5H_HUMAN	sp|O75947|ATP5H_HUMAN;sp|O75947-2|ATP5H_HUMAN	ATP synthase subunit d, mitochondrial OS=Homo sapiens OX=9606 GN=ATP5PD PE=1 SV=3;Isoform 2 of ATP synthase subunit d, mitochondrial OS=Homo sapiens OX=9606 GN=ATP5PD	2	9	65.2	18.491	161	0	36.959	3//0	3//0	3//0	3//0	3//0	3//0	11048000000	10	289			-1;-1	1104800000	TRUE	FALSE	TRUE	TRUE	FALSE	TRUE	TRUE	FALSE	TRUE	TRUE	FALSE	TRUE	TRUE	FALSE	TRUE	TRUE	FALSE	TRUE
sp|O75955|FLOT1_HUMAN	FLOT1	sp|O75955|FLOT1_HUMAN;sp|O75955-2|FLOT1_HUMAN	sp|O75955|FLOT1_HUMAN;sp|O75955-2|FLOT1_HUMAN	Flotillin-1 OS=Homo sapiens OX=9606 GN=FLOT1 PE=1 SV=3;Isoform 2 of Flotillin-1 OS=Homo sapiens OX=9606 GN=FLOT1	2	6	19.9	47.355	427	0	16.031	3//0	3//0	3//0	3//0	2//1	3//0	493700000	28	57			-1;-1	17632000	TRUE	FALSE	TRUE	TRUE	FALSE	TRUE	TRUE	FALSE	TRUE	TRUE	FALSE	TRUE	TRUE	FALSE	TRUE	TRUE	FALSE	TRUE
sp|O75962-5|TRIO_HUMAN	TRIO	sp|O75962-5|TRIO_HUMAN;sp|O75962-2|TRIO_HUMAN;sp|O75962-4|TRIO_HUMAN;sp|O75962|TRIO_HUMAN	sp|O75962-5|TRIO_HUMAN;sp|O75962-2|TRIO_HUMAN;sp|O75962-4|TRIO_HUMAN;sp|O75962|TRIO_HUMAN	Isoform 5 of Triple functional domain protein OS=Homo sapiens OX=9606 GN=TRIO;Isoform 2 of Triple functional domain protein OS=Homo sapiens OX=9606 GN=TRIO;Isoform 4 of Triple functional domain protein OS=Homo sapiens OX=9606 GN=TRIO;Triple functional doma	4	4	3.3	287.37	2563	0	38.25	3//0	2//0	3//0	3//0	3//0	2//1	383340000	128	25			-1;-1;-1;-1	2994800	TRUE	FALSE	TRUE	TRUE	FALSE	FALSE	TRUE	FALSE	TRUE	TRUE	FALSE	TRUE	TRUE	FALSE	TRUE	TRUE	FALSE	TRUE
sp|O75964|ATP5L_HUMAN	ATP5MG	sp|O75964|ATP5L_HUMAN	sp|O75964|ATP5L_HUMAN	ATP synthase subunit g, mitochondrial OS=Homo sapiens OX=9606 GN=ATP5MG PE=1 SV=3	1	3	32	11.428	103	0.00032352	5.3349	3//0	2//1	3//0	3//0	3//0	3//0	4196800000	6	35			-1	699470000	TRUE	FALSE	TRUE	TRUE	FALSE	TRUE	TRUE	FALSE	TRUE	TRUE	FALSE	TRUE	TRUE	FALSE	TRUE	TRUE	FALSE	TRUE
sp|O75976|CBPD_HUMAN	CPD	sp|O75976|CBPD_HUMAN;sp|O75976-2|CBPD_HUMAN	sp|O75976|CBPD_HUMAN;sp|O75976-2|CBPD_HUMAN	Carboxypeptidase D OS=Homo sapiens OX=9606 GN=CPD PE=1 SV=2;Isoform 2 of Carboxypeptidase D OS=Homo sapiens OX=9606 GN=CPD	2	14	15.2	152.93	1380	0	74.712	3//0	3//0	3//0	3//0	3//0	3//0	1652900000	71	144			-1;-1	23281000	TRUE	FALSE	TRUE	TRUE	FALSE	TRUE	TRUE	FALSE	TRUE	TRUE	FALSE	TRUE	TRUE	FALSE	TRUE	TRUE	FALSE	TRUE
sp|O76003|GLRX3_HUMAN	GLRX3	sp|O76003|GLRX3_HUMAN	sp|O76003|GLRX3_HUMAN	Glutaredoxin-3 OS=Homo sapiens OX=9606 GN=GLRX3 PE=1 SV=2	1	16	57	37.432	335	0	323.31	3//0	3//0	3//0	3//0	3//0	3//0	10307000000	18	410			-1	572620000	TRUE	FALSE	TRUE	TRUE	FALSE	TRUE	TRUE	FALSE	TRUE	TRUE	FALSE	TRUE	TRUE	FALSE	TRUE	TRUE	FALSE	TRUE
sp|O76021|RL1D1_HUMAN	RSL1D1	sp|O76021|RL1D1_HUMAN;sp|O76021-2|RL1D1_HUMAN	sp|O76021|RL1D1_HUMAN	Ribosomal L1 domain-containing protein 1 OS=Homo sapiens OX=9606 GN=RSL1D1 PE=1 SV=3	2	8	26.5	54.972	490	0	98.078	3//0	3//0	3//0	3//0	3//0	3//0	4258900000	22	289			-1;-1	193590000	TRUE	FALSE	TRUE	TRUE	FALSE	TRUE	TRUE	FALSE	TRUE	TRUE	FALSE	TRUE	TRUE	FALSE	TRUE	TRUE	FALSE	TRUE
sp|O76031|CLPX_HUMAN	CLPX	sp|O76031|CLPX_HUMAN	sp|O76031|CLPX_HUMAN	ATP-dependent Clp protease ATP-binding subunit clpX-like, mitochondrial OS=Homo sapiens OX=9606 GN=CLPX PE=1 SV=2	1	7	14.7	69.223	633	0	12.976	0//2	3//0	2//1	3//0	2//1	1//1	145920000	40	19			-1	3648000	TRUE	FALSE	FALSE	TRUE	FALSE	TRUE	TRUE	FALSE	TRUE	TRUE	FALSE	TRUE	TRUE	FALSE	TRUE	TRUE	FALSE	FALSE
sp|O76054|S14L2_HUMAN	SEC14L2	sp|O76054|S14L2_HUMAN;sp|O76054-5|S14L2_HUMAN;sp|O76054-4|S14L2_HUMAN	sp|O76054|S14L2_HUMAN;sp|O76054-5|S14L2_HUMAN;sp|O76054-4|S14L2_HUMAN	SEC14-like protein 2 OS=Homo sapiens OX=9606 GN=SEC14L2 PE=1 SV=1;Isoform 3 of SEC14-like protein 2 OS=Homo sapiens OX=9606 GN=SEC14L2;Isoform 2 of SEC14-like protein 2 OS=Homo sapiens OX=9606 GN=SEC14L2	3	14	46.7	46.145	403	0	123.57	3//0	3//0	3//0	3//0	3//0	3//0	5180800000	18	258			-1;-1;-1	287820000	TRUE	FALSE	TRUE	TRUE	FALSE	TRUE	TRUE	FALSE	TRUE	TRUE	FALSE	TRUE	TRUE	FALSE	TRUE	TRUE	FALSE	TRUE
sp|O76070|SYUG_HUMAN	SNCG	sp|O76070|SYUG_HUMAN;CON__sp|O76070|SYUG_HUMAN	sp|O76070|SYUG_HUMAN;CON__sp|O76070|SYUG_HUMAN	Gamma-synuclein OS=Homo sapiens OX=9606 GN=SNCG PE=1 SV=2;	2	4	42.5	13.331	127	0	32.949	0//0	0//0	0//0	3//0	3//0	3//0	412070000	8	51		+	-1;-1	51509000	FALSE	TRUE	FALSE	FALSE	TRUE	FALSE	FALSE	TRUE	FALSE	TRUE	FALSE	TRUE	TRUE	FALSE	TRUE	TRUE	FALSE	TRUE	Muc_WT_OKFG	Muc_WT_OKFG	Muc_KO_O_IRFG_cl15	Muc_KO_O_IRFG_cl15	Muc_KO_O_IRFG_cl26	Muc_KO_O_IRFG_cl26
sp|O76071|CIAO1_HUMAN	CIAO1	sp|O76071|CIAO1_HUMAN	sp|O76071|CIAO1_HUMAN	Probable cytosolic iron-sulfur protein assembly protein CIAO1 OS=Homo sapiens OX=9606 GN=CIAO1 PE=1 SV=1	1	9	52.5	37.84	339	0	34.742	3//0	3//0	3//0	3//0	3//0	3//0	1563300000	17	158			-1	91958000	TRUE	FALSE	TRUE	TRUE	FALSE	TRUE	TRUE	FALSE	TRUE	TRUE	FALSE	TRUE	TRUE	FALSE	TRUE	TRUE	FALSE	TRUE
sp|O76094|SRP72_HUMAN	SRP72	sp|O76094|SRP72_HUMAN;sp|O76094-2|SRP72_HUMAN	sp|O76094|SRP72_HUMAN;sp|O76094-2|SRP72_HUMAN	Signal recognition particle subunit SRP72 OS=Homo sapiens OX=9606 GN=SRP72 PE=1 SV=3;Isoform 2 of Signal recognition particle subunit SRP72 OS=Homo sapiens OX=9606 GN=SRP72	2	22	48.9	74.605	671	0	323.31	3//0	3//0	3//0	3//0	3//0	3//0	6716600000	32	358			-1;-1	209890000	TRUE	FALSE	TRUE	TRUE	FALSE	TRUE	TRUE	FALSE	TRUE	TRUE	FALSE	TRUE	TRUE	FALSE	TRUE	TRUE	FALSE	TRUE
sp|O94760|DDAH1_HUMAN	DDAH1	sp|O94760|DDAH1_HUMAN;sp|O94760-2|DDAH1_HUMAN	sp|O94760|DDAH1_HUMAN;sp|O94760-2|DDAH1_HUMAN	N(G),N(G)-dimethylarginine dimethylaminohydrolase 1 OS=Homo sapiens OX=9606 GN=DDAH1 PE=1 SV=3;Isoform 2 of N(G),N(G)-dimethylarginine dimethylaminohydrolase 1 OS=Homo sapiens OX=9606 GN=DDAH1	2	3	14.4	31.121	285	0.00031377	4.6235	0//1	0//1	0//1	3//0	1//2	1//2	175180000	17	9			-1;-1	10305000	FALSE	FALSE	FALSE	FALSE	FALSE	FALSE	FALSE	FALSE	FALSE	TRUE	FALSE	TRUE	TRUE	FALSE	TRUE	TRUE	FALSE	TRUE
sp|O94763-2|RMP_HUMAN	URI1	sp|O94763-2|RMP_HUMAN;sp|O94763-4|RMP_HUMAN;sp|O94763-3|RMP_HUMAN;sp|O94763|RMP_HUMAN	sp|O94763-2|RMP_HUMAN;sp|O94763-4|RMP_HUMAN;sp|O94763-3|RMP_HUMAN;sp|O94763|RMP_HUMAN	Isoform 2 of Unconventional prefoldin RPB5 interactor 1 OS=Homo sapiens OX=9606 GN=URI1;Isoform 4 of Unconventional prefoldin RPB5 interactor 1 OS=Homo sapiens OX=9606 GN=URI1;Isoform 3 of Unconventional prefoldin RPB5 interactor 1 OS=Homo sapiens OX=9606	4	3	11.8	51.246	459	0.0026027	2.7768	1//2	1//2	1//2	0//1	2//0	0//1	94347000	17	6			-1;-1;-1;-1	5549800	TRUE	FALSE	TRUE	TRUE	FALSE	TRUE	TRUE	FALSE	TRUE	FALSE	FALSE	FALSE	TRUE	FALSE	FALSE	FALSE	FALSE	FALSE
sp|O94776|MTA2_HUMAN	MTA2	sp|O94776|MTA2_HUMAN;sp|O94776-2|MTA2_HUMAN	sp|O94776|MTA2_HUMAN;sp|O94776-2|MTA2_HUMAN	Metastasis-associated protein MTA2 OS=Homo sapiens OX=9606 GN=MTA2 PE=1 SV=1;Isoform 2 of Metastasis-associated protein MTA2 OS=Homo sapiens OX=9606 GN=MTA2	2	10	20.8	75.022	668	0	12.629	2//1	3//0	2//1	3//0	3//0	3//0	776610000	40	39			-1;-1	19415000	TRUE	FALSE	TRUE	TRUE	FALSE	TRUE	TRUE	FALSE	TRUE	TRUE	FALSE	TRUE	TRUE	FALSE	TRUE	TRUE	FALSE	TRUE
sp|O94804|STK10_HUMAN	STK10	sp|O94804|STK10_HUMAN	sp|O94804|STK10_HUMAN	Serine/threonine-protein kinase 10 OS=Homo sapiens OX=9606 GN=STK10 PE=1 SV=1	1	8	13.2	112.13	968	0	28.995	1//2	2//1	1//2	3//0	3//0	2//1	145600000	45	32			-1	3235600	FALSE	FALSE	FALSE	TRUE	FALSE	FALSE	TRUE	FALSE	FALSE	TRUE	FALSE	TRUE	TRUE	FALSE	TRUE	TRUE	FALSE	TRUE
sp|O94822-3|LTN1_HUMAN	LTN1	sp|O94822-3|LTN1_HUMAN;sp|O94822|LTN1_HUMAN;sp|O94822-2|LTN1_HUMAN	sp|O94822-3|LTN1_HUMAN;sp|O94822|LTN1_HUMAN;sp|O94822-2|LTN1_HUMAN	Isoform 3 of E3 ubiquitin-protein ligase listerin OS=Homo sapiens OX=9606 GN=LTN1;E3 ubiquitin-protein ligase listerin OS=Homo sapiens OX=9606 GN=LTN1 PE=1 SV=6;Isoform 2 of E3 ubiquitin-protein ligase listerin OS=Homo sapiens OX=9606 GN=LTN1	3	3	2.6	205.17	1812	0.00031046	4.4081	0//0	1//0	1//1	2//0	2//0	2//0	31059000	93	7			-1;-1;-1	333970	FALSE	TRUE	FALSE	FALSE	FALSE	FALSE	TRUE	FALSE	FALSE	TRUE	FALSE	FALSE	TRUE	FALSE	FALSE	TRUE	FALSE	FALSE					Muc_KO_O_IRFG_cl26
sp|O94826|TOM70_HUMAN	TOMM70	sp|O94826|TOM70_HUMAN	sp|O94826|TOM70_HUMAN	Mitochondrial import receptor subunit TOM70 OS=Homo sapiens OX=9606 GN=TOMM70 PE=1 SV=1	1	14	40.6	67.454	608	0	273.5	3//0	3//0	3//0	3//0	3//0	3//0	3310800000	32	220			-1	103460000	TRUE	FALSE	TRUE	TRUE	FALSE	TRUE	TRUE	FALSE	TRUE	TRUE	FALSE	TRUE	TRUE	FALSE	TRUE	TRUE	FALSE	TRUE
sp|O94832|MYO1D_HUMAN	MYO1D	sp|O94832|MYO1D_HUMAN;sp|B0I1T2-2|MYO1G_HUMAN;sp|B0I1T2-3|MYO1G_HUMAN;sp|B0I1T2-4|MYO1G_HUMAN	sp|O94832|MYO1D_HUMAN	Unconventional myosin-Id OS=Homo sapiens OX=9606 GN=MYO1D PE=1 SV=2	4	19	26.3	116.2	1006	0	53.221	3//0	3//0	3//0	3//0	3//0	3//0	1768900000	62	174			-1;-1;-1;-1	28531000	TRUE	FALSE	TRUE	TRUE	FALSE	TRUE	TRUE	FALSE	TRUE	TRUE	FALSE	TRUE	TRUE	FALSE	TRUE	TRUE	FALSE	TRUE
sp|O94855|SC24D_HUMAN	SEC24D	sp|O94855|SC24D_HUMAN;sp|O94855-2|SC24D_HUMAN	sp|O94855|SC24D_HUMAN;sp|O94855-2|SC24D_HUMAN	Protein transport protein Sec24D OS=Homo sapiens OX=9606 GN=SEC24D PE=1 SV=2;Isoform 2 of Protein transport protein Sec24D OS=Homo sapiens OX=9606 GN=SEC24D	2	6	9.9	113.01	1032	0	7.4328	2//0	1//2	3//0	3//0	3//0	2//1	413310000	36	21			-1;-1	11481000	TRUE	FALSE	FALSE	TRUE	FALSE	TRUE	TRUE	FALSE	TRUE	TRUE	FALSE	TRUE	TRUE	FALSE	TRUE	TRUE	FALSE	TRUE
sp|O94874|UFL1_HUMAN	UFL1	sp|O94874|UFL1_HUMAN;sp|O94874-2|UFL1_HUMAN;sp|O94874-3|UFL1_HUMAN	sp|O94874|UFL1_HUMAN;sp|O94874-2|UFL1_HUMAN;sp|O94874-3|UFL1_HUMAN	E3 UFM1-protein ligase 1 OS=Homo sapiens OX=9606 GN=UFL1 PE=1 SV=2;Isoform 2 of E3 UFM1-protein ligase 1 OS=Homo sapiens OX=9606 GN=UFL1;Isoform 3 of E3 UFM1-protein ligase 1 OS=Homo sapiens OX=9606 GN=UFL1	3	18	32.5	89.594	794	0	90.445	3//0	3//0	3//0	3//0	3//0	3//0	1719000000	46	182			-1;-1;-1	37370000	TRUE	FALSE	TRUE	TRUE	FALSE	TRUE	TRUE	FALSE	TRUE	TRUE	FALSE	TRUE	TRUE	FALSE	TRUE	TRUE	FALSE	TRUE
sp|O94888|UBXN7_HUMAN	UBXN7	sp|O94888|UBXN7_HUMAN	sp|O94888|UBXN7_HUMAN	UBX domain-containing protein 7 OS=Homo sapiens OX=9606 GN=UBXN7 PE=1 SV=2	1	7	24.9	54.862	489	0	38.321	3//0	3//0	3//0	3//0	3//0	3//0	501890000	21	64			-1	23900000	TRUE	FALSE	TRUE	TRUE	FALSE	TRUE	TRUE	FALSE	TRUE	TRUE	FALSE	TRUE	TRUE	FALSE	TRUE	TRUE	FALSE	TRUE
sp|O94901-9|SUN1_HUMAN	SUN1	sp|O94901-9|SUN1_HUMAN;sp|O94901-5|SUN1_HUMAN;sp|O94901-8|SUN1_HUMAN;sp|O94901|SUN1_HUMAN;sp|O94901-6|SUN1_HUMAN;sp|O94901-2|SUN1_HUMAN;sp|O94901-7|SUN1_HUMAN;sp|O94901-3|SUN1_HUMAN;sp|O94901-4|SUN1_HUMAN	sp|O94901-9|SUN1_HUMAN;sp|O94901-5|SUN1_HUMAN;sp|O94901-8|SUN1_HUMAN;sp|O94901|SUN1_HUMAN;sp|O94901-6|SUN1_HUMAN	Isoform 9 of SUN domain-containing protein 1 OS=Homo sapiens OX=9606 GN=SUN1;Isoform 5 of SUN domain-containing protein 1 OS=Homo sapiens OX=9606 GN=SUN1;Isoform 8 of SUN domain-containing protein 1 OS=Homo sapiens OX=9606 GN=SUN1;SUN domain-containing pro	9	15	25.8	101.93	916	0	62.317	3//0	3//0	3//0	3//0	3//0	3//0	723050000	46	185			-1;-1;-1;-1;-1;-1;-1;-1;-1	15719000	TRUE	FALSE	TRUE	TRUE	FALSE	TRUE	TRUE	FALSE	TRUE	TRUE	FALSE	TRUE	TRUE	FALSE	TRUE	TRUE	FALSE	TRUE
sp|O94903|PLPHP_HUMAN	PLPBP	sp|O94903|PLPHP_HUMAN	sp|O94903|PLPHP_HUMAN	Pyridoxal phosphate homeostasis protein OS=Homo sapiens OX=9606 GN=PLPBP PE=1 SV=1	1	6	36.4	30.344	275	0	13.808	3//0	3//0	3//0	3//0	3//0	3//0	1252900000	14	82			-1	89495000	TRUE	FALSE	TRUE	TRUE	FALSE	TRUE	TRUE	FALSE	TRUE	TRUE	FALSE	TRUE	TRUE	FALSE	TRUE	TRUE	FALSE	TRUE
sp|O94905|ERLN2_HUMAN	ERLIN2	sp|O94905|ERLN2_HUMAN;sp|O94905-2|ERLN2_HUMAN;sp|O94905-3|ERLN2_HUMAN	sp|O94905|ERLN2_HUMAN	Erlin-2 OS=Homo sapiens OX=9606 GN=ERLIN2 PE=1 SV=1	3	9	37.5	37.839	339	0	37.169	3//0	3//0	3//0	3//0	3//0	3//0	2112600000	21	107			-1;-1;-1	100600000	TRUE	FALSE	TRUE	TRUE	FALSE	TRUE	TRUE	FALSE	TRUE	TRUE	FALSE	TRUE	TRUE	FALSE	TRUE	TRUE	FALSE	TRUE
sp|O94906-2|PRP6_HUMAN	PRPF6	sp|O94906-2|PRP6_HUMAN;sp|O94906|PRP6_HUMAN	sp|O94906-2|PRP6_HUMAN;sp|O94906|PRP6_HUMAN	Isoform 2 of Pre-mRNA-processing factor 6 OS=Homo sapiens OX=9606 GN=PRPF6;Pre-mRNA-processing factor 6 OS=Homo sapiens OX=9606 GN=PRPF6 PE=1 SV=1	2	16	24.6	102.43	901	0	119.86	3//0	3//0	3//0	3//0	3//0	3//0	1094000000	54	117			-1;-1	20260000	TRUE	FALSE	TRUE	TRUE	FALSE	TRUE	TRUE	FALSE	TRUE	TRUE	FALSE	TRUE	TRUE	FALSE	TRUE	TRUE	FALSE	TRUE
sp|O94915|FRYL_HUMAN	FRYL	sp|O94915|FRYL_HUMAN;sp|O94915-2|FRYL_HUMAN	sp|O94915|FRYL_HUMAN	Protein furry homolog-like OS=Homo sapiens OX=9606 GN=FRYL PE=1 SV=2	2	5	2.5	339.59	3013	0.00031201	4.517	0//1	1//0	3//0	2//0	2//0	2//0	21191000	134	14			-1;-1	158140	FALSE	FALSE	FALSE	FALSE	FALSE	FALSE	TRUE	FALSE	TRUE	TRUE	FALSE	FALSE	TRUE	FALSE	FALSE	TRUE	FALSE	FALSE
sp|O94919|ENDD1_HUMAN	ENDOD1	sp|O94919|ENDD1_HUMAN	sp|O94919|ENDD1_HUMAN	Endonuclease domain-containing 1 protein OS=Homo sapiens OX=9606 GN=ENDOD1 PE=1 SV=2	1	5	15.6	55.016	500	0	24.236	3//0	2//0	3//0	3//0	3//0	3//0	329560000	24	72			-1	13732000	TRUE	FALSE	TRUE	TRUE	FALSE	FALSE	TRUE	FALSE	TRUE	TRUE	FALSE	TRUE	TRUE	FALSE	TRUE	TRUE	FALSE	TRUE
sp|O94925-3|GLSK_HUMAN	GLS	sp|O94925-3|GLSK_HUMAN;sp|O94925|GLSK_HUMAN;sp|O94925-2|GLSK_HUMAN	sp|O94925-3|GLSK_HUMAN;sp|O94925|GLSK_HUMAN	Isoform 3 of Glutaminase kidney isoform, mitochondrial OS=Homo sapiens OX=9606 GN=GLS;Glutaminase kidney isoform, mitochondrial OS=Homo sapiens OX=9606 GN=GLS PE=1 SV=1	3	9	24.1	65.459	598	0	147.15	3//0	3//0	3//0	3//0	3//0	3//0	2585700000	30	253			-1;-1;-1	86190000	TRUE	FALSE	TRUE	TRUE	FALSE	TRUE	TRUE	FALSE	TRUE	TRUE	FALSE	TRUE	TRUE	FALSE	TRUE	TRUE	FALSE	TRUE
sp|O94966-7|UBP19_HUMAN	USP19	sp|O94966-7|UBP19_HUMAN;sp|O94966-6|UBP19_HUMAN;sp|O94966-5|UBP19_HUMAN;sp|O94966-2|UBP19_HUMAN;sp|O94966-4|UBP19_HUMAN;sp|O94966-3|UBP19_HUMAN;sp|O94966|UBP19_HUMAN	sp|O94966-7|UBP19_HUMAN;sp|O94966-6|UBP19_HUMAN;sp|O94966-5|UBP19_HUMAN;sp|O94966-2|UBP19_HUMAN;sp|O94966-4|UBP19_HUMAN;sp|O94966-3|UBP19_HUMAN;sp|O94966|UBP19_HUMAN	Isoform 7 of Ubiquitin carboxyl-terminal hydrolase 19 OS=Homo sapiens OX=9606 GN=USP19;Isoform 6 of Ubiquitin carboxyl-terminal hydrolase 19 OS=Homo sapiens OX=9606 GN=USP19;Isoform 5 of Ubiquitin carboxyl-terminal hydrolase 19 OS=Homo sapiens OX=9606 GN=U	7	4	6.7	150.66	1372	0	7.4386	1//0	2//0	1//1	3//0	2//1	2//0	28944000	58	20			-1;-1;-1;-1;-1;-1;-1	499030	FALSE	FALSE	FALSE	TRUE	FALSE	FALSE	TRUE	FALSE	FALSE	TRUE	FALSE	TRUE	TRUE	FALSE	TRUE	TRUE	FALSE	FALSE
sp|O94967-2|WDR47_HUMAN	WDR47	sp|O94967-2|WDR47_HUMAN;sp|O94967|WDR47_HUMAN;sp|O94967-3|WDR47_HUMAN;sp|O94967-4|WDR47_HUMAN	sp|O94967-2|WDR47_HUMAN;sp|O94967|WDR47_HUMAN;sp|O94967-3|WDR47_HUMAN;sp|O94967-4|WDR47_HUMAN	Isoform 2 of WD repeat-containing protein 47 OS=Homo sapiens OX=9606 GN=WDR47;WD repeat-containing protein 47 OS=Homo sapiens OX=9606 GN=WDR47 PE=1 SV=1;Isoform 3 of WD repeat-containing protein 47 OS=Homo sapiens OX=9606 GN=WDR47;Isoform 4 of WD repeat-co	4	5	9.1	98.515	891	0	7.6923	3//0	1//2	1//1	0//0	0//0	0//1	14493000	39	7			-1;-1;-1;-1	371610	TRUE	FALSE	TRUE	TRUE	FALSE	TRUE	TRUE	FALSE	FALSE	FALSE	TRUE	FALSE	FALSE	TRUE	FALSE	FALSE	FALSE	FALSE			Epid_KO_IRFG_cl8	Epid_KO_IRFG_cl8	Epid_KO_IRFG_cl10	Epid_KO_IRFG_cl10
sp|O94973|AP2A2_HUMAN	AP2A2	sp|O94973|AP2A2_HUMAN;sp|O94973-2|AP2A2_HUMAN;sp|O94973-3|AP2A2_HUMAN	sp|O94973|AP2A2_HUMAN;sp|O94973-2|AP2A2_HUMAN;sp|O94973-3|AP2A2_HUMAN	AP-2 complex subunit alpha-2 OS=Homo sapiens OX=9606 GN=AP2A2 PE=1 SV=2;Isoform 2 of AP-2 complex subunit alpha-2 OS=Homo sapiens OX=9606 GN=AP2A2;Isoform 3 of AP-2 complex subunit alpha-2 OS=Homo sapiens OX=9606 GN=AP2A2	3	20	42.9	103.96	939	0	246.09	3//0	3//0	3//0	3//0	3//0	3//0	3733300000	47	366			-1;-1;-1	79432000	TRUE	FALSE	TRUE	TRUE	FALSE	TRUE	TRUE	FALSE	TRUE	TRUE	FALSE	TRUE	TRUE	FALSE	TRUE	TRUE	FALSE	TRUE
sp|O94979|SC31A_HUMAN	SEC31A	sp|O94979|SC31A_HUMAN;sp|O94979-4|SC31A_HUMAN;sp|O94979-3|SC31A_HUMAN;sp|O94979-9|SC31A_HUMAN;sp|O94979-2|SC31A_HUMAN;sp|O94979-8|SC31A_HUMAN;sp|O94979-6|SC31A_HUMAN;sp|O94979-10|SC31A_HUMAN;sp|O94979-5|SC31A_HUMAN	sp|O94979|SC31A_HUMAN;sp|O94979-4|SC31A_HUMAN;sp|O94979-3|SC31A_HUMAN;sp|O94979-9|SC31A_HUMAN;sp|O94979-2|SC31A_HUMAN;sp|O94979-8|SC31A_HUMAN;sp|O94979-6|SC31A_HUMAN;sp|O94979-10|SC31A_HUMAN	Protein transport protein Sec31A OS=Homo sapiens OX=9606 GN=SEC31A PE=1 SV=3;Isoform 4 of Protein transport protein Sec31A OS=Homo sapiens OX=9606 GN=SEC31A;Isoform 3 of Protein transport protein Sec31A OS=Homo sapiens OX=9606 GN=SEC31A;Isoform 9 of Protei	9	28	34.6	133.01	1220	0	323.31	3//0	3//0	3//0	3//0	3//0	3//0	9871300000	45	680			-1;-1;-1;-1;-1;-1;-1;-1;-1	219360000	TRUE	FALSE	TRUE	TRUE	FALSE	TRUE	TRUE	FALSE	TRUE	TRUE	FALSE	TRUE	TRUE	FALSE	TRUE	TRUE	FALSE	TRUE
sp|O94992|HEXI1_HUMAN	HEXIM1	sp|O94992|HEXI1_HUMAN	sp|O94992|HEXI1_HUMAN	Protein HEXIM1 OS=Homo sapiens OX=9606 GN=HEXIM1 PE=1 SV=1	1	3	15.6	40.623	359	0	37.993	3//0	2//1	3//0	3//0	2//0	3//0	258630000	11	29			-1	23511000	TRUE	FALSE	TRUE	TRUE	FALSE	TRUE	TRUE	FALSE	TRUE	TRUE	FALSE	TRUE	TRUE	FALSE	FALSE	TRUE	FALSE	TRUE
sp|O95071-2|UBR5_HUMAN	UBR5	sp|O95071-2|UBR5_HUMAN;sp|O95071|UBR5_HUMAN	sp|O95071-2|UBR5_HUMAN;sp|O95071|UBR5_HUMAN	Isoform 2 of E3 ubiquitin-protein ligase UBR5 OS=Homo sapiens OX=9606 GN=UBR5;E3 ubiquitin-protein ligase UBR5 OS=Homo sapiens OX=9606 GN=UBR5 PE=1 SV=2	2	3	2.1	309.22	2798	0.0034033	2.4101	2//0	2//0	2//0	3//0	3//0	2//1	1045700000	125	5			-1;-1	8365900	TRUE	FALSE	FALSE	TRUE	FALSE	FALSE	TRUE	FALSE	FALSE	TRUE	FALSE	TRUE	TRUE	FALSE	TRUE	TRUE	FALSE	TRUE
sp|O95104-2|SCAF4_HUMAN	SCAF4	sp|O95104-2|SCAF4_HUMAN;sp|O95104|SCAF4_HUMAN;sp|O95104-3|SCAF4_HUMAN	sp|O95104-2|SCAF4_HUMAN;sp|O95104|SCAF4_HUMAN;sp|O95104-3|SCAF4_HUMAN	Isoform 2 of SR-related and CTD-associated factor 4 OS=Homo sapiens OX=9606 GN=SCAF4;SR-related and CTD-associated factor 4 OS=Homo sapiens OX=9606 GN=SCAF4 PE=1 SV=3;Isoform 3 of SR-related and CTD-associated factor 4 OS=Homo sapiens OX=9606 GN=SCAF4	3	3	3.6	123.64	1125	0	13.687	2//1	3//0	3//0	3//0	1//0	3//0	110870000	23	24			-1;-1;-1	4820500	TRUE	FALSE	TRUE	TRUE	FALSE	TRUE	TRUE	FALSE	TRUE	TRUE	FALSE	TRUE	FALSE	FALSE	FALSE	TRUE	FALSE	TRUE
sp|O95140|MFN2_HUMAN	MFN2	sp|O95140|MFN2_HUMAN;sp|O95140-2|MFN2_HUMAN	sp|O95140|MFN2_HUMAN	Mitofusin-2 OS=Homo sapiens OX=9606 GN=MFN2 PE=1 SV=3	2	5	9.8	86.401	757	0	9.1852	2//0	3//0	1//2	3//0	3//0	2//0	229890000	39	27			-1;-1	5894500	TRUE	FALSE	FALSE	TRUE	FALSE	TRUE	TRUE	FALSE	TRUE	TRUE	FALSE	TRUE	TRUE	FALSE	TRUE	TRUE	FALSE	FALSE
sp|O95147|DUS14_HUMAN	DUSP14	sp|O95147|DUS14_HUMAN	sp|O95147|DUS14_HUMAN	Dual specificity protein phosphatase 14 OS=Homo sapiens OX=9606 GN=DUSP14 PE=1 SV=1	1	3	21.2	22.255	198	0	14.076	3//0	3//0	3//0	3//0	1//0	2//1	342900000	12	32			-1	28575000	TRUE	FALSE	TRUE	TRUE	FALSE	TRUE	TRUE	FALSE	TRUE	TRUE	FALSE	TRUE	FALSE	FALSE	FALSE	TRUE	FALSE	TRUE
sp|O95159|ZFPL1_HUMAN	ZFPL1	sp|O95159|ZFPL1_HUMAN	sp|O95159|ZFPL1_HUMAN	Zinc finger protein-like 1 OS=Homo sapiens OX=9606 GN=ZFPL1 PE=1 SV=2	1	5	24.2	34.114	310	0	11.541	3//0	3//0	3//0	3//0	3//0	3//0	496090000	11	65			-1	45099000	TRUE	FALSE	TRUE	TRUE	FALSE	TRUE	TRUE	FALSE	TRUE	TRUE	FALSE	TRUE	TRUE	FALSE	TRUE	TRUE	FALSE	TRUE
sp|O95163|ELP1_HUMAN	ELP1	sp|O95163|ELP1_HUMAN	sp|O95163|ELP1_HUMAN	Elongator complex protein 1 OS=Homo sapiens OX=9606 GN=ELP1 PE=1 SV=3	1	17	20.7	150.25	1332	0	41.281	3//0	3//0	3//0	3//0	3//0	3//0	784670000	59	175			-1	13299000	TRUE	FALSE	TRUE	TRUE	FALSE	TRUE	TRUE	FALSE	TRUE	TRUE	FALSE	TRUE	TRUE	FALSE	TRUE	TRUE	FALSE	TRUE
sp|O95168-2|NDUB4_HUMAN	NDUFB4	sp|O95168-2|NDUB4_HUMAN;sp|O95168|NDUB4_HUMAN	sp|O95168-2|NDUB4_HUMAN;sp|O95168|NDUB4_HUMAN	Isoform 2 of NADH dehydrogenase [ubiquinone] 1 beta subcomplex subunit 4 OS=Homo sapiens OX=9606 GN=NDUFB4;NADH dehydrogenase [ubiquinone] 1 beta subcomplex subunit 4 OS=Homo sapiens OX=9606 GN=NDUFB4 PE=1 SV=3	2	2	25.8	14.026	120	0	24.592	3//0	3//0	3//0	3//0	3//0	3//0	399710000	6	65			-1;-1	66618000	TRUE	FALSE	TRUE	TRUE	FALSE	TRUE	TRUE	FALSE	TRUE	TRUE	FALSE	TRUE	TRUE	FALSE	TRUE	TRUE	FALSE	TRUE
sp|O95169-3|NDUB8_HUMAN	NDUFB8	sp|O95169-3|NDUB8_HUMAN;sp|O95169|NDUB8_HUMAN;sp|O95169-2|NDUB8_HUMAN	sp|O95169-3|NDUB8_HUMAN;sp|O95169|NDUB8_HUMAN;sp|O95169-2|NDUB8_HUMAN	Isoform 3 of NADH dehydrogenase [ubiquinone] 1 beta subcomplex subunit 8, mitochondrial OS=Homo sapiens OX=9606 GN=NDUFB8;NADH dehydrogenase [ubiquinone] 1 beta subcomplex subunit 8, mitochondrial OS=Homo sapiens OX=9606 GN=NDUFB8 PE=1 SV=1;Isoform 2 of NA	3	3	27.1	18.479	155	0	5.9929	2//1	1//0	2//1	3//0	3//0	2//0	122060000	5	25			-1;-1;-1	24412000	TRUE	FALSE	TRUE	FALSE	FALSE	FALSE	TRUE	FALSE	TRUE	TRUE	FALSE	TRUE	TRUE	FALSE	TRUE	TRUE	FALSE	FALSE
sp|O95171-3|SCEL_HUMAN	SCEL	sp|O95171-3|SCEL_HUMAN;sp|O95171-2|SCEL_HUMAN;sp|O95171|SCEL_HUMAN	sp|O95171-3|SCEL_HUMAN;sp|O95171-2|SCEL_HUMAN;sp|O95171|SCEL_HUMAN	Isoform 3 of Sciellin OS=Homo sapiens OX=9606 GN=SCEL;Isoform 2 of Sciellin OS=Homo sapiens OX=9606 GN=SCEL;Sciellin OS=Homo sapiens OX=9606 GN=SCEL PE=1 SV=2	3	5	9.3	72.843	646	0	28.622	1//1	2//1	3//0	2//1	2//1	3//0	402380000	42	22			-1;-1;-1	9580500	TRUE	FALSE	FALSE	TRUE	FALSE	TRUE	TRUE	FALSE	TRUE	TRUE	FALSE	TRUE	TRUE	FALSE	TRUE	TRUE	FALSE	TRUE
sp|O95182|NDUA7_HUMAN	NDUFA7	sp|O95182|NDUA7_HUMAN	sp|O95182|NDUA7_HUMAN	NADH dehydrogenase [ubiquinone] 1 alpha subcomplex subunit 7 OS=Homo sapiens OX=9606 GN=NDUFA7 PE=1 SV=3	1	3	33.6	12.551	113	0	24.698	0//0	0//0	2//0	3//0	0//0	3//0	58181000	7	13			-1	8311500	FALSE	TRUE	FALSE	FALSE	TRUE	FALSE	TRUE	FALSE	FALSE	TRUE	FALSE	TRUE	FALSE	TRUE	FALSE	TRUE	FALSE	TRUE			Muc_KO_O_IRFG_cl15	Muc_KO_O_IRFG_cl15			Epid_WT_NTERT
sp|O95197-3|RTN3_HUMAN	RTN3	sp|O95197-3|RTN3_HUMAN;sp|O95197-6|RTN3_HUMAN;sp|O95197-5|RTN3_HUMAN;sp|O95197-4|RTN3_HUMAN;sp|O95197-7|RTN3_HUMAN;sp|O95197-2|RTN3_HUMAN;sp|O95197|RTN3_HUMAN	sp|O95197-3|RTN3_HUMAN;sp|O95197-6|RTN3_HUMAN;sp|O95197-5|RTN3_HUMAN;sp|O95197-4|RTN3_HUMAN;sp|O95197-7|RTN3_HUMAN;sp|O95197-2|RTN3_HUMAN;sp|O95197|RTN3_HUMAN	Isoform 3 of Reticulon-3 OS=Homo sapiens OX=9606 GN=RTN3;Isoform 6 of Reticulon-3 OS=Homo sapiens OX=9606 GN=RTN3;Isoform 5 of Reticulon-3 OS=Homo sapiens OX=9606 GN=RTN3;Isoform 4 of Reticulon-3 OS=Homo sapiens OX=9606 GN=RTN3;Isoform 7 of Reticulon-3 OS=	7	3	27.5	25.609	236	0	95.15	2//1	3//0	3//0	3//0	1//1	2//1	1068000000	6	46			-1;-1;-1;-1;-1;-1;-1	178000000	TRUE	FALSE	TRUE	TRUE	FALSE	TRUE	TRUE	FALSE	TRUE	TRUE	FALSE	TRUE	TRUE	FALSE	FALSE	TRUE	FALSE	TRUE
sp|O95202|LETM1_HUMAN	LETM1	sp|O95202|LETM1_HUMAN;sp|O95202-2|LETM1_HUMAN;sp|O95202-3|LETM1_HUMAN	sp|O95202|LETM1_HUMAN	Mitochondrial proton/calcium exchanger protein OS=Homo sapiens OX=9606 GN=LETM1 PE=1 SV=1	3	23	41.5	83.353	739	0	197.49	3//0	3//0	3//0	3//0	3//0	3//0	7409000000	38	515			-1;-1;-1	194970000	TRUE	FALSE	TRUE	TRUE	FALSE	TRUE	TRUE	FALSE	TRUE	TRUE	FALSE	TRUE	TRUE	FALSE	TRUE	TRUE	FALSE	TRUE
sp|O95218-2|ZRAB2_HUMAN	ZRANB2	sp|O95218-2|ZRAB2_HUMAN;sp|O95218|ZRAB2_HUMAN	sp|O95218-2|ZRAB2_HUMAN;sp|O95218|ZRAB2_HUMAN	Isoform 2 of Zinc finger Ran-binding domain-containing protein 2 OS=Homo sapiens OX=9606 GN=ZRANB2;Zinc finger Ran-binding domain-containing protein 2 OS=Homo sapiens OX=9606 GN=ZRANB2 PE=1 SV=2	2	7	21.9	36.318	320	0	92.784	3//0	3//0	3//0	3//0	3//0	3//0	1090300000	18	99			-1;-1	60570000	TRUE	FALSE	TRUE	TRUE	FALSE	TRUE	TRUE	FALSE	TRUE	TRUE	FALSE	TRUE	TRUE	FALSE	TRUE	TRUE	FALSE	TRUE
sp|O95219|SNX4_HUMAN	SNX4	sp|O95219|SNX4_HUMAN;sp|O95219-2|SNX4_HUMAN	sp|O95219|SNX4_HUMAN;sp|O95219-2|SNX4_HUMAN	Sorting nexin-4 OS=Homo sapiens OX=9606 GN=SNX4 PE=1 SV=1;Isoform 2 of Sorting nexin-4 OS=Homo sapiens OX=9606 GN=SNX4	2	3	8.4	51.908	450	0.00032342	5.3345	1//0	0//0	2//0	0//2	2//0	2//1	54607000	26	10			-1;-1	2100300	FALSE	FALSE	FALSE	FALSE	TRUE	FALSE	TRUE	FALSE	FALSE	TRUE	FALSE	FALSE	TRUE	FALSE	FALSE	TRUE	FALSE	TRUE			Muc_KO_O_IRFG_cl15				Epid_WT_NTERT
sp|O95232|LC7L3_HUMAN	LUC7L3	sp|O95232|LC7L3_HUMAN;sp|O95232-2|LC7L3_HUMAN	sp|O95232|LC7L3_HUMAN	Luc7-like protein 3 OS=Homo sapiens OX=9606 GN=LUC7L3 PE=1 SV=2	2	7	22.9	51.466	432	0	209.93	3//0	3//0	3//0	3//0	3//0	3//0	1383400000	19	137			-1;-1	72809000	TRUE	FALSE	TRUE	TRUE	FALSE	TRUE	TRUE	FALSE	TRUE	TRUE	FALSE	TRUE	TRUE	FALSE	TRUE	TRUE	FALSE	TRUE
sp|O95249|GOSR1_HUMAN	GOSR1	sp|O95249|GOSR1_HUMAN	sp|O95249|GOSR1_HUMAN	Golgi SNAP receptor complex member 1 OS=Homo sapiens OX=9606 GN=GOSR1 PE=1 SV=1	1	2	5.6	28.612	250	0	9.7233	3//0	3//0	3//0	3//0	3//0	3//0	436590000	16	37			-1	27287000	TRUE	FALSE	TRUE	TRUE	FALSE	TRUE	TRUE	FALSE	TRUE	TRUE	FALSE	TRUE	TRUE	FALSE	TRUE	TRUE	FALSE	TRUE
sp|O95274|LYPD3_HUMAN	LYPD3	sp|O95274|LYPD3_HUMAN	sp|O95274|LYPD3_HUMAN	Ly6/PLAUR domain-containing protein 3 OS=Homo sapiens OX=9606 GN=LYPD3 PE=1 SV=2	1	4	22	35.97	346	0	94.813	3//0	3//0	3//0	3//0	3//0	3//0	1013900000	16	96			-1	63371000	TRUE	FALSE	TRUE	TRUE	FALSE	TRUE	TRUE	FALSE	TRUE	TRUE	FALSE	TRUE	TRUE	FALSE	TRUE	TRUE	FALSE	TRUE
sp|O95292|VAPB_HUMAN	VAPB	sp|O95292|VAPB_HUMAN;sp|O95292-2|VAPB_HUMAN	sp|O95292|VAPB_HUMAN	Vesicle-associated membrane protein-associated protein B/C OS=Homo sapiens OX=9606 GN=VAPB PE=1 SV=3	2	8	44	27.228	243	0	73.831	3//0	3//0	3//0	3//0	3//0	3//0	3676000000	13	255			-1;-1	282770000	TRUE	FALSE	TRUE	TRUE	FALSE	TRUE	TRUE	FALSE	TRUE	TRUE	FALSE	TRUE	TRUE	FALSE	TRUE	TRUE	FALSE	TRUE
sp|O95295|SNAPN_HUMAN	SNAPIN	sp|O95295|SNAPN_HUMAN	sp|O95295|SNAPN_HUMAN	SNARE-associated protein Snapin OS=Homo sapiens OX=9606 GN=SNAPIN PE=1 SV=1	1	3	34.6	14.874	136	0	164.03	3//0	2//0	1//2	3//0	3//0	3//0	152220000	8	31			-1	19028000	TRUE	FALSE	TRUE	TRUE	FALSE	FALSE	TRUE	FALSE	TRUE	TRUE	FALSE	TRUE	TRUE	FALSE	TRUE	TRUE	FALSE	TRUE
sp|O95297-4|MPZL1_HUMAN	MPZL1	sp|O95297-4|MPZL1_HUMAN;sp|O95297-2|MPZL1_HUMAN;sp|O95297|MPZL1_HUMAN	sp|O95297-4|MPZL1_HUMAN;sp|O95297-2|MPZL1_HUMAN;sp|O95297|MPZL1_HUMAN	Isoform 4 of Myelin protein zero-like protein 1 OS=Homo sapiens OX=9606 GN=MPZL1;Isoform 2 of Myelin protein zero-like protein 1 OS=Homo sapiens OX=9606 GN=MPZL1;Myelin protein zero-like protein 1 OS=Homo sapiens OX=9606 GN=MPZL1 PE=1 SV=1	3	2	28.3	15.947	145	0	16.206	2//1	3//0	3//0	3//0	1//2	3//0	236010000	6	33			-1;-1;-1	39335000	TRUE	FALSE	TRUE	TRUE	FALSE	TRUE	TRUE	FALSE	TRUE	TRUE	FALSE	TRUE	TRUE	FALSE	TRUE	TRUE	FALSE	TRUE
sp|O95299|NDUAA_HUMAN	NDUFA10	sp|O95299|NDUAA_HUMAN;sp|O95299-2|NDUAA_HUMAN	sp|O95299|NDUAA_HUMAN;sp|O95299-2|NDUAA_HUMAN	NADH dehydrogenase [ubiquinone] 1 alpha subcomplex subunit 10, mitochondrial OS=Homo sapiens OX=9606 GN=NDUFA10 PE=1 SV=1;Isoform 2 of NADH dehydrogenase [ubiquinone] 1 alpha subcomplex subunit 10, mitochondrial OS=Homo sapiens OX=9606 GN=NDUFA10	2	9	35.2	40.75	355	0	14.56	3//0	3//0	3//0	3//0	3//0	3//0	840030000	18	79			-1;-1	46668000	TRUE	FALSE	TRUE	TRUE	FALSE	TRUE	TRUE	FALSE	TRUE	TRUE	FALSE	TRUE	TRUE	FALSE	TRUE	TRUE	FALSE	TRUE
sp|O95302|FKBP9_HUMAN	FKBP9	sp|O95302|FKBP9_HUMAN;sp|O95302-3|FKBP9_HUMAN;sp|O95302-2|FKBP9_HUMAN;sp|Q75LS8|FKB9L_HUMAN	sp|O95302|FKBP9_HUMAN;sp|O95302-3|FKBP9_HUMAN;sp|O95302-2|FKBP9_HUMAN	Peptidyl-prolyl cis-trans isomerase FKBP9 OS=Homo sapiens OX=9606 GN=FKBP9 PE=1 SV=2;Isoform 3 of Peptidyl-prolyl cis-trans isomerase FKBP9 OS=Homo sapiens OX=9606 GN=FKBP9;Isoform 2 of Peptidyl-prolyl cis-trans isomerase FKBP9 OS=Homo sapiens OX=9606 GN=F	4	15	43.5	63.083	570	0	82.401	3//0	3//0	3//0	3//0	3//0	3//0	3839600000	24	194			-1;-1;-1;-1	159980000	TRUE	FALSE	TRUE	TRUE	FALSE	TRUE	TRUE	FALSE	TRUE	TRUE	FALSE	TRUE	TRUE	FALSE	TRUE	TRUE	FALSE	TRUE
sp|O95336|6PGL_HUMAN	PGLS	sp|O95336|6PGL_HUMAN	sp|O95336|6PGL_HUMAN	6-phosphogluconolactonase OS=Homo sapiens OX=9606 GN=PGLS PE=1 SV=2	1	14	87.6	27.547	258	0	125.45	3//0	3//0	3//0	3//0	3//0	3//0	8146700000	13	402			-1	626670000	TRUE	FALSE	TRUE	TRUE	FALSE	TRUE	TRUE	FALSE	TRUE	TRUE	FALSE	TRUE	TRUE	FALSE	TRUE	TRUE	FALSE	TRUE
sp|O95347|SMC2_HUMAN	SMC2	sp|O95347|SMC2_HUMAN;sp|O95347-2|SMC2_HUMAN	sp|O95347|SMC2_HUMAN;sp|O95347-2|SMC2_HUMAN	Structural maintenance of chromosomes protein 2 OS=Homo sapiens OX=9606 GN=SMC2 PE=1 SV=2;Isoform 2 of Structural maintenance of chromosomes protein 2 OS=Homo sapiens OX=9606 GN=SMC2	2	8	10.3	135.65	1197	0	15.175	3//0	3//0	3//0	3//0	3//0	3//0	2588300000	63	22			-1;-1	41084000	TRUE	FALSE	TRUE	TRUE	FALSE	TRUE	TRUE	FALSE	TRUE	TRUE	FALSE	TRUE	TRUE	FALSE	TRUE	TRUE	FALSE	TRUE
sp|O95352-3|ATG7_HUMAN	ATG7	sp|O95352-3|ATG7_HUMAN;sp|O95352|ATG7_HUMAN;sp|O95352-2|ATG7_HUMAN	sp|O95352-3|ATG7_HUMAN;sp|O95352|ATG7_HUMAN;sp|O95352-2|ATG7_HUMAN	Isoform 3 of Ubiquitin-like modifier-activating enzyme ATG7 OS=Homo sapiens OX=9606 GN=ATG7;Ubiquitin-like modifier-activating enzyme ATG7 OS=Homo sapiens OX=9606 GN=ATG7 PE=1 SV=1;Isoform 2 of Ubiquitin-like modifier-activating enzyme ATG7 OS=Homo sapiens	3	9	23	68.617	623	0	14.919	3//0	3//0	3//0	3//0	3//0	3//0	1264900000	33	53			-1;-1;-1	38331000	TRUE	FALSE	TRUE	TRUE	FALSE	TRUE	TRUE	FALSE	TRUE	TRUE	FALSE	TRUE	TRUE	FALSE	TRUE	TRUE	FALSE	TRUE
sp|O95359-3|TACC2_HUMAN	TACC2	sp|O95359-3|TACC2_HUMAN;sp|O95359|TACC2_HUMAN;sp|O95359-2|TACC2_HUMAN;sp|O95359-6|TACC2_HUMAN;sp|O95359-1|TACC2_HUMAN;sp|O95359-5|TACC2_HUMAN	sp|O95359-3|TACC2_HUMAN;sp|O95359|TACC2_HUMAN	Isoform 3 of Transforming acidic coiled-coil-containing protein 2 OS=Homo sapiens OX=9606 GN=TACC2;Transforming acidic coiled-coil-containing protein 2 OS=Homo sapiens OX=9606 GN=TACC2 PE=1 SV=3	6	9	6	301.05	2871	0	33.772	2//0	2//0	2//0	3//0	3//0	3//0	103460000	125	34			-1;-1;-1;-1;-1;-1	827720	TRUE	FALSE	FALSE	TRUE	FALSE	FALSE	TRUE	FALSE	FALSE	TRUE	FALSE	TRUE	TRUE	FALSE	TRUE	TRUE	FALSE	TRUE
sp|O95361|TRI16_HUMAN	TRIM16	sp|O95361|TRI16_HUMAN;sp|O95361-2|TRI16_HUMAN;sp|Q309B1|TR16L_HUMAN;sp|Q309B1-2|TR16L_HUMAN	sp|O95361|TRI16_HUMAN;sp|O95361-2|TRI16_HUMAN	Tripartite motif-containing protein 16 OS=Homo sapiens OX=9606 GN=TRIM16 PE=1 SV=3;Isoform 2 of Tripartite motif-containing protein 16 OS=Homo sapiens OX=9606 GN=TRIM16	4	10	33.3	63.954	564	0	11.728	2//1	1//1	3//0	2//1	0//2	0//2	318850000	26	23			-1;-1;-1;-1	12263000	TRUE	FALSE	TRUE	TRUE	FALSE	FALSE	TRUE	FALSE	TRUE	TRUE	FALSE	TRUE	TRUE	FALSE	FALSE	TRUE	FALSE	FALSE
sp|O95372|LYPA2_HUMAN	LYPLA2	sp|O95372|LYPA2_HUMAN	sp|O95372|LYPA2_HUMAN	Acyl-protein thioesterase 2 OS=Homo sapiens OX=9606 GN=LYPLA2 PE=1 SV=1	1	5	33.8	24.737	231	0	90.168	3//0	3//0	3//0	3//0	3//0	3//0	3473900000	12	183			-1	289490000	TRUE	FALSE	TRUE	TRUE	FALSE	TRUE	TRUE	FALSE	TRUE	TRUE	FALSE	TRUE	TRUE	FALSE	TRUE	TRUE	FALSE	TRUE
sp|O95373|IPO7_HUMAN	IPO7	sp|O95373|IPO7_HUMAN;sp|O15397-2|IPO8_HUMAN	sp|O95373|IPO7_HUMAN	Importin-7 OS=Homo sapiens OX=9606 GN=IPO7 PE=1 SV=1	2	23	31.2	119.52	1038	0	274.52	3//0	3//0	3//0	3//0	3//0	3//0	9494200000	40	541			-1;-1	237360000	TRUE	FALSE	TRUE	TRUE	FALSE	TRUE	TRUE	FALSE	TRUE	TRUE	FALSE	TRUE	TRUE	FALSE	TRUE	TRUE	FALSE	TRUE
sp|O95376|ARI2_HUMAN	ARIH2	sp|O95376|ARI2_HUMAN	sp|O95376|ARI2_HUMAN	E3 ubiquitin-protein ligase ARIH2 OS=Homo sapiens OX=9606 GN=ARIH2 PE=1 SV=1	1	2	6.3	57.818	493	0	86.361	2//0	2//0	1//0	3//0	2//0	3//0	39390000	25	25			-1	1575600	TRUE	FALSE	FALSE	TRUE	FALSE	FALSE	FALSE	FALSE	FALSE	TRUE	FALSE	TRUE	TRUE	FALSE	FALSE	TRUE	FALSE	TRUE
sp|O95394|AGM1_HUMAN	PGM3	sp|O95394|AGM1_HUMAN;sp|O95394-3|AGM1_HUMAN;sp|O95394-4|AGM1_HUMAN	sp|O95394|AGM1_HUMAN;sp|O95394-3|AGM1_HUMAN;sp|O95394-4|AGM1_HUMAN	Phosphoacetylglucosamine mutase OS=Homo sapiens OX=9606 GN=PGM3 PE=1 SV=1;Isoform 2 of Phosphoacetylglucosamine mutase OS=Homo sapiens OX=9606 GN=PGM3;Isoform 3 of Phosphoacetylglucosamine mutase OS=Homo sapiens OX=9606 GN=PGM3	3	11	31.5	59.851	542	0	40.52	3//0	3//0	3//0	3//0	3//0	3//0	1342800000	29	107			-1;-1;-1	46305000	TRUE	FALSE	TRUE	TRUE	FALSE	TRUE	TRUE	FALSE	TRUE	TRUE	FALSE	TRUE	TRUE	FALSE	TRUE	TRUE	FALSE	TRUE
sp|O95400|CD2B2_HUMAN	CD2BP2	sp|O95400|CD2B2_HUMAN	sp|O95400|CD2B2_HUMAN	CD2 antigen cytoplasmic tail-binding protein 2 OS=Homo sapiens OX=9606 GN=CD2BP2 PE=1 SV=1	1	2	11.4	37.646	341	0	9.3177	2//0	2//0	1//0	0//0	2//1	2//0	131210000	14	14			-1	9371800	TRUE	FALSE	FALSE	TRUE	FALSE	FALSE	FALSE	FALSE	FALSE	FALSE	TRUE	FALSE	TRUE	FALSE	TRUE	TRUE	FALSE	FALSE			Epid_KO_IRFG_cl8
sp|O95425-2|SVIL_HUMAN	SVIL	sp|O95425-2|SVIL_HUMAN;sp|O95425-4|SVIL_HUMAN;sp|O95425-3|SVIL_HUMAN;sp|O95425|SVIL_HUMAN	sp|O95425-2|SVIL_HUMAN;sp|O95425-4|SVIL_HUMAN;sp|O95425-3|SVIL_HUMAN;sp|O95425|SVIL_HUMAN	Isoform 2 of Supervillin OS=Homo sapiens OX=9606 GN=SVIL;Isoform SV4 of Supervillin OS=Homo sapiens OX=9606 GN=SVIL;Isoform SV3 of Supervillin OS=Homo sapiens OX=9606 GN=SVIL;Supervillin OS=Homo sapiens OX=9606 GN=SVIL PE=1 SV=2	4	10	9.3	200.84	1788	0	21.873	3//0	3//0	3//0	3//0	3//0	3//0	1983700000	91	41			-1;-1;-1;-1	21799000	TRUE	FALSE	TRUE	TRUE	FALSE	TRUE	TRUE	FALSE	TRUE	TRUE	FALSE	TRUE	TRUE	FALSE	TRUE	TRUE	FALSE	TRUE
sp|O95433|AHSA1_HUMAN	AHSA1	sp|O95433|AHSA1_HUMAN;sp|O95433-2|AHSA1_HUMAN	sp|O95433|AHSA1_HUMAN;sp|O95433-2|AHSA1_HUMAN	Activator of 90 kDa heat shock protein ATPase homolog 1 OS=Homo sapiens OX=9606 GN=AHSA1 PE=1 SV=1;Isoform 2 of Activator of 90 kDa heat shock protein ATPase homolog 1 OS=Homo sapiens OX=9606 GN=AHSA1	2	14	60.7	38.274	338	0	200.16	3//0	3//0	3//0	3//0	3//0	3//0	6432600000	22	318			-1;-1	292390000	TRUE	FALSE	TRUE	TRUE	FALSE	TRUE	TRUE	FALSE	TRUE	TRUE	FALSE	TRUE	TRUE	FALSE	TRUE	TRUE	FALSE	TRUE
sp|O95453-2|PARN_HUMAN	PARN	sp|O95453-2|PARN_HUMAN;sp|O95453-3|PARN_HUMAN;sp|O95453|PARN_HUMAN;sp|O95453-4|PARN_HUMAN	sp|O95453-2|PARN_HUMAN;sp|O95453-3|PARN_HUMAN;sp|O95453|PARN_HUMAN;sp|O95453-4|PARN_HUMAN	Isoform 2 of Poly(A)-specific ribonuclease PARN OS=Homo sapiens OX=9606 GN=PARN;Isoform 3 of Poly(A)-specific ribonuclease PARN OS=Homo sapiens OX=9606 GN=PARN;Poly(A)-specific ribonuclease PARN OS=Homo sapiens OX=9606 GN=PARN PE=1 SV=1;Isoform 4 of Poly(A	4	5	9.3	66.574	578	0.00031576	4.7355	3//0	2//1	2//1	3//0	3//0	3//0	206640000	29	21			-1;-1;-1;-1	7125500	TRUE	FALSE	TRUE	TRUE	FALSE	TRUE	TRUE	FALSE	TRUE	TRUE	FALSE	TRUE	TRUE	FALSE	TRUE	TRUE	FALSE	TRUE
sp|O95456-2|PSMG1_HUMAN	PSMG1	sp|O95456-2|PSMG1_HUMAN;sp|O95456|PSMG1_HUMAN	sp|O95456-2|PSMG1_HUMAN;sp|O95456|PSMG1_HUMAN	Isoform 2 of Proteasome assembly chaperone 1 OS=Homo sapiens OX=9606 GN=PSMG1;Proteasome assembly chaperone 1 OS=Homo sapiens OX=9606 GN=PSMG1 PE=1 SV=1	2	7	38.6	30.288	267	0	21.348	3//0	3//0	3//0	3//0	3//0	3//0	485430000	14	74			-1;-1	34673000	TRUE	FALSE	TRUE	TRUE	FALSE	TRUE	TRUE	FALSE	TRUE	TRUE	FALSE	TRUE	TRUE	FALSE	TRUE	TRUE	FALSE	TRUE
sp|O95470|SGPL1_HUMAN	SGPL1	sp|O95470|SGPL1_HUMAN	sp|O95470|SGPL1_HUMAN	Sphingosine-1-phosphate lyase 1 OS=Homo sapiens OX=9606 GN=SGPL1 PE=1 SV=3	1	8	27.8	63.523	568	0.0011838	3.2919	3//0	3//0	3//0	2//0	1//0	2//0	194130000	25	9			-1	7765100	TRUE	FALSE	TRUE	TRUE	FALSE	TRUE	TRUE	FALSE	TRUE	TRUE	FALSE	FALSE	FALSE	FALSE	FALSE	TRUE	FALSE	FALSE
sp|O95478|NSA2_HUMAN	NSA2	sp|O95478|NSA2_HUMAN	sp|O95478|NSA2_HUMAN	Ribosome biogenesis protein NSA2 homolog OS=Homo sapiens OX=9606 GN=NSA2 PE=1 SV=1	1	2	8.5	30.065	260	0.0056354	2.2932	2//1	2//1	2//1	3//0	0//2	2//1	156010000	12	22			-1	13001000	TRUE	FALSE	TRUE	TRUE	FALSE	TRUE	TRUE	FALSE	TRUE	TRUE	FALSE	TRUE	TRUE	FALSE	FALSE	TRUE	FALSE	TRUE
sp|O95479|G6PE_HUMAN	H6PD	sp|O95479|G6PE_HUMAN;sp|O95479-2|G6PE_HUMAN	sp|O95479|G6PE_HUMAN;sp|O95479-2|G6PE_HUMAN	GDH/6PGL endoplasmic bifunctional protein OS=Homo sapiens OX=9606 GN=H6PD PE=1 SV=2;Isoform 2 of GDH/6PGL endoplasmic bifunctional protein OS=Homo sapiens OX=9606 GN=H6PD	2	8	15.5	88.892	791	0	10.649	3//0	2//1	3//0	3//0	3//0	3//0	368620000	40	53			-1;-1	9215600	TRUE	FALSE	TRUE	TRUE	FALSE	TRUE	TRUE	FALSE	TRUE	TRUE	FALSE	TRUE	TRUE	FALSE	TRUE	TRUE	FALSE	TRUE
sp|O95486|SC24A_HUMAN	SEC24A	sp|O95486|SC24A_HUMAN;sp|O95486-2|SC24A_HUMAN	sp|O95486|SC24A_HUMAN	Protein transport protein Sec24A OS=Homo sapiens OX=9606 GN=SEC24A PE=1 SV=2	2	5	7.5	119.75	1093	0.00032499	5.5086	2//0	1//0	3//0	2//0	3//0	3//0	26762000	33	19			-1;-1	810980	TRUE	FALSE	FALSE	FALSE	FALSE	FALSE	TRUE	FALSE	TRUE	TRUE	FALSE	FALSE	TRUE	FALSE	TRUE	TRUE	FALSE	TRUE
sp|O95487-2|SC24B_HUMAN	SEC24B	sp|O95487-2|SC24B_HUMAN;sp|O95487|SC24B_HUMAN;sp|O95487-3|SC24B_HUMAN	sp|O95487-2|SC24B_HUMAN;sp|O95487|SC24B_HUMAN;sp|O95487-3|SC24B_HUMAN	Isoform 2 of Protein transport protein Sec24B OS=Homo sapiens OX=9606 GN=SEC24B;Protein transport protein Sec24B OS=Homo sapiens OX=9606 GN=SEC24B PE=1 SV=2;Isoform 3 of Protein transport protein Sec24B OS=Homo sapiens OX=9606 GN=SEC24B	3	13	17.4	133.63	1233	0	41.579	3//0	3//0	3//0	3//0	3//0	3//0	490210000	33	103			-1;-1;-1	14855000	TRUE	FALSE	TRUE	TRUE	FALSE	TRUE	TRUE	FALSE	TRUE	TRUE	FALSE	TRUE	TRUE	FALSE	TRUE	TRUE	FALSE	TRUE
sp|O95571|ETHE1_HUMAN	ETHE1	sp|O95571|ETHE1_HUMAN	sp|O95571|ETHE1_HUMAN	Persulfide dioxygenase ETHE1, mitochondrial OS=Homo sapiens OX=9606 GN=ETHE1 PE=1 SV=2	1	11	66.9	27.873	254	0	323.31	3//0	3//0	3//0	3//0	3//0	3//0	11979000000	14	607			-1	855670000	TRUE	FALSE	TRUE	TRUE	FALSE	TRUE	TRUE	FALSE	TRUE	TRUE	FALSE	TRUE	TRUE	FALSE	TRUE	TRUE	FALSE	TRUE
sp|O95573|ACSL3_HUMAN	ACSL3	sp|O95573|ACSL3_HUMAN	sp|O95573|ACSL3_HUMAN	Long-chain-fatty-acid--CoA ligase 3 OS=Homo sapiens OX=9606 GN=ACSL3 PE=1 SV=3	1	25	51.7	80.419	720	0	285.95	3//0	3//0	3//0	3//0	3//0	3//0	11063000000	31	631			-1	356860000	TRUE	FALSE	TRUE	TRUE	FALSE	TRUE	TRUE	FALSE	TRUE	TRUE	FALSE	TRUE	TRUE	FALSE	TRUE	TRUE	FALSE	TRUE
sp|O95602|RPA1_HUMAN	POLR1A	sp|O95602|RPA1_HUMAN	sp|O95602|RPA1_HUMAN	DNA-directed RNA polymerase I subunit RPA1 OS=Homo sapiens OX=9606 GN=POLR1A PE=1 SV=2	1	4	4.9	194.81	1720	0.0083056	1.9963	0//2	2//0	1//0	1//0	2//0	0//2	31742000	93	5			-1	341310	TRUE	FALSE	FALSE	TRUE	FALSE	FALSE	FALSE	FALSE	FALSE	FALSE	FALSE	FALSE	TRUE	FALSE	FALSE	TRUE	FALSE	FALSE
sp|O95630|STABP_HUMAN	STAMBP	sp|O95630|STABP_HUMAN;sp|O95630-2|STABP_HUMAN	sp|O95630|STABP_HUMAN;sp|O95630-2|STABP_HUMAN	STAM-binding protein OS=Homo sapiens OX=9606 GN=STAMBP PE=1 SV=1;Isoform 2 of STAM-binding protein OS=Homo sapiens OX=9606 GN=STAMBP	2	9	30.7	48.076	424	0	19.217	2//1	3//0	3//0	3//0	3//0	3//0	872350000	21	87			-1;-1	41541000	TRUE	FALSE	TRUE	TRUE	FALSE	TRUE	TRUE	FALSE	TRUE	TRUE	FALSE	TRUE	TRUE	FALSE	TRUE	TRUE	FALSE	TRUE
sp|O95639-3|CPSF4_HUMAN	CPSF4	sp|O95639-3|CPSF4_HUMAN;sp|O95639-2|CPSF4_HUMAN;sp|O95639|CPSF4_HUMAN	sp|O95639-3|CPSF4_HUMAN;sp|O95639-2|CPSF4_HUMAN;sp|O95639|CPSF4_HUMAN	Isoform 3 of Cleavage and polyadenylation specificity factor subunit 4 OS=Homo sapiens OX=9606 GN=CPSF4;Isoform 2 of Cleavage and polyadenylation specificity factor subunit 4 OS=Homo sapiens OX=9606 GN=CPSF4;Cleavage and polyadenylation specificity factor	3	2	12.3	27.419	243	0.00030807	4.1685	3//0	2//0	3//0	3//0	3//0	2//1	172190000	14	22			-1;-1;-1	12299000	TRUE	FALSE	TRUE	TRUE	FALSE	FALSE	TRUE	FALSE	TRUE	TRUE	FALSE	TRUE	TRUE	FALSE	TRUE	TRUE	FALSE	TRUE
sp|O95671|ASML_HUMAN	ASMTL	sp|O95671|ASML_HUMAN;sp|O95671-2|ASML_HUMAN;sp|O95671-3|ASML_HUMAN	sp|O95671|ASML_HUMAN;sp|O95671-2|ASML_HUMAN;sp|O95671-3|ASML_HUMAN	Probable bifunctional dTTP/UTP pyrophosphatase/methyltransferase protein OS=Homo sapiens OX=9606 GN=ASMTL PE=1 SV=3;Isoform 2 of Probable bifunctional dTTP/UTP pyrophosphatase/methyltransferase protein OS=Homo sapiens OX=9606 GN=ASMTL;Isoform 3 of Probable	3	9	22.7	68.856	621	0	39.599	3//0	3//0	3//0	2//1	0//0	3//0	198970000	29	55			-1;-1;-1	6861100	TRUE	FALSE	TRUE	TRUE	FALSE	TRUE	TRUE	FALSE	TRUE	TRUE	FALSE	TRUE	FALSE	TRUE	FALSE	TRUE	FALSE	TRUE					Epid_KO_IRFG_cl10	Epid_KO_IRFG_cl10
sp|O95674|CDS2_HUMAN	CDS2	sp|O95674|CDS2_HUMAN	sp|O95674|CDS2_HUMAN	Phosphatidate cytidylyltransferase 2 OS=Homo sapiens OX=9606 GN=CDS2 PE=1 SV=1	1	4	15.5	51.417	445	0.00031496	4.6955	3//0	2//1	3//0	1//2	3//0	3//0	259990000	16	10			-1	16249000	TRUE	FALSE	TRUE	TRUE	FALSE	TRUE	TRUE	FALSE	TRUE	TRUE	FALSE	TRUE	TRUE	FALSE	TRUE	TRUE	FALSE	TRUE
sp|O95715|CXL14_HUMAN	CXCL14	sp|O95715|CXL14_HUMAN	sp|O95715|CXL14_HUMAN	C-X-C motif chemokine 14 OS=Homo sapiens OX=9606 GN=CXCL14 PE=1 SV=2	1	2	17.1	13.077	111	0.0072102	2.0216	2//1	3//0	0//3	2//1	3//0	3//0	48900000	6	13			-1	8150000	TRUE	FALSE	TRUE	TRUE	FALSE	TRUE	TRUE	FALSE	TRUE	TRUE	FALSE	TRUE	TRUE	FALSE	TRUE	TRUE	FALSE	TRUE
sp|O95716|RAB3D_HUMAN	RAB3D	sp|O95716|RAB3D_HUMAN	sp|O95716|RAB3D_HUMAN	Ras-related protein Rab-3D OS=Homo sapiens OX=9606 GN=RAB3D PE=1 SV=1	1	4	28.3	24.267	219	0	34.663	3//0	3//0	3//0	3//0	3//0	3//0	359800000	14	68			-1	25700000	TRUE	FALSE	TRUE	TRUE	FALSE	TRUE	TRUE	FALSE	TRUE	TRUE	FALSE	TRUE	TRUE	FALSE	TRUE	TRUE	FALSE	TRUE
sp|O95721|SNP29_HUMAN	SNAP29	sp|O95721|SNP29_HUMAN	sp|O95721|SNP29_HUMAN	Synaptosomal-associated protein 29 OS=Homo sapiens OX=9606 GN=SNAP29 PE=1 SV=1	1	7	35.7	28.97	258	0	12.892	3//0	3//0	3//0	3//0	2//1	3//0	441310000	13	43			-1	33947000	TRUE	FALSE	TRUE	TRUE	FALSE	TRUE	TRUE	FALSE	TRUE	TRUE	FALSE	TRUE	TRUE	FALSE	TRUE	TRUE	FALSE	TRUE
sp|O95747|OXSR1_HUMAN	OXSR1	sp|O95747|OXSR1_HUMAN	sp|O95747|OXSR1_HUMAN	Serine/threonine-protein kinase OSR1 OS=Homo sapiens OX=9606 GN=OXSR1 PE=1 SV=1	1	17	40.2	58.022	527	0	281.9	3//0	3//0	3//0	3//0	3//0	3//0	5471700000	25	294			-1	218870000	TRUE	FALSE	TRUE	TRUE	FALSE	TRUE	TRUE	FALSE	TRUE	TRUE	FALSE	TRUE	TRUE	FALSE	TRUE	TRUE	FALSE	TRUE
sp|O95757|HS74L_HUMAN	HSPA4L	sp|O95757|HS74L_HUMAN	sp|O95757|HS74L_HUMAN	Heat shock 70 kDa protein 4L OS=Homo sapiens OX=9606 GN=HSPA4L PE=1 SV=3	1	25	46.8	94.511	839	0	323.31	3//0	3//0	3//0	3//0	3//0	3//0	7163300000	52	548			-1	137760000	TRUE	FALSE	TRUE	TRUE	FALSE	TRUE	TRUE	FALSE	TRUE	TRUE	FALSE	TRUE	TRUE	FALSE	TRUE	TRUE	FALSE	TRUE
sp|O95758-1|PTBP3_HUMAN	PTBP3	sp|O95758-1|PTBP3_HUMAN;sp|O95758-6|PTBP3_HUMAN;sp|O95758-2|PTBP3_HUMAN;sp|O95758|PTBP3_HUMAN;sp|O95758-5|PTBP3_HUMAN;sp|O95758-4|PTBP3_HUMAN;sp|O95758-7|PTBP3_HUMAN	sp|O95758-1|PTBP3_HUMAN;sp|O95758-6|PTBP3_HUMAN;sp|O95758-2|PTBP3_HUMAN;sp|O95758|PTBP3_HUMAN;sp|O95758-5|PTBP3_HUMAN;sp|O95758-4|PTBP3_HUMAN;sp|O95758-7|PTBP3_HUMAN	Isoform 1 of Polypyrimidine tract-binding protein 3 OS=Homo sapiens OX=9606 GN=PTBP3;Isoform 6 of Polypyrimidine tract-binding protein 3 OS=Homo sapiens OX=9606 GN=PTBP3;Isoform 2 of Polypyrimidine tract-binding protein 3 OS=Homo sapiens OX=9606 GN=PTBP3;P	7	7	31.5	56.501	521	0	67.369	3//0	3//0	3//0	3//0	3//0	3//0	1823300000	17	87			-1;-1;-1;-1;-1;-1;-1	107250000	TRUE	FALSE	TRUE	TRUE	FALSE	TRUE	TRUE	FALSE	TRUE	TRUE	FALSE	TRUE	TRUE	FALSE	TRUE	TRUE	FALSE	TRUE
sp|O95777|LSM8_HUMAN	LSM8	sp|O95777|LSM8_HUMAN	sp|O95777|LSM8_HUMAN	U6 snRNA-associated Sm-like protein LSm8 OS=Homo sapiens OX=9606 GN=LSM8 PE=1 SV=3	1	6	91.7	10.403	96	0	112.72	3//0	3//0	3//0	3//0	3//0	3//0	2836000000	7	158			-1	405150000	TRUE	FALSE	TRUE	TRUE	FALSE	TRUE	TRUE	FALSE	TRUE	TRUE	FALSE	TRUE	TRUE	FALSE	TRUE	TRUE	FALSE	TRUE
sp|O95782-2|AP2A1_HUMAN	AP2A1	sp|O95782-2|AP2A1_HUMAN;sp|O95782|AP2A1_HUMAN	sp|O95782-2|AP2A1_HUMAN;sp|O95782|AP2A1_HUMAN	Isoform B of AP-2 complex subunit alpha-1 OS=Homo sapiens OX=9606 GN=AP2A1;AP-2 complex subunit alpha-1 OS=Homo sapiens OX=9606 GN=AP2A1 PE=1 SV=3	2	30	47.3	105.36	955	0	156.7	3//0	3//0	3//0	3//0	3//0	3//0	10859000000	53	487			-1;-1	204900000	TRUE	FALSE	TRUE	TRUE	FALSE	TRUE	TRUE	FALSE	TRUE	TRUE	FALSE	TRUE	TRUE	FALSE	TRUE	TRUE	FALSE	TRUE
sp|O95786|DDX58_HUMAN	DDX58	sp|O95786|DDX58_HUMAN;sp|O95786-2|DDX58_HUMAN	sp|O95786|DDX58_HUMAN;sp|O95786-2|DDX58_HUMAN	Antiviral innate immune response receptor RIG-I OS=Homo sapiens OX=9606 GN=DDX58 PE=1 SV=2;Isoform 2 of Antiviral innate immune response receptor RIG-I OS=Homo sapiens OX=9606 GN=DDX58	2	12	16	106.6	925	0	13.511	3//0	3//0	1//2	1//2	3//0	0//3	351110000	53	32			-1;-1	6624700	TRUE	FALSE	TRUE	TRUE	FALSE	TRUE	TRUE	FALSE	TRUE	TRUE	FALSE	TRUE	TRUE	FALSE	TRUE	TRUE	FALSE	TRUE
sp|O95793-2|STAU1_HUMAN	STAU1	sp|O95793-2|STAU1_HUMAN;sp|O95793|STAU1_HUMAN;sp|O95793-3|STAU1_HUMAN	sp|O95793-2|STAU1_HUMAN;sp|O95793|STAU1_HUMAN;sp|O95793-3|STAU1_HUMAN	Isoform Short of Double-stranded RNA-binding protein Staufen homolog 1 OS=Homo sapiens OX=9606 GN=STAU1;Double-stranded RNA-binding protein Staufen homolog 1 OS=Homo sapiens OX=9606 GN=STAU1 PE=1 SV=2;Isoform 3 of Double-stranded RNA-binding protein Staufe	3	15	44.6	54.933	496	0	67.144	3//0	3//0	3//0	3//0	3//0	3//0	2007800000	29	170			-1;-1;-1	69236000	TRUE	FALSE	TRUE	TRUE	FALSE	TRUE	TRUE	FALSE	TRUE	TRUE	FALSE	TRUE	TRUE	FALSE	TRUE	TRUE	FALSE	TRUE
sp|O95817|BAG3_HUMAN	BAG3	sp|O95817|BAG3_HUMAN	sp|O95817|BAG3_HUMAN	BAG family molecular chaperone regulator 3 OS=Homo sapiens OX=9606 GN=BAG3 PE=1 SV=3	1	22	72.2	61.594	575	0	323.31	3//0	3//0	3//0	3//0	3//0	3//0	7967900000	28	614			-1	284570000	TRUE	FALSE	TRUE	TRUE	FALSE	TRUE	TRUE	FALSE	TRUE	TRUE	FALSE	TRUE	TRUE	FALSE	TRUE	TRUE	FALSE	TRUE
sp|O95819-6|M4K4_HUMAN	MAP4K4	sp|O95819-6|M4K4_HUMAN;sp|O95819|M4K4_HUMAN;sp|O95819-4|M4K4_HUMAN;sp|O95819-2|M4K4_HUMAN;sp|O95819-5|M4K4_HUMAN;sp|O95819-3|M4K4_HUMAN;sp|Q9UKE5-8|TNIK_HUMAN;sp|Q9UKE5-5|TNIK_HUMAN;sp|Q9UKE5-7|TNIK_HUMAN;sp|Q9UKE5-3|TNIK_HUMAN;sp|Q9UKE5-6|TNIK_HUMAN;sp|Q9UKE5-2|TNIK_HUMAN;sp|Q9UKE5-4|TNIK_HUMAN;sp|Q9UKE5|TNIK_HUMAN	sp|O95819-6|M4K4_HUMAN;sp|O95819|M4K4_HUMAN;sp|O95819-4|M4K4_HUMAN;sp|O95819-2|M4K4_HUMAN;sp|O95819-5|M4K4_HUMAN;sp|O95819-3|M4K4_HUMAN	Isoform 6 of Mitogen-activated protein kinase kinase kinase kinase 4 OS=Homo sapiens OX=9606 GN=MAP4K4;Mitogen-activated protein kinase kinase kinase kinase 4 OS=Homo sapiens OX=9606 GN=MAP4K4 PE=1 SV=2;Isoform 4 of Mitogen-activated protein kinase kinase	14	14	17.8	145	1273	0	204.55	3//0	3//0	3//0	3//0	3//0	3//0	1164600000	54	240			-1;-1;-1;-1;-1;-1;-1;-1;-1;-1;-1;-1;-1;-1	21567000	TRUE	FALSE	TRUE	TRUE	FALSE	TRUE	TRUE	FALSE	TRUE	TRUE	FALSE	TRUE	TRUE	FALSE	TRUE	TRUE	FALSE	TRUE
sp|O95825|QORL1_HUMAN	CRYZL1	sp|O95825|QORL1_HUMAN;sp|O95825-2|QORL1_HUMAN	sp|O95825|QORL1_HUMAN;sp|O95825-2|QORL1_HUMAN	Quinone oxidoreductase-like protein 1 OS=Homo sapiens OX=9606 GN=CRYZL1 PE=1 SV=2;Isoform 2 of Quinone oxidoreductase-like protein 1 OS=Homo sapiens OX=9606 GN=CRYZL1	2	3	12.3	38.696	349	0.0025855	2.6564	2//1	3//0	2//1	0//2	0//3	3//0	187390000	19	11			-1;-1	9862900	TRUE	FALSE	TRUE	TRUE	FALSE	TRUE	TRUE	FALSE	TRUE	TRUE	FALSE	FALSE	TRUE	FALSE	TRUE	TRUE	FALSE	TRUE
sp|O95831-3|AIFM1_HUMAN	AIFM1	sp|O95831-3|AIFM1_HUMAN;sp|O95831|AIFM1_HUMAN;sp|O95831-6|AIFM1_HUMAN;sp|O95831-4|AIFM1_HUMAN;sp|O95831-2|AIFM1_HUMAN;sp|O95831-5|AIFM1_HUMAN	sp|O95831-3|AIFM1_HUMAN;sp|O95831|AIFM1_HUMAN;sp|O95831-6|AIFM1_HUMAN;sp|O95831-4|AIFM1_HUMAN	Isoform 3 of Apoptosis-inducing factor 1, mitochondrial OS=Homo sapiens OX=9606 GN=AIFM1;Apoptosis-inducing factor 1, mitochondrial OS=Homo sapiens OX=9606 GN=AIFM1 PE=1 SV=1;Isoform 6 of Apoptosis-inducing factor 1, mitochondrial OS=Homo sapiens OX=9606 G	6	15	39.7	66.294	609	0	323.31	3//0	3//0	3//0	3//0	3//0	3//0	5712000000	29	392			-1;-1;-1;-1;-1;-1	196960000	TRUE	FALSE	TRUE	TRUE	FALSE	TRUE	TRUE	FALSE	TRUE	TRUE	FALSE	TRUE	TRUE	FALSE	TRUE	TRUE	FALSE	TRUE
sp|O95833|CLIC3_HUMAN	CLIC3	sp|O95833|CLIC3_HUMAN	sp|O95833|CLIC3_HUMAN	Chloride intracellular channel protein 3 OS=Homo sapiens OX=9606 GN=CLIC3 PE=1 SV=2	1	3	19.1	26.648	236	0	13.135	0//0	0//0	3//0	0//1	0//0	0//0	44496000	13	13			-1	3422800	FALSE	TRUE	FALSE	FALSE	TRUE	FALSE	TRUE	FALSE	TRUE	FALSE	FALSE	FALSE	FALSE	TRUE	FALSE	FALSE	TRUE	FALSE	Epid_WT_NTERT	Epid_WT_NTERT					Epid_WT_NTERT
sp|O95834|EMAL2_HUMAN	EML2	sp|O95834|EMAL2_HUMAN;sp|O95834-2|EMAL2_HUMAN;sp|O95834-3|EMAL2_HUMAN;sp|Q05BV3-4|EMAL5_HUMAN;sp|O00423|EMAL1_HUMAN;sp|O00423-3|EMAL1_HUMAN;sp|Q05BV3-2|EMAL5_HUMAN;sp|Q6ZMW3-2|EMAL6_HUMAN;sp|Q6ZMW3|EMAL6_HUMAN	sp|O95834|EMAL2_HUMAN;sp|O95834-2|EMAL2_HUMAN;sp|O95834-3|EMAL2_HUMAN	Echinoderm microtubule-associated protein-like 2 OS=Homo sapiens OX=9606 GN=EML2 PE=1 SV=1;Isoform 2 of Echinoderm microtubule-associated protein-like 2 OS=Homo sapiens OX=9606 GN=EML2;Isoform 3 of Echinoderm microtubule-associated protein-like 2 OS=Homo s	9	19	47.3	70.678	649	0	323.31	3//0	3//0	3//0	3//0	3//0	3//0	8479900000	29	532			-1;-1;-1;-1;-1;-1;-1;-1;-1	292410000	TRUE	FALSE	TRUE	TRUE	FALSE	TRUE	TRUE	FALSE	TRUE	TRUE	FALSE	TRUE	TRUE	FALSE	TRUE	TRUE	FALSE	TRUE
sp|O95861|BPNT1_HUMAN	BPNT1	sp|O95861|BPNT1_HUMAN;sp|O95861-2|BPNT1_HUMAN;sp|O95861-4|BPNT1_HUMAN	sp|O95861|BPNT1_HUMAN;sp|O95861-2|BPNT1_HUMAN;sp|O95861-4|BPNT1_HUMAN	3(2),5-bisphosphate nucleotidase 1 OS=Homo sapiens OX=9606 GN=BPNT1 PE=1 SV=1;Isoform 2 of 3(2),5-bisphosphate nucleotidase 1 OS=Homo sapiens OX=9606 GN=BPNT1;Isoform 4 of 3(2),5-bisphosphate nucleotidase 1 OS=Homo sapiens OX=9606 GN=BPNT1	3	11	54.2	33.392	308	0	47.726	3//0	3//0	3//0	3//0	3//0	3//0	1228400000	20	155			-1;-1;-1	61418000	TRUE	FALSE	TRUE	TRUE	FALSE	TRUE	TRUE	FALSE	TRUE	TRUE	FALSE	TRUE	TRUE	FALSE	TRUE	TRUE	FALSE	TRUE
sp|O95881|TXD12_HUMAN	TXNDC12	sp|O95881|TXD12_HUMAN	sp|O95881|TXD12_HUMAN	Thioredoxin domain-containing protein 12 OS=Homo sapiens OX=9606 GN=TXNDC12 PE=1 SV=1	1	8	73.8	19.206	172	0	116.03	3//0	3//0	3//0	3//0	3//0	3//0	3242300000	10	150			-1	324230000	TRUE	FALSE	TRUE	TRUE	FALSE	TRUE	TRUE	FALSE	TRUE	TRUE	FALSE	TRUE	TRUE	FALSE	TRUE	TRUE	FALSE	TRUE
sp|O95926|SYF2_HUMAN	SYF2	sp|O95926|SYF2_HUMAN;sp|O95926-2|SYF2_HUMAN	sp|O95926|SYF2_HUMAN;sp|O95926-2|SYF2_HUMAN	Pre-mRNA-splicing factor SYF2 OS=Homo sapiens OX=9606 GN=SYF2 PE=1 SV=1;Isoform 2 of Pre-mRNA-splicing factor SYF2 OS=Homo sapiens OX=9606 GN=SYF2	2	3	21.8	28.722	243	0	22.837	3//0	2//1	1//1	1//1	1//0	1//1	420100000	9	15			-1;-1	46677000	TRUE	FALSE	TRUE	TRUE	FALSE	TRUE	TRUE	FALSE	FALSE	TRUE	FALSE	FALSE	FALSE	FALSE	FALSE	TRUE	FALSE	FALSE
sp|O95994|AGR2_HUMAN	AGR2	sp|O95994|AGR2_HUMAN	sp|O95994|AGR2_HUMAN	Anterior gradient protein 2 homolog OS=Homo sapiens OX=9606 GN=AGR2 PE=1 SV=1	1	4	36	19.979	175	0	8.384	0//1	0//0	0//0	3//0	2//1	2//0	70774000	9	20			-1	7863700	FALSE	FALSE	FALSE	FALSE	TRUE	FALSE	FALSE	TRUE	FALSE	TRUE	FALSE	TRUE	TRUE	FALSE	TRUE	TRUE	FALSE	FALSE	Muc_WT_OKFG		Muc_KO_O_IRFG_cl15	Muc_KO_O_IRFG_cl15
sp|O95999|BCL10_HUMAN	BCL10	sp|O95999|BCL10_HUMAN	sp|O95999|BCL10_HUMAN	B-cell lymphoma/leukemia 10 OS=Homo sapiens OX=9606 GN=BCL10 PE=1 SV=1	1	5	24	26.251	233	0	13.457	3//0	1//1	2//0	3//0	3//0	2//0	62128000	9	31			-1	6903100	TRUE	FALSE	TRUE	TRUE	FALSE	FALSE	TRUE	FALSE	FALSE	TRUE	FALSE	TRUE	TRUE	FALSE	TRUE	TRUE	FALSE	FALSE
sp|O96000|NDUBA_HUMAN	NDUFB10	sp|O96000|NDUBA_HUMAN;sp|O96000-2|NDUBA_HUMAN	sp|O96000|NDUBA_HUMAN;sp|O96000-2|NDUBA_HUMAN	NADH dehydrogenase [ubiquinone] 1 beta subcomplex subunit 10 OS=Homo sapiens OX=9606 GN=NDUFB10 PE=1 SV=3;Isoform 2 of NADH dehydrogenase [ubiquinone] 1 beta subcomplex subunit 10 OS=Homo sapiens OX=9606 GN=NDUFB10	2	6	41.9	20.776	172	0	21.405	3//0	3//0	3//0	3//0	3//0	3//0	2282500000	11	116			-1;-1	207500000	TRUE	FALSE	TRUE	TRUE	FALSE	TRUE	TRUE	FALSE	TRUE	TRUE	FALSE	TRUE	TRUE	FALSE	TRUE	TRUE	FALSE	TRUE
sp|O96005|CLPT1_HUMAN	CLPTM1	sp|O96005|CLPT1_HUMAN;sp|O96005-4|CLPT1_HUMAN;sp|O96005-3|CLPT1_HUMAN	sp|O96005|CLPT1_HUMAN;sp|O96005-4|CLPT1_HUMAN	Cleft lip and palate transmembrane protein 1 OS=Homo sapiens OX=9606 GN=CLPTM1 PE=1 SV=1;Isoform 3 of Cleft lip and palate transmembrane protein 1 OS=Homo sapiens OX=9606 GN=CLPTM1	3	3	7.2	76.096	669	0	36.964	2//0	3//0	2//1	2//0	3//0	2//0	114800000	25	29			-1;-1;-1	4592200	TRUE	FALSE	FALSE	TRUE	FALSE	TRUE	TRUE	FALSE	TRUE	TRUE	FALSE	FALSE	TRUE	FALSE	TRUE	TRUE	FALSE	FALSE
sp|O96007|MOC2B_HUMAN	MOCS2	sp|O96007|MOC2B_HUMAN	sp|O96007|MOC2B_HUMAN	Molybdopterin synthase catalytic subunit OS=Homo sapiens OX=9606 GN=MOCS2 PE=1 SV=1	1	2	18.6	20.944	188	0.00031908	4.9791	0//0	1//0	3//0	3//0	2//1	2//1	165280000	11	23			-1	15025000	FALSE	TRUE	FALSE	FALSE	FALSE	FALSE	TRUE	FALSE	TRUE	TRUE	FALSE	TRUE	TRUE	FALSE	TRUE	TRUE	FALSE	TRUE					Muc_KO_O_IRFG_cl26	Muc_KO_O_IRFG_cl26
sp|O96008|TOM40_HUMAN	TOMM40	sp|O96008|TOM40_HUMAN;sp|O96008-2|TOM40_HUMAN	sp|O96008|TOM40_HUMAN;sp|O96008-2|TOM40_HUMAN	Mitochondrial import receptor subunit TOM40 homolog OS=Homo sapiens OX=9606 GN=TOMM40 PE=1 SV=1;Isoform 2 of Mitochondrial import receptor subunit TOM40 homolog OS=Homo sapiens OX=9606 GN=TOMM40	2	13	51.8	37.893	361	0	323.31	3//0	3//0	3//0	3//0	3//0	3//0	5602900000	10	377			-1;-1	560290000	TRUE	FALSE	TRUE	TRUE	FALSE	TRUE	TRUE	FALSE	TRUE	TRUE	FALSE	TRUE	TRUE	FALSE	TRUE	TRUE	FALSE	TRUE
sp|O96011-2|PX11B_HUMAN	PEX11B	sp|O96011-2|PX11B_HUMAN;sp|O96011|PX11B_HUMAN	sp|O96011-2|PX11B_HUMAN;sp|O96011|PX11B_HUMAN	Isoform 2 of Peroxisomal membrane protein 11B OS=Homo sapiens OX=9606 GN=PEX11B;Peroxisomal membrane protein 11B OS=Homo sapiens OX=9606 GN=PEX11B PE=1 SV=1	2	3	14.3	26.724	245	0.0064408	2.1727	0//1	1//0	0//1	2//0	2//0	0//0	198180000	13	8			-1;-1	15244000	FALSE	FALSE	FALSE	FALSE	FALSE	FALSE	FALSE	FALSE	FALSE	TRUE	FALSE	FALSE	TRUE	FALSE	FALSE	FALSE	TRUE	FALSE
sp|O96013|PAK4_HUMAN	PAK4	sp|O96013|PAK4_HUMAN;sp|O96013-2|PAK4_HUMAN;sp|O96013-3|PAK4_HUMAN;sp|O96013-4|PAK4_HUMAN	sp|O96013|PAK4_HUMAN	Serine/threonine-protein kinase PAK 4 OS=Homo sapiens OX=9606 GN=PAK4 PE=1 SV=1	4	3	12.2	64.071	591	0.0072182	2.0303	3//0	2//1	2//1	1//1	2//1	2//0	449210000	23	6			-1;-1;-1;-1	19531000	TRUE	FALSE	TRUE	TRUE	FALSE	TRUE	TRUE	FALSE	TRUE	TRUE	FALSE	FALSE	TRUE	FALSE	TRUE	TRUE	FALSE	FALSE
sp|O96019-2|ACL6A_HUMAN	ACTL6A	sp|O96019-2|ACL6A_HUMAN;sp|O96019|ACL6A_HUMAN;sp|O94805|ACL6B_HUMAN	sp|O96019-2|ACL6A_HUMAN;sp|O96019|ACL6A_HUMAN	Isoform 2 of Actin-like protein 6A OS=Homo sapiens OX=9606 GN=ACTL6A;Actin-like protein 6A OS=Homo sapiens OX=9606 GN=ACTL6A PE=1 SV=1	3	11	45.5	43.236	387	0	60.422	3//0	3//0	3//0	3//0	3//0	3//0	3436200000	15	125			-1;-1;-1	229080000	TRUE	FALSE	TRUE	TRUE	FALSE	TRUE	TRUE	FALSE	TRUE	TRUE	FALSE	TRUE	TRUE	FALSE	TRUE	TRUE	FALSE	TRUE
sp|P00167-2|CYB5_HUMAN	CYB5A	sp|P00167-2|CYB5_HUMAN;sp|P00167|CYB5_HUMAN;sp|P00167-3|CYB5_HUMAN	sp|P00167-2|CYB5_HUMAN;sp|P00167|CYB5_HUMAN;sp|P00167-3|CYB5_HUMAN	Isoform 2 of Cytochrome b5 OS=Homo sapiens OX=9606 GN=CYB5A;Cytochrome b5 OS=Homo sapiens OX=9606 GN=CYB5A PE=1 SV=2;Isoform 3 of Cytochrome b5 OS=Homo sapiens OX=9606 GN=CYB5A	3	2	35.7	11.268	98	0.0026224	2.9313	0//2	0//3	1//0	0//1	0//1	2//1	63739000	7	3			-1;-1;-1	9105600	TRUE	FALSE	FALSE	TRUE	FALSE	TRUE	FALSE	FALSE	FALSE	FALSE	FALSE	FALSE	FALSE	FALSE	FALSE	TRUE	FALSE	TRUE
sp|P00338|LDHA_HUMAN	LDHA	sp|P00338|LDHA_HUMAN;sp|P00338-3|LDHA_HUMAN;sp|P00338-4|LDHA_HUMAN;sp|P00338-5|LDHA_HUMAN;sp|P00338-2|LDHA_HUMAN;sp|Q6ZMR3|LDH6A_HUMAN	sp|P00338|LDHA_HUMAN;sp|P00338-3|LDHA_HUMAN;sp|P00338-4|LDHA_HUMAN;sp|P00338-5|LDHA_HUMAN;sp|P00338-2|LDHA_HUMAN	L-lactate dehydrogenase A chain OS=Homo sapiens OX=9606 GN=LDHA PE=1 SV=2;Isoform 3 of L-lactate dehydrogenase A chain OS=Homo sapiens OX=9606 GN=LDHA;Isoform 4 of L-lactate dehydrogenase A chain OS=Homo sapiens OX=9606 GN=LDHA;Isoform 5 of L-lactate dehyd	6	22	75	36.688	332	0	323.31	3//0	3//0	3//0	3//0	3//0	3//0	232570000000	18	1522			-1;-1;-1;-1;-1;-1	12920000000	TRUE	FALSE	TRUE	TRUE	FALSE	TRUE	TRUE	FALSE	TRUE	TRUE	FALSE	TRUE	TRUE	FALSE	TRUE	TRUE	FALSE	TRUE
sp|P00352|AL1A1_HUMAN	ALDH1A1	sp|P00352|AL1A1_HUMAN	sp|P00352|AL1A1_HUMAN	Retinal dehydrogenase 1 OS=Homo sapiens OX=9606 GN=ALDH1A1 PE=1 SV=2	1	6	13.6	54.861	501	0	12.46	3//0	3//0	3//0	3//0	2//1	3//0	862580000	22	30			-1	39208000	TRUE	FALSE	TRUE	TRUE	FALSE	TRUE	TRUE	FALSE	TRUE	TRUE	FALSE	TRUE	TRUE	FALSE	TRUE	TRUE	FALSE	TRUE
sp|P00367|DHE3_HUMAN	GLUD1	sp|P00367|DHE3_HUMAN;sp|P00367-3|DHE3_HUMAN;sp|P00367-2|DHE3_HUMAN;sp|P49448|DHE4_HUMAN	sp|P00367|DHE3_HUMAN;sp|P00367-3|DHE3_HUMAN;sp|P00367-2|DHE3_HUMAN;sp|P49448|DHE4_HUMAN	Glutamate dehydrogenase 1, mitochondrial OS=Homo sapiens OX=9606 GN=GLUD1 PE=1 SV=2;Isoform 3 of Glutamate dehydrogenase 1, mitochondrial OS=Homo sapiens OX=9606 GN=GLUD1;Isoform 2 of Glutamate dehydrogenase 1, mitochondrial OS=Homo sapiens OX=9606 GN=GLUD	4	22	53.6	61.397	558	0	323.31	3//0	3//0	3//0	3//0	3//0	3//0	21754000000	31	818			-1;-1;-1;-1	701740000	TRUE	FALSE	TRUE	TRUE	FALSE	TRUE	TRUE	FALSE	TRUE	TRUE	FALSE	TRUE	TRUE	FALSE	TRUE	TRUE	FALSE	TRUE
sp|P00374-2|DYR_HUMAN	DHFR	sp|P00374-2|DYR_HUMAN;sp|P00374|DYR_HUMAN	sp|P00374-2|DYR_HUMAN;sp|P00374|DYR_HUMAN	Isoform 2 of Dihydrofolate reductase OS=Homo sapiens OX=9606 GN=DHFR;Dihydrofolate reductase OS=Homo sapiens OX=9606 GN=DHFR PE=1 SV=2	2	3	32.6	15.672	135	0	8.4876	2//1	2//0	2//0	3//0	2//0	1//2	418070000	9	14			-1;-1	46452000	TRUE	FALSE	TRUE	TRUE	FALSE	FALSE	TRUE	FALSE	FALSE	TRUE	FALSE	TRUE	TRUE	FALSE	FALSE	TRUE	FALSE	TRUE
sp|P00387-2|NB5R3_HUMAN	CYB5R3	sp|P00387-2|NB5R3_HUMAN;sp|P00387|NB5R3_HUMAN;sp|P00387-3|NB5R3_HUMAN	sp|P00387-2|NB5R3_HUMAN;sp|P00387|NB5R3_HUMAN;sp|P00387-3|NB5R3_HUMAN	Isoform 2 of NADH-cytochrome b5 reductase 3 OS=Homo sapiens OX=9606 GN=CYB5R3;NADH-cytochrome b5 reductase 3 OS=Homo sapiens OX=9606 GN=CYB5R3 PE=1 SV=3;Isoform 3 of NADH-cytochrome b5 reductase 3 OS=Homo sapiens OX=9606 GN=CYB5R3	3	15	80.2	31.628	278	0	323.31	3//0	3//0	3//0	3//0	3//0	3//0	13121000000	13	480			-1;-1;-1	1009300000	TRUE	FALSE	TRUE	TRUE	FALSE	TRUE	TRUE	FALSE	TRUE	TRUE	FALSE	TRUE	TRUE	FALSE	TRUE	TRUE	FALSE	TRUE
sp|P00390-2|GSHR_HUMAN	GSR	sp|P00390-2|GSHR_HUMAN;sp|P00390|GSHR_HUMAN;sp|P00390-4|GSHR_HUMAN;sp|P00390-3|GSHR_HUMAN;sp|P00390-5|GSHR_HUMAN	sp|P00390-2|GSHR_HUMAN;sp|P00390|GSHR_HUMAN;sp|P00390-4|GSHR_HUMAN;sp|P00390-3|GSHR_HUMAN;sp|P00390-5|GSHR_HUMAN	Isoform Cytoplasmic of Glutathione reductase, mitochondrial OS=Homo sapiens OX=9606 GN=GSR;Glutathione reductase, mitochondrial OS=Homo sapiens OX=9606 GN=GSR PE=1 SV=2;Isoform 3 of Glutathione reductase, mitochondrial OS=Homo sapiens OX=9606 GN=GSR;Isofor	5	17	58.7	51.7	479	0	323.31	3//0	3//0	3//0	3//0	3//0	3//0	6006900000	20	454			-1;-1;-1;-1;-1	300340000	TRUE	FALSE	TRUE	TRUE	FALSE	TRUE	TRUE	FALSE	TRUE	TRUE	FALSE	TRUE	TRUE	FALSE	TRUE	TRUE	FALSE	TRUE
sp|P00403|COX2_HUMAN	MT-CO2	sp|P00403|COX2_HUMAN	sp|P00403|COX2_HUMAN	Cytochrome c oxidase subunit 2 OS=Homo sapiens OX=9606 GN=MT-CO2 PE=1 SV=1	1	5	27.8	25.565	227	0	43.147	3//0	3//0	3//0	3//0	3//0	3//0	1795700000	6	120			-1	299280000	TRUE	FALSE	TRUE	TRUE	FALSE	TRUE	TRUE	FALSE	TRUE	TRUE	FALSE	TRUE	TRUE	FALSE	TRUE	TRUE	FALSE	TRUE
sp|P00441|SODC_HUMAN	SOD1	sp|P00441|SODC_HUMAN	sp|P00441|SODC_HUMAN	Superoxide dismutase [Cu-Zn] OS=Homo sapiens OX=9606 GN=SOD1 PE=1 SV=2	1	6	63	15.936	154	0	323.31	3//0	3//0	3//0	3//0	3//0	3//0	30651000000	8	380			-1	3831400000	TRUE	FALSE	TRUE	TRUE	FALSE	TRUE	TRUE	FALSE	TRUE	TRUE	FALSE	TRUE	TRUE	FALSE	TRUE	TRUE	FALSE	TRUE
sp|P00491|PNPH_HUMAN	PNP	sp|P00491|PNPH_HUMAN	sp|P00491|PNPH_HUMAN	Purine nucleoside phosphorylase OS=Homo sapiens OX=9606 GN=PNP PE=1 SV=2	1	17	79.9	32.118	289	0	323.31	3//0	3//0	3//0	3//0	3//0	3//0	11226000000	18	462			-1	623680000	TRUE	FALSE	TRUE	TRUE	FALSE	TRUE	TRUE	FALSE	TRUE	TRUE	FALSE	TRUE	TRUE	FALSE	TRUE	TRUE	FALSE	TRUE
sp|P00492|HPRT_HUMAN	HPRT1	sp|P00492|HPRT_HUMAN	sp|P00492|HPRT_HUMAN	Hypoxanthine-guanine phosphoribosyltransferase OS=Homo sapiens OX=9606 GN=HPRT1 PE=1 SV=2	1	11	69.7	24.579	218	0	116.86	3//0	3//0	3//0	3//0	3//0	3//0	6253400000	13	298			-1	481030000	TRUE	FALSE	TRUE	TRUE	FALSE	TRUE	TRUE	FALSE	TRUE	TRUE	FALSE	TRUE	TRUE	FALSE	TRUE	TRUE	FALSE	TRUE
sp|P00505|AATM_HUMAN	GOT2	sp|P00505|AATM_HUMAN;sp|P00505-2|AATM_HUMAN	sp|P00505|AATM_HUMAN;sp|P00505-2|AATM_HUMAN	Aspartate aminotransferase, mitochondrial OS=Homo sapiens OX=9606 GN=GOT2 PE=1 SV=3;Isoform 2 of Aspartate aminotransferase, mitochondrial OS=Homo sapiens OX=9606 GN=GOT2	2	20	62.8	47.517	430	0	323.31	3//0	3//0	3//0	3//0	3//0	3//0	45363000000	26	1084			-1;-1	1744700000	TRUE	FALSE	TRUE	TRUE	FALSE	TRUE	TRUE	FALSE	TRUE	TRUE	FALSE	TRUE	TRUE	FALSE	TRUE	TRUE	FALSE	TRUE
sp|P00533|EGFR_HUMAN	EGFR	sp|P00533|EGFR_HUMAN;sp|P00533-4|EGFR_HUMAN;sp|P00533-3|EGFR_HUMAN;sp|P00533-2|EGFR_HUMAN;sp|P04626-6|ERBB2_HUMAN;sp|Q15303-4|ERBB4_HUMAN;sp|Q15303-3|ERBB4_HUMAN;sp|Q15303-2|ERBB4_HUMAN;sp|Q15303|ERBB4_HUMAN	sp|P00533|EGFR_HUMAN;sp|P00533-4|EGFR_HUMAN;sp|P00533-3|EGFR_HUMAN	Epidermal growth factor receptor OS=Homo sapiens OX=9606 GN=EGFR PE=1 SV=2;Isoform 4 of Epidermal growth factor receptor OS=Homo sapiens OX=9606 GN=EGFR;Isoform 3 of Epidermal growth factor receptor OS=Homo sapiens OX=9606 GN=EGFR	9	30	38.8	134.28	1210	0	323.31	3//0	3//0	3//0	3//0	3//0	3//0	14636000000	59	1050			-1;-1;-1;-1;-1;-1;-1;-1;-1	248060000	TRUE	FALSE	TRUE	TRUE	FALSE	TRUE	TRUE	FALSE	TRUE	TRUE	FALSE	TRUE	TRUE	FALSE	TRUE	TRUE	FALSE	TRUE
sp|P00558|PGK1_HUMAN	PGK1	sp|P00558|PGK1_HUMAN;sp|P00558-2|PGK1_HUMAN	sp|P00558|PGK1_HUMAN;sp|P00558-2|PGK1_HUMAN	Phosphoglycerate kinase 1 OS=Homo sapiens OX=9606 GN=PGK1 PE=1 SV=3;Isoform 2 of Phosphoglycerate kinase 1 OS=Homo sapiens OX=9606 GN=PGK1	2	22	67.9	44.614	417	0	323.31	3//0	3//0	3//0	3//0	3//0	3//0	145790000000	25	2225			-1;-1	5831500000	TRUE	FALSE	TRUE	TRUE	FALSE	TRUE	TRUE	FALSE	TRUE	TRUE	FALSE	TRUE	TRUE	FALSE	TRUE	TRUE	FALSE	TRUE
sp|P00568|KAD1_HUMAN	AK1	sp|P00568|KAD1_HUMAN	sp|P00568|KAD1_HUMAN	Adenylate kinase isoenzyme 1 OS=Homo sapiens OX=9606 GN=AK1 PE=1 SV=3	1	9	54.6	21.635	194	0	62.014	3//0	3//0	3//0	3//0	3//0	3//0	3360400000	11	170			-1	305490000	TRUE	FALSE	TRUE	TRUE	FALSE	TRUE	TRUE	FALSE	TRUE	TRUE	FALSE	TRUE	TRUE	FALSE	TRUE	TRUE	FALSE	TRUE
sp|P00813|ADA_HUMAN	ADA	sp|P00813|ADA_HUMAN	sp|P00813|ADA_HUMAN	Adenosine deaminase OS=Homo sapiens OX=9606 GN=ADA PE=1 SV=3	1	7	30.6	40.764	363	0	16.538	3//0	3//0	3//0	3//0	3//0	3//0	1101100000	20	64			-1	55056000	TRUE	FALSE	TRUE	TRUE	FALSE	TRUE	TRUE	FALSE	TRUE	TRUE	FALSE	TRUE	TRUE	FALSE	TRUE	TRUE	FALSE	TRUE
sp|P00918|CAH2_HUMAN	CA2	sp|P00918|CAH2_HUMAN;CON__sp|P00921|CAH2_BOVIN	sp|P00918|CAH2_HUMAN	Carbonic anhydrase 2 OS=Homo sapiens OX=9606 GN=CA2 PE=1 SV=2	2	12	66.2	29.246	260	0	323.31	3//0	3//0	3//0	3//0	3//0	3//0	10113000000	14	549			-1;-1	722360000	TRUE	FALSE	TRUE	TRUE	FALSE	TRUE	TRUE	FALSE	TRUE	TRUE	FALSE	TRUE	TRUE	FALSE	TRUE	TRUE	FALSE	TRUE
sp|P00966|ASSY_HUMAN	ASS1	sp|P00966|ASSY_HUMAN	sp|P00966|ASSY_HUMAN	Argininosuccinate synthase OS=Homo sapiens OX=9606 GN=ASS1 PE=1 SV=2	1	16	63.6	46.53	412	0	108.21	1//1	0//0	3//0	3//0	0//2	3//0	3723500000	21	193			-1	177310000	TRUE	FALSE	FALSE	FALSE	TRUE	FALSE	TRUE	FALSE	TRUE	TRUE	FALSE	TRUE	TRUE	FALSE	FALSE	TRUE	FALSE	TRUE			Muc_KO_O_IRFG_cl15	Muc_KO_O_IRFG_cl15			Epid_WT_NTERT
sp|P00973|OAS1_HUMAN	OAS1	sp|P00973|OAS1_HUMAN;sp|P00973-4|OAS1_HUMAN;sp|P00973-2|OAS1_HUMAN;sp|P00973-3|OAS1_HUMAN	sp|P00973|OAS1_HUMAN;sp|P00973-4|OAS1_HUMAN;sp|P00973-2|OAS1_HUMAN;sp|P00973-3|OAS1_HUMAN	2-5-oligoadenylate synthase 1 OS=Homo sapiens OX=9606 GN=OAS1 PE=1 SV=4;Isoform p44 of 2-5-oligoadenylate synthase 1 OS=Homo sapiens OX=9606 GN=OAS1;Isoform p41 of 2-5-oligoadenylate synthase 1 OS=Homo sapiens OX=9606 GN=OAS1;Isoform p48 of 2-5-oli	4	6	23.8	46.028	400	0	16.76	3//0	3//0	0//0	2//0	3//0	0//0	177420000	16	20			-1;-1;-1;-1	11089000	TRUE	FALSE	TRUE	TRUE	FALSE	TRUE	FALSE	TRUE	FALSE	TRUE	FALSE	FALSE	TRUE	FALSE	TRUE	FALSE	TRUE	FALSE							Epid_KO_IRFG_cl8
sp|P01034|CYTC_HUMAN	CST3	sp|P01034|CYTC_HUMAN	sp|P01034|CYTC_HUMAN	Cystatin-C OS=Homo sapiens OX=9606 GN=CST3 PE=1 SV=1	1	2	19.2	15.799	146	0.00089419	3.4096	2//1	2//1	0//0	1//2	0//3	0//1	201750000	7	15			-1	28822000	TRUE	FALSE	TRUE	TRUE	FALSE	TRUE	FALSE	TRUE	FALSE	TRUE	FALSE	TRUE	TRUE	FALSE	TRUE	FALSE	FALSE	FALSE							Epid_KO_IRFG_cl8
sp|P01040|CYTA_HUMAN	CSTA	sp|P01040|CYTA_HUMAN	sp|P01040|CYTA_HUMAN	Cystatin-A OS=Homo sapiens OX=9606 GN=CSTA PE=1 SV=1	1	5	54.1	11.006	98	0	78.288	3//0	3//0	3//0	3//0	3//0	3//0	15874000000	7	199			-1	2267700000	TRUE	FALSE	TRUE	TRUE	FALSE	TRUE	TRUE	FALSE	TRUE	TRUE	FALSE	TRUE	TRUE	FALSE	TRUE	TRUE	FALSE	TRUE
sp|P01116-2|RASK_HUMAN	KRAS	sp|P01116-2|RASK_HUMAN;sp|P01116|RASK_HUMAN;sp|P01112-2|RASH_HUMAN	sp|P01116-2|RASK_HUMAN;sp|P01116|RASK_HUMAN;sp|P01112-2|RASH_HUMAN	Isoform 2B of GTPase KRas OS=Homo sapiens OX=9606 GN=KRAS;GTPase KRas OS=Homo sapiens OX=9606 GN=KRAS PE=1 SV=1;Isoform 2 of GTPase HRas OS=Homo sapiens OX=9606 GN=HRAS	3	6	41.5	21.424	188	0	21.4	3//0	3//0	3//0	3//0	3//0	3//0	2270200000	9	82			-1;-1;-1	252240000	TRUE	FALSE	TRUE	TRUE	FALSE	TRUE	TRUE	FALSE	TRUE	TRUE	FALSE	TRUE	TRUE	FALSE	TRUE	TRUE	FALSE	TRUE
sp|P01130|LDLR_HUMAN	LDLR	sp|P01130|LDLR_HUMAN;sp|P01130-3|LDLR_HUMAN;sp|P01130-6|LDLR_HUMAN;sp|P01130-4|LDLR_HUMAN;sp|P01130-5|LDLR_HUMAN;sp|P01130-2|LDLR_HUMAN	sp|P01130|LDLR_HUMAN;sp|P01130-3|LDLR_HUMAN;sp|P01130-6|LDLR_HUMAN;sp|P01130-4|LDLR_HUMAN;sp|P01130-5|LDLR_HUMAN;sp|P01130-2|LDLR_HUMAN	Low-density lipoprotein receptor OS=Homo sapiens OX=9606 GN=LDLR PE=1 SV=1;Isoform 3 of Low-density lipoprotein receptor OS=Homo sapiens OX=9606 GN=LDLR;Isoform 6 of Low-density lipoprotein receptor OS=Homo sapiens OX=9606 GN=LDLR;Isoform 4 of Low-density	6	16	27.7	95.375	860	0	23.911	0//1	1//0	2//1	3//0	3//0	3//0	1181500000	45	54			-1;-1;-1;-1;-1;-1	26255000	FALSE	FALSE	FALSE	FALSE	FALSE	FALSE	TRUE	FALSE	TRUE	TRUE	FALSE	TRUE	TRUE	FALSE	TRUE	TRUE	FALSE	TRUE
sp|P01137|TGFB1_HUMAN	TGFB1	sp|P01137|TGFB1_HUMAN	sp|P01137|TGFB1_HUMAN	Transforming growth factor beta-1 proprotein OS=Homo sapiens OX=9606 GN=TGFB1 PE=1 SV=2	1	3	13.3	44.341	390	0	78.763	0//0	2//0	0//1	3//0	3//0	3//0	91415000	20	36			-1	4570800	FALSE	TRUE	FALSE	TRUE	FALSE	FALSE	FALSE	FALSE	FALSE	TRUE	FALSE	TRUE	TRUE	FALSE	TRUE	TRUE	FALSE	TRUE					Muc_KO_O_IRFG_cl26	Muc_KO_O_IRFG_cl26
sp|P01308|INS_HUMAN	INS	sp|P01308|INS_HUMAN;sp|F8WCM5|INSR2_HUMAN	sp|P01308|INS_HUMAN;sp|F8WCM5|INSR2_HUMAN	Insulin OS=Homo sapiens OX=9606 GN=INS PE=1 SV=1;Insulin, isoform 2 OS=Homo sapiens OX=9606 GN=INS-IGF2 PE=2 SV=1	2	2	25.5	11.981	110	0	13.377	3//0	3//0	3//0	3//0	3//0	3//0	1556000000	2	82			-1;-1	777990000	TRUE	FALSE	TRUE	TRUE	FALSE	TRUE	TRUE	FALSE	TRUE	TRUE	FALSE	TRUE	TRUE	FALSE	TRUE	TRUE	FALSE	TRUE
sp|P01857|IGHG1_HUMAN	IGHG1	sp|P01857|IGHG1_HUMAN;sp|P01860|IGHG3_HUMAN;sp|P0DOX5|IGG1_HUMAN;sp|P01861|IGHG4_HUMAN	sp|P01857|IGHG1_HUMAN;sp|P01860|IGHG3_HUMAN;sp|P0DOX5|IGG1_HUMAN;sp|P01861|IGHG4_HUMAN	Immunoglobulin heavy constant gamma 1 OS=Homo sapiens OX=9606 GN=IGHG1 PE=1 SV=1;Immunoglobulin heavy constant gamma 3 OS=Homo sapiens OX=9606 GN=IGHG3 PE=1 SV=2;Immunoglobulin gamma-1 heavy chain OS=Homo sapiens OX=9606 PE=1 SV=2;Immunoglobulin heavy cons	4	2	9.1	36.105	330	0.00031299	4.5904	1//0	0//0	0//1	0//1	2//0	0//1	49737000	15	3			-1;-1;-1;-1	3315800	FALSE	FALSE	FALSE	FALSE	TRUE	FALSE	FALSE	FALSE	FALSE	FALSE	FALSE	FALSE	TRUE	FALSE	FALSE	FALSE	FALSE	FALSE
sp|P01889|HLAB_HUMAN	HLA-B	sp|P01889|HLAB_HUMAN	sp|P01889|HLAB_HUMAN	HLA class I histocompatibility antigen, B alpha chain OS=Homo sapiens OX=9606 GN=HLA-B PE=1 SV=3	1	4	32.6	40.46	362	0	115.8	3//0	3//0	2//1	3//0	3//0	3//0	2065300000	18	116			-1	114740000	TRUE	FALSE	TRUE	TRUE	FALSE	TRUE	TRUE	FALSE	TRUE	TRUE	FALSE	TRUE	TRUE	FALSE	TRUE	TRUE	FALSE	TRUE
sp|P02462|CO4A1_HUMAN	COL4A1	sp|P02462|CO4A1_HUMAN;sp|P02462-2|CO4A1_HUMAN	sp|P02462|CO4A1_HUMAN;sp|P02462-2|CO4A1_HUMAN	Collagen alpha-1(IV) chain OS=Homo sapiens OX=9606 GN=COL4A1 PE=1 SV=4;Isoform 2 of Collagen alpha-1(IV) chain OS=Homo sapiens OX=9606 GN=COL4A1	2	2	2.2	160.61	1669	0.0017611	3.063	1//0	1//1	2//0	0//2	2//1	2//0	250740000	75	4			-1;-1	3343200	FALSE	FALSE	FALSE	TRUE	FALSE	FALSE	TRUE	FALSE	FALSE	TRUE	FALSE	FALSE	TRUE	FALSE	TRUE	TRUE	FALSE	FALSE
sp|P02511|CRYAB_HUMAN	CRYAB	sp|P02511|CRYAB_HUMAN	sp|P02511|CRYAB_HUMAN	Alpha-crystallin B chain OS=Homo sapiens OX=9606 GN=CRYAB PE=1 SV=2	1	9	54.9	20.159	175	0	145.35	3//0	3//0	3//0	2//1	1//2	2//1	1405400000	10	117			-1	140540000	TRUE	FALSE	TRUE	TRUE	FALSE	TRUE	TRUE	FALSE	TRUE	TRUE	FALSE	TRUE	TRUE	FALSE	TRUE	TRUE	FALSE	TRUE
sp|P02533|K1C14_HUMAN	KRT14	sp|P02533|K1C14_HUMAN;CON__sp|P02533|K1C14_HUMAN;sp|Q14525|KT33B_HUMAN;CON__sp|Q14525|KT33B_HUMAN;sp|Q15323|K1H1_HUMAN;CON__sp|Q15323|K1H1_HUMAN	sp|P02533|K1C14_HUMAN;CON__sp|P02533|K1C14_HUMAN	Keratin, type I cytoskeletal 14 OS=Homo sapiens OX=9606 GN=KRT14 PE=1 SV=4;	6	56	79	51.561	472	0	323.31	3//0	3//0	3//0	3//0	3//0	3//0	3199100000000	30	12876		+	-1;-1;-1;-1;-1;-1	106640000000	TRUE	FALSE	TRUE	TRUE	FALSE	TRUE	TRUE	FALSE	TRUE	TRUE	FALSE	TRUE	TRUE	FALSE	TRUE	TRUE	FALSE	TRUE
sp|P02538|K2C6A_HUMAN	KRT6A	sp|P02538|K2C6A_HUMAN;CON__sp|P02538|K2C6A_HUMAN;sp|O43790|KRT86_HUMAN;CON__sp|O43790|KRT86_HUMAN;sp|P78385|KRT83_HUMAN;CON__sp|P78385|KRT83_HUMAN;sp|Q14533|KRT81_HUMAN;CON__sp|Q14533|KRT81_HUMAN;CON__sp|Q7Z794|K2C1B_HUMAN	sp|P02538|K2C6A_HUMAN;CON__sp|P02538|K2C6A_HUMAN	Keratin, type II cytoskeletal 6A OS=Homo sapiens OX=9606 GN=KRT6A PE=1 SV=3;	9	35	73.8	60.044	564	0	323.31	3//0	3//0	3//0	3//0	3//0	3//0	1416500000000	30	4902		+	-1;-1;-1;-1;-1;-1;-1;-1;-1	47216000000	TRUE	FALSE	TRUE	TRUE	FALSE	TRUE	TRUE	FALSE	TRUE	TRUE	FALSE	TRUE	TRUE	FALSE	TRUE	TRUE	FALSE	TRUE
sp|P02545-2|LMNA_HUMAN	LMNA	sp|P02545-2|LMNA_HUMAN	sp|P02545-2|LMNA_HUMAN	Isoform C of Prelamin-A/C OS=Homo sapiens OX=9606 GN=LMNA	1	2	63.3	65.134	572	0	113.51	3//0	3//0	3//0	3//0	3//0	3//0	8230800000	37	313			-1	222450000	TRUE	FALSE	TRUE	TRUE	FALSE	TRUE	TRUE	FALSE	TRUE	TRUE	FALSE	TRUE	TRUE	FALSE	TRUE	TRUE	FALSE	TRUE
sp|P02545|LMNA_HUMAN	LMNA	sp|P02545|LMNA_HUMAN;sp|P02545-6|LMNA_HUMAN;sp|P02545-5|LMNA_HUMAN;sp|P02545-4|LMNA_HUMAN	sp|P02545|LMNA_HUMAN;sp|P02545-6|LMNA_HUMAN;sp|P02545-5|LMNA_HUMAN;sp|P02545-4|LMNA_HUMAN	Prelamin-A/C OS=Homo sapiens OX=9606 GN=LMNA PE=1 SV=1;Isoform 6 of Prelamin-A/C OS=Homo sapiens OX=9606 GN=LMNA;Isoform 5 of Prelamin-A/C OS=Homo sapiens OX=9606 GN=LMNA;Isoform 4 of Prelamin-A/C OS=Homo sapiens OX=9606 GN=LMNA	4	48	64.6	74.139	664	0	323.31	3//0	3//0	3//0	3//0	3//0	3//0	254240000000	41	3277			-1;-1;-1;-1	6201100000	TRUE	FALSE	TRUE	TRUE	FALSE	TRUE	TRUE	FALSE	TRUE	TRUE	FALSE	TRUE	TRUE	FALSE	TRUE	TRUE	FALSE	TRUE
sp|P02751|FINC_HUMAN	FN1	sp|P02751|FINC_HUMAN;sp|P02751-7|FINC_HUMAN;sp|P02751-1|FINC_HUMAN;sp|P02751-3|FINC_HUMAN;sp|P02751-17|FINC_HUMAN;sp|P02751-5|FINC_HUMAN;sp|P02751-13|FINC_HUMAN;sp|P02751-8|FINC_HUMAN;sp|P02751-14|FINC_HUMAN;sp|P02751-9|FINC_HUMAN;sp|P02751-6|FINC_HUMAN;sp|P02751-10|FINC_HUMAN;sp|P02751-11|FINC_HUMAN;sp|P02751-4|FINC_HUMAN;sp|P02751-12|FINC_HUMAN;sp|P02751-16|FINC_HUMAN;sp|P02751-2|FINC_HUMAN	sp|P02751|FINC_HUMAN;sp|P02751-7|FINC_HUMAN;sp|P02751-1|FINC_HUMAN;sp|P02751-3|FINC_HUMAN;sp|P02751-17|FINC_HUMAN;sp|P02751-5|FINC_HUMAN;sp|P02751-13|FINC_HUMAN;sp|P02751-8|FINC_HUMAN;sp|P02751-14|FINC_HUMAN;sp|P02751-9|FINC_HUMAN;sp|P02751-6|FINC_HUMAN;sp|P02751-10|FINC_HUMAN;sp|P02751-11|FINC_HUMAN;sp|P02751-4|FINC_HUMAN;sp|P02751-12|FINC_HUMAN	Fibronectin OS=Homo sapiens OX=9606 GN=FN1 PE=1 SV=5;Isoform 7 of Fibronectin OS=Homo sapiens OX=9606 GN=FN1;Isoform 1 of Fibronectin OS=Homo sapiens OX=9606 GN=FN1;Isoform 3 of Fibronectin OS=Homo sapiens OX=9606 GN=FN1;Isoform 17 of Fibronectin OS=Homo s	17	29	18.8	272.32	2477	0	149.36	3//0	3//0	2//0	3//0	3//0	3//0	1731700000	96	242			-1;-1;-1;-1;-1;-1;-1;-1;-1;-1;-1;-1;-1;-1;-1;-1;-1	18038000	TRUE	FALSE	TRUE	TRUE	FALSE	TRUE	TRUE	FALSE	FALSE	TRUE	FALSE	TRUE	TRUE	FALSE	TRUE	TRUE	FALSE	TRUE
sp|P02786|TFR1_HUMAN	TFRC	sp|P02786|TFR1_HUMAN	sp|P02786|TFR1_HUMAN	Transferrin receptor protein 1 OS=Homo sapiens OX=9606 GN=TFRC PE=1 SV=2	1	16	28.6	84.87	760	0	51.018	3//0	3//0	3//0	3//0	2//1	3//0	1844000000	40	129			-1	46099000	TRUE	FALSE	TRUE	TRUE	FALSE	TRUE	TRUE	FALSE	TRUE	TRUE	FALSE	TRUE	TRUE	FALSE	TRUE	TRUE	FALSE	TRUE
sp|P02787|TRFE_HUMAN	TF	sp|P02787|TRFE_HUMAN	sp|P02787|TRFE_HUMAN	Serotransferrin OS=Homo sapiens OX=9606 GN=TF PE=1 SV=3	1	20	36.7	77.063	698	0	78.559	3//0	3//0	3//0	3//0	3//0	3//0	2494200000	40	248			-1	62355000	TRUE	FALSE	TRUE	TRUE	FALSE	TRUE	TRUE	FALSE	TRUE	TRUE	FALSE	TRUE	TRUE	FALSE	TRUE	TRUE	FALSE	TRUE
sp|P02794|FRIH_HUMAN	FTH1	sp|P02794|FRIH_HUMAN	sp|P02794|FRIH_HUMAN	Ferritin heavy chain OS=Homo sapiens OX=9606 GN=FTH1 PE=1 SV=2	1	6	33.3	21.225	183	0	53.773	3//0	3//0	3//0	3//0	3//0	3//0	791420000	11	113			-1	71947000	TRUE	FALSE	TRUE	TRUE	FALSE	TRUE	TRUE	FALSE	TRUE	TRUE	FALSE	TRUE	TRUE	FALSE	TRUE	TRUE	FALSE	TRUE
sp|P02795|MT2_HUMAN	MT2A	sp|P02795|MT2_HUMAN;sp|Q8N339|MT1M_HUMAN;sp|P13640-2|MT1G_HUMAN;sp|P13640|MT1G_HUMAN	sp|P02795|MT2_HUMAN	Metallothionein-2 OS=Homo sapiens OX=9606 GN=MT2A PE=1 SV=1	4	3	52.5	6.0422	61	0	323.31	3//0	3//0	3//0	3//0	3//0	3//0	17381000000	3	329			-1;-1;-1;-1	5793800000	TRUE	FALSE	TRUE	TRUE	FALSE	TRUE	TRUE	FALSE	TRUE	TRUE	FALSE	TRUE	TRUE	FALSE	TRUE	TRUE	FALSE	TRUE
sp|P04040|CATA_HUMAN	CAT	sp|P04040|CATA_HUMAN	sp|P04040|CATA_HUMAN	Catalase OS=Homo sapiens OX=9606 GN=CAT PE=1 SV=3	1	17	44.8	59.755	527	0	142.36	3//0	3//0	3//0	3//0	3//0	3//0	4953500000	29	346			-1	170810000	TRUE	FALSE	TRUE	TRUE	FALSE	TRUE	TRUE	FALSE	TRUE	TRUE	FALSE	TRUE	TRUE	FALSE	TRUE	TRUE	FALSE	TRUE
sp|P04062-4|GLCM_HUMAN	GBA	sp|P04062-4|GLCM_HUMAN;sp|P04062-2|GLCM_HUMAN;sp|P04062|GLCM_HUMAN;sp|P04062-5|GLCM_HUMAN;sp|P04062-3|GLCM_HUMAN	sp|P04062-4|GLCM_HUMAN;sp|P04062-2|GLCM_HUMAN;sp|P04062|GLCM_HUMAN;sp|P04062-5|GLCM_HUMAN	Isoform 4 of Lysosomal acid glucosylceramidase OS=Homo sapiens OX=9606 GN=GBA;Isoform Short of Lysosomal acid glucosylceramidase OS=Homo sapiens OX=9606 GN=GBA;Lysosomal acid glucosylceramidase OS=Homo sapiens OX=9606 GN=GBA PE=1 SV=3;Isoform 5 of Lysosoma	5	7	29.4	50.316	449	0	25.113	1//2	2//1	2//1	3//0	3//0	2//1	971140000	24	30			-1;-1;-1;-1;-1	40464000	TRUE	FALSE	TRUE	TRUE	FALSE	TRUE	TRUE	FALSE	TRUE	TRUE	FALSE	TRUE	TRUE	FALSE	TRUE	TRUE	FALSE	TRUE
sp|P04075|ALDOA_HUMAN	ALDOA	sp|P04075|ALDOA_HUMAN;sp|P04075-2|ALDOA_HUMAN	sp|P04075|ALDOA_HUMAN;sp|P04075-2|ALDOA_HUMAN	Fructose-bisphosphate aldolase A OS=Homo sapiens OX=9606 GN=ALDOA PE=1 SV=2;Isoform 2 of Fructose-bisphosphate aldolase A OS=Homo sapiens OX=9606 GN=ALDOA	2	27	79.9	39.42	364	0	323.31	3//0	3//0	3//0	3//0	3//0	3//0	296770000000	22	2818			-1;-1	13490000000	TRUE	FALSE	TRUE	TRUE	FALSE	TRUE	TRUE	FALSE	TRUE	TRUE	FALSE	TRUE	TRUE	FALSE	TRUE	TRUE	FALSE	TRUE
sp|P04080|CYTB_HUMAN	CSTB	sp|P04080|CYTB_HUMAN	sp|P04080|CYTB_HUMAN	Cystatin-B OS=Homo sapiens OX=9606 GN=CSTB PE=1 SV=2	1	4	70.4	11.139	98	0	245.43	3//0	3//0	3//0	3//0	3//0	3//0	16590000000	5	423			-1	3318100000	TRUE	FALSE	TRUE	TRUE	FALSE	TRUE	TRUE	FALSE	TRUE	TRUE	FALSE	TRUE	TRUE	FALSE	TRUE	TRUE	FALSE	TRUE
sp|P04083|ANXA1_HUMAN	ANXA1	sp|P04083|ANXA1_HUMAN	sp|P04083|ANXA1_HUMAN	Annexin A1 OS=Homo sapiens OX=9606 GN=ANXA1 PE=1 SV=2	1	21	66.2	38.714	346	0	323.31	3//0	3//0	3//0	3//0	3//0	3//0	229330000000	19	1655			-1	12070000000	TRUE	FALSE	TRUE	TRUE	FALSE	TRUE	TRUE	FALSE	TRUE	TRUE	FALSE	TRUE	TRUE	FALSE	TRUE	TRUE	FALSE	TRUE
sp|P04150-9|GCR_HUMAN	NR3C1	sp|P04150-9|GCR_HUMAN;sp|P04150-2|GCR_HUMAN;sp|P04150-6|GCR_HUMAN;sp|P04150-8|GCR_HUMAN;sp|P04150-10|GCR_HUMAN;sp|P04150|GCR_HUMAN;sp|P04150-3|GCR_HUMAN;sp|P04150-7|GCR_HUMAN;sp|P04150-5|GCR_HUMAN;sp|P04150-13|GCR_HUMAN;sp|P04150-12|GCR_HUMAN;sp|P04150-11|GCR_HUMAN;sp|P04150-16|GCR_HUMAN;sp|P04150-15|GCR_HUMAN;sp|P04150-14|GCR_HUMAN	sp|P04150-9|GCR_HUMAN;sp|P04150-2|GCR_HUMAN;sp|P04150-6|GCR_HUMAN;sp|P04150-8|GCR_HUMAN;sp|P04150-10|GCR_HUMAN;sp|P04150|GCR_HUMAN;sp|P04150-3|GCR_HUMAN;sp|P04150-7|GCR_HUMAN;sp|P04150-5|GCR_HUMAN;sp|P04150-13|GCR_HUMAN;sp|P04150-12|GCR_HUMAN;sp|P04150-11|GCR_HUMAN	Isoform Beta-B of Glucocorticoid receptor OS=Homo sapiens OX=9606 GN=NR3C1;Isoform Beta of Glucocorticoid receptor OS=Homo sapiens OX=9606 GN=NR3C1;Isoform Beta-2 of Glucocorticoid receptor OS=Homo sapiens OX=9606 GN=NR3C1;Isoform Alpha-B of Glucocorticoid	15	7	15.5	78.695	716	0	51.652	3//0	3//0	3//0	3//0	3//0	3//0	166430000	32	76			-1;-1;-1;-1;-1;-1;-1;-1;-1;-1;-1;-1;-1;-1;-1	5200900	TRUE	FALSE	TRUE	TRUE	FALSE	TRUE	TRUE	FALSE	TRUE	TRUE	FALSE	TRUE	TRUE	FALSE	TRUE	TRUE	FALSE	TRUE
sp|P04179|SODM_HUMAN	SOD2	sp|P04179|SODM_HUMAN;sp|P04179-3|SODM_HUMAN;sp|P04179-4|SODM_HUMAN;sp|P04179-2|SODM_HUMAN	sp|P04179|SODM_HUMAN;sp|P04179-3|SODM_HUMAN;sp|P04179-4|SODM_HUMAN;sp|P04179-2|SODM_HUMAN	Superoxide dismutase [Mn], mitochondrial OS=Homo sapiens OX=9606 GN=SOD2 PE=1 SV=3;Isoform 3 of Superoxide dismutase [Mn], mitochondrial OS=Homo sapiens OX=9606 GN=SOD2;Isoform 4 of Superoxide dismutase [Mn], mitochondrial OS=Homo sapiens OX=9606 GN=SOD2;I	4	6	46.8	24.75	222	0	109.05	3//0	3//0	3//0	3//0	3//0	3//0	2069500000	12	145			-1;-1;-1;-1	172460000	TRUE	FALSE	TRUE	TRUE	FALSE	TRUE	TRUE	FALSE	TRUE	TRUE	FALSE	TRUE	TRUE	FALSE	TRUE	TRUE	FALSE	TRUE
sp|P04181|OAT_HUMAN	OAT	sp|P04181|OAT_HUMAN;sp|P04181-2|OAT_HUMAN	sp|P04181|OAT_HUMAN;sp|P04181-2|OAT_HUMAN	Ornithine aminotransferase, mitochondrial OS=Homo sapiens OX=9606 GN=OAT PE=1 SV=1;Isoform 2 of Ornithine aminotransferase, mitochondrial OS=Homo sapiens OX=9606 GN=OAT	2	19	63.8	48.534	439	0	255.04	3//0	3//0	3//0	3//0	3//0	3//0	16771000000	16	636			-1;-1	1048200000	TRUE	FALSE	TRUE	TRUE	FALSE	TRUE	TRUE	FALSE	TRUE	TRUE	FALSE	TRUE	TRUE	FALSE	TRUE	TRUE	FALSE	TRUE
sp|P04259|K2C6B_HUMAN	KRT6B	sp|P04259|K2C6B_HUMAN;CON__sp|P04259|K2C6B_HUMAN	sp|P04259|K2C6B_HUMAN;CON__sp|P04259|K2C6B_HUMAN	Keratin, type II cytoskeletal 6B OS=Homo sapiens OX=9606 GN=KRT6B PE=1 SV=5;	2	5	72.2	60.066	564	0	194.08	3//0	3//0	3//0	3//0	3//0	3//0	9371200000	30	162		+	-1;-1	312370000	TRUE	FALSE	TRUE	TRUE	FALSE	TRUE	TRUE	FALSE	TRUE	TRUE	FALSE	TRUE	TRUE	FALSE	TRUE	TRUE	FALSE	TRUE
sp|P04264|K2C1_HUMAN	KRT1	sp|P04264|K2C1_HUMAN;CON__sp|P04264|K2C1_HUMAN	sp|P04264|K2C1_HUMAN;CON__sp|P04264|K2C1_HUMAN	Keratin, type II cytoskeletal 1 OS=Homo sapiens OX=9606 GN=KRT1 PE=1 SV=6;	2	32	55	66.038	644	0	323.31	3//0	3//0	3//0	3//0	3//0	3//0	30505000000	31	809		+	-1;-1	984030000	TRUE	FALSE	TRUE	TRUE	FALSE	TRUE	TRUE	FALSE	TRUE	TRUE	FALSE	TRUE	TRUE	FALSE	TRUE	TRUE	FALSE	TRUE
sp|P04406-2|G3P_HUMAN	GAPDH	sp|P04406-2|G3P_HUMAN	sp|P04406-2|G3P_HUMAN	Isoform 2 of Glyceraldehyde-3-phosphate dehydrogenase OS=Homo sapiens OX=9606 GN=GAPDH	1	2	78.2	31.548	293	0.00030779	4.1529	1//2	2//1	2//1	2//1	3//0	2//1	784110000	15	25			-1	52274000	FALSE	FALSE	FALSE	TRUE	FALSE	TRUE	TRUE	FALSE	FALSE	TRUE	FALSE	TRUE	TRUE	FALSE	TRUE	TRUE	FALSE	TRUE
sp|P04406|G3P_HUMAN	GAPDH	sp|P04406|G3P_HUMAN;sp|O14556|G3PT_HUMAN	sp|P04406|G3P_HUMAN	Glyceraldehyde-3-phosphate dehydrogenase OS=Homo sapiens OX=9606 GN=GAPDH PE=1 SV=3	2	19	75.2	36.053	335	0	323.31	3//0	3//0	3//0	3//0	3//0	3//0	847420000000	17	4511			-1;-1	49848000000	TRUE	FALSE	TRUE	TRUE	FALSE	TRUE	TRUE	FALSE	TRUE	TRUE	FALSE	TRUE	TRUE	FALSE	TRUE	TRUE	FALSE	TRUE
sp|P04424|ARLY_HUMAN	ASL	sp|P04424|ARLY_HUMAN;sp|P04424-2|ARLY_HUMAN;sp|P04424-3|ARLY_HUMAN	sp|P04424|ARLY_HUMAN;sp|P04424-2|ARLY_HUMAN;sp|P04424-3|ARLY_HUMAN	Argininosuccinate lyase OS=Homo sapiens OX=9606 GN=ASL PE=1 SV=4;Isoform 2 of Argininosuccinate lyase OS=Homo sapiens OX=9606 GN=ASL;Isoform 3 of Argininosuccinate lyase OS=Homo sapiens OX=9606 GN=ASL	3	3	8.6	51.657	464	0	120.52	3//0	3//0	3//0	3//0	3//0	3//0	346870000	24	72			-1;-1;-1	14453000	TRUE	FALSE	TRUE	TRUE	FALSE	TRUE	TRUE	FALSE	TRUE	TRUE	FALSE	TRUE	TRUE	FALSE	TRUE	TRUE	FALSE	TRUE
sp|P04439|HLAA_HUMAN	HLA-A	sp|P04439|HLAA_HUMAN;sp|P04439-2|HLAA_HUMAN	sp|P04439|HLAA_HUMAN;sp|P04439-2|HLAA_HUMAN	HLA class I histocompatibility antigen, A alpha chain OS=Homo sapiens OX=9606 GN=HLA-A PE=1 SV=2;Isoform 2 of HLA class I histocompatibility antigen, A alpha chain OS=Homo sapiens OX=9606 GN=HLA-A	2	13	52.1	40.84	365	0	323.31	3//0	3//0	3//0	3//0	3//0	3//0	25195000000	20	409			-1;-1	1259700000	TRUE	FALSE	TRUE	TRUE	FALSE	TRUE	TRUE	FALSE	TRUE	TRUE	FALSE	TRUE	TRUE	FALSE	TRUE	TRUE	FALSE	TRUE
sp|P04632|CPNS1_HUMAN	CAPNS1	sp|P04632|CPNS1_HUMAN;sp|Q96L46|CPNS2_HUMAN	sp|P04632|CPNS1_HUMAN	Calpain small subunit 1 OS=Homo sapiens OX=9606 GN=CAPNS1 PE=1 SV=1	2	14	84	28.315	268	0	323.31	3//0	3//0	3//0	3//0	3//0	3//0	36462000000	11	704			-1;-1	3314700000	TRUE	FALSE	TRUE	TRUE	FALSE	TRUE	TRUE	FALSE	TRUE	TRUE	FALSE	TRUE	TRUE	FALSE	TRUE	TRUE	FALSE	TRUE
sp|P04792|HSPB1_HUMAN	HSPB1	sp|P04792|HSPB1_HUMAN	sp|P04792|HSPB1_HUMAN	Heat shock protein beta-1 OS=Homo sapiens OX=9606 GN=HSPB1 PE=1 SV=2	1	19	90.7	22.782	205	0	323.31	3//0	3//0	3//0	3//0	3//0	3//0	653960000000	12	2113			-1	54497000000	TRUE	FALSE	TRUE	TRUE	FALSE	TRUE	TRUE	FALSE	TRUE	TRUE	FALSE	TRUE	TRUE	FALSE	TRUE	TRUE	FALSE	TRUE
sp|P04843|RPN1_HUMAN	RPN1	sp|P04843|RPN1_HUMAN	sp|P04843|RPN1_HUMAN	Dolichyl-diphosphooligosaccharide--protein glycosyltransferase subunit 1 OS=Homo sapiens OX=9606 GN=RPN1 PE=1 SV=1	1	28	56	68.569	607	0	323.31	3//0	3//0	3//0	3//0	3//0	3//0	28767000000	36	941			-1	799100000	TRUE	FALSE	TRUE	TRUE	FALSE	TRUE	TRUE	FALSE	TRUE	TRUE	FALSE	TRUE	TRUE	FALSE	TRUE	TRUE	FALSE	TRUE
sp|P04844|RPN2_HUMAN	RPN2	sp|P04844|RPN2_HUMAN;sp|P04844-2|RPN2_HUMAN	sp|P04844|RPN2_HUMAN;sp|P04844-2|RPN2_HUMAN	Dolichyl-diphosphooligosaccharide--protein glycosyltransferase subunit 2 OS=Homo sapiens OX=9606 GN=RPN2 PE=1 SV=3;Isoform 2 of Dolichyl-diphosphooligosaccharide--protein glycosyltransferase subunit 2 OS=Homo sapiens OX=9606 GN=RPN2	2	18	46	69.283	631	0	323.31	3//0	3//0	3//0	3//0	3//0	3//0	18575000000	22	450			-1;-1	844310000	TRUE	FALSE	TRUE	TRUE	FALSE	TRUE	TRUE	FALSE	TRUE	TRUE	FALSE	TRUE	TRUE	FALSE	TRUE	TRUE	FALSE	TRUE
sp|P04899|GNAI2_HUMAN	GNAI2	sp|P04899|GNAI2_HUMAN;sp|P04899-6|GNAI2_HUMAN;sp|P04899-3|GNAI2_HUMAN;sp|P04899-5|GNAI2_HUMAN;sp|P04899-2|GNAI2_HUMAN;sp|P04899-4|GNAI2_HUMAN	sp|P04899|GNAI2_HUMAN;sp|P04899-6|GNAI2_HUMAN;sp|P04899-3|GNAI2_HUMAN;sp|P04899-5|GNAI2_HUMAN;sp|P04899-2|GNAI2_HUMAN;sp|P04899-4|GNAI2_HUMAN	Guanine nucleotide-binding protein G(i) subunit alpha-2 OS=Homo sapiens OX=9606 GN=GNAI2 PE=1 SV=3;Isoform 6 of Guanine nucleotide-binding protein G(i) subunit alpha-2 OS=Homo sapiens OX=9606 GN=GNAI2;Isoform 3 of Guanine nucleotide-binding protein G(i) su	6	21	65.1	40.45	355	0	323.31	3//0	3//0	3//0	3//0	3//0	3//0	23533000000	17	1060			-1;-1;-1;-1;-1;-1	1384300000	TRUE	FALSE	TRUE	TRUE	FALSE	TRUE	TRUE	FALSE	TRUE	TRUE	FALSE	TRUE	TRUE	FALSE	TRUE	TRUE	FALSE	TRUE
sp|P05023-4|AT1A1_HUMAN	ATP1A1	sp|P05023-4|AT1A1_HUMAN;sp|P05023|AT1A1_HUMAN;sp|P05023-3|AT1A1_HUMAN;sp|P05023-2|AT1A1_HUMAN;sp|P13637|AT1A3_HUMAN;sp|P13637-2|AT1A3_HUMAN;sp|P13637-3|AT1A3_HUMAN;sp|P50993|AT1A2_HUMAN;sp|Q13733|AT1A4_HUMAN;sp|P54707|AT12A_HUMAN;sp|P54707-2|AT12A_HUMAN	sp|P05023-4|AT1A1_HUMAN;sp|P05023|AT1A1_HUMAN;sp|P05023-3|AT1A1_HUMAN;sp|P05023-2|AT1A1_HUMAN	Isoform 4 of Sodium/potassium-transporting ATPase subunit alpha-1 OS=Homo sapiens OX=9606 GN=ATP1A1;Sodium/potassium-transporting ATPase subunit alpha-1 OS=Homo sapiens OX=9606 GN=ATP1A1 PE=1 SV=1;Isoform 3 of Sodium/potassium-transporting ATPase subunit a	11	42	45.4	113	1023	0	323.31	3//0	3//0	3//0	3//0	3//0	3//0	43637000000	45	1286			-1;-1;-1;-1;-1;-1;-1;-1;-1;-1;-1	969710000	TRUE	FALSE	TRUE	TRUE	FALSE	TRUE	TRUE	FALSE	TRUE	TRUE	FALSE	TRUE	TRUE	FALSE	TRUE	TRUE	FALSE	TRUE
sp|P05026-2|AT1B1_HUMAN	ATP1B1	sp|P05026-2|AT1B1_HUMAN;sp|P05026|AT1B1_HUMAN	sp|P05026-2|AT1B1_HUMAN;sp|P05026|AT1B1_HUMAN	Isoform 2 of Sodium/potassium-transporting ATPase subunit beta-1 OS=Homo sapiens OX=9606 GN=ATP1B1;Sodium/potassium-transporting ATPase subunit beta-1 OS=Homo sapiens OX=9606 GN=ATP1B1 PE=1 SV=1	2	7	35.2	34.893	301	0	18.911	3//0	3//0	3//0	3//0	3//0	3//0	2630500000	15	157			-1;-1	175360000	TRUE	FALSE	TRUE	TRUE	FALSE	TRUE	TRUE	FALSE	TRUE	TRUE	FALSE	TRUE	TRUE	FALSE	TRUE	TRUE	FALSE	TRUE
sp|P05067-8|A4_HUMAN	APP	sp|P05067-8|A4_HUMAN;sp|P05067|A4_HUMAN;sp|P05067-4|A4_HUMAN;sp|P05067-6|A4_HUMAN;sp|P05067-7|A4_HUMAN;sp|P05067-11|A4_HUMAN;sp|P05067-9|A4_HUMAN;sp|P05067-3|A4_HUMAN;sp|P05067-5|A4_HUMAN;sp|P05067-10|A4_HUMAN;sp|P05067-2|A4_HUMAN	sp|P05067-8|A4_HUMAN;sp|P05067|A4_HUMAN;sp|P05067-4|A4_HUMAN;sp|P05067-6|A4_HUMAN;sp|P05067-7|A4_HUMAN;sp|P05067-11|A4_HUMAN;sp|P05067-9|A4_HUMAN;sp|P05067-3|A4_HUMAN;sp|P05067-5|A4_HUMAN;sp|P05067-10|A4_HUMAN	Isoform APP751 of Amyloid-beta precursor protein OS=Homo sapiens OX=9606 GN=APP;Amyloid-beta precursor protein OS=Homo sapiens OX=9606 GN=APP PE=1 SV=3;Isoform APP695 of Amyloid-beta precursor protein OS=Homo sapiens OX=9606 GN=APP;Isoform APP714 of Amyloi	11	16	31	84.818	751	0	57.088	3//0	3//0	3//0	3//0	3//0	3//0	1972300000	33	133			-1;-1;-1;-1;-1;-1;-1;-1;-1;-1;-1	59767000	TRUE	FALSE	TRUE	TRUE	FALSE	TRUE	TRUE	FALSE	TRUE	TRUE	FALSE	TRUE	TRUE	FALSE	TRUE	TRUE	FALSE	TRUE
sp|P05091|ALDH2_HUMAN	ALDH2	sp|P05091|ALDH2_HUMAN;sp|P05091-2|ALDH2_HUMAN	sp|P05091|ALDH2_HUMAN;sp|P05091-2|ALDH2_HUMAN	Aldehyde dehydrogenase, mitochondrial OS=Homo sapiens OX=9606 GN=ALDH2 PE=1 SV=2;Isoform 2 of Aldehyde dehydrogenase, mitochondrial OS=Homo sapiens OX=9606 GN=ALDH2	2	17	49.1	56.381	517	0	112.05	3//0	3//0	3//0	3//0	3//0	3//0	6591700000	22	329			-1;-1	299620000	TRUE	FALSE	TRUE	TRUE	FALSE	TRUE	TRUE	FALSE	TRUE	TRUE	FALSE	TRUE	TRUE	FALSE	TRUE	TRUE	FALSE	TRUE
sp|P05109|S10A8_HUMAN	S100A8	sp|P05109|S10A8_HUMAN	sp|P05109|S10A8_HUMAN	Protein S100-A8 OS=Homo sapiens OX=9606 GN=S100A8 PE=1 SV=1	1	7	53.8	10.834	93	0	84.537	3//0	2//0	3//0	3//0	3//0	3//0	3483300000	8	163			-1	435420000	TRUE	FALSE	TRUE	TRUE	FALSE	FALSE	TRUE	FALSE	TRUE	TRUE	FALSE	TRUE	TRUE	FALSE	TRUE	TRUE	FALSE	TRUE
sp|P05120|PAI2_HUMAN	SERPINB2	sp|P05120|PAI2_HUMAN	sp|P05120|PAI2_HUMAN	Plasminogen activator inhibitor 2 OS=Homo sapiens OX=9606 GN=SERPINB2 PE=1 SV=2	1	20	65.8	46.596	415	0	275.08	3//0	3//0	3//0	3//0	3//0	3//0	14439000000	17	490			-1	849340000	TRUE	FALSE	TRUE	TRUE	FALSE	TRUE	TRUE	FALSE	TRUE	TRUE	FALSE	TRUE	TRUE	FALSE	TRUE	TRUE	FALSE	TRUE
sp|P05121|PAI1_HUMAN	SERPINE1	sp|P05121|PAI1_HUMAN;sp|P05121-2|PAI1_HUMAN	sp|P05121|PAI1_HUMAN;sp|P05121-2|PAI1_HUMAN	Plasminogen activator inhibitor 1 OS=Homo sapiens OX=9606 GN=SERPINE1 PE=1 SV=1;Isoform 2 of Plasminogen activator inhibitor 1 OS=Homo sapiens OX=9606 GN=SERPINE1	2	9	29.6	45.059	402	0	26.253	2//1	3//0	0//2	3//0	3//0	2//1	1117000000	19	95			-1;-1	58789000	TRUE	FALSE	TRUE	TRUE	FALSE	TRUE	TRUE	FALSE	FALSE	TRUE	FALSE	TRUE	TRUE	FALSE	TRUE	TRUE	FALSE	TRUE
sp|P05141|ADT2_HUMAN	SLC25A5	sp|P05141|ADT2_HUMAN;sp|Q9H0C2|ADT4_HUMAN	sp|P05141|ADT2_HUMAN	ADP/ATP translocase 2 OS=Homo sapiens OX=9606 GN=SLC25A5 PE=1 SV=7	2	8	50.7	32.852	298	0	105.85	3//0	3//0	3//0	3//0	3//0	3//0	27312000000	19	275			-1;-1	1437500000	TRUE	FALSE	TRUE	TRUE	FALSE	TRUE	TRUE	FALSE	TRUE	TRUE	FALSE	TRUE	TRUE	FALSE	TRUE	TRUE	FALSE	TRUE
sp|P05161|ISG15_HUMAN	ISG15	sp|P05161|ISG15_HUMAN	sp|P05161|ISG15_HUMAN	Ubiquitin-like protein ISG15 OS=Homo sapiens OX=9606 GN=ISG15 PE=1 SV=5	1	8	53.9	17.887	165	0	122.36	3//0	3//0	3//0	3//0	3//0	3//0	10538000000	9	198			-1	1170900000	TRUE	FALSE	TRUE	TRUE	FALSE	TRUE	TRUE	FALSE	TRUE	TRUE	FALSE	TRUE	TRUE	FALSE	TRUE	TRUE	FALSE	TRUE
sp|P05166|PCCB_HUMAN	PCCB	sp|P05166|PCCB_HUMAN;sp|P05166-2|PCCB_HUMAN	sp|P05166|PCCB_HUMAN;sp|P05166-2|PCCB_HUMAN	Propionyl-CoA carboxylase beta chain, mitochondrial OS=Homo sapiens OX=9606 GN=PCCB PE=1 SV=3;Isoform 2 of Propionyl-CoA carboxylase beta chain, mitochondrial OS=Homo sapiens OX=9606 GN=PCCB	2	4	12.1	58.215	539	0.00032626	5.6631	1//1	0//0	1//0	2//1	3//0	2//0	113380000	30	15			-1;-1	3779400	TRUE	FALSE	FALSE	FALSE	TRUE	FALSE	FALSE	FALSE	FALSE	TRUE	FALSE	TRUE	TRUE	FALSE	TRUE	TRUE	FALSE	FALSE			Muc_KO_O_IRFG_cl15	Muc_KO_O_IRFG_cl15
sp|P05198|IF2A_HUMAN	EIF2S1	sp|P05198|IF2A_HUMAN	sp|P05198|IF2A_HUMAN	Eukaryotic translation initiation factor 2 subunit 1 OS=Homo sapiens OX=9606 GN=EIF2S1 PE=1 SV=3	1	21	62.5	36.112	315	0	323.31	3//0	3//0	3//0	3//0	3//0	3//0	14707000000	22	532			-1	668500000	TRUE	FALSE	TRUE	TRUE	FALSE	TRUE	TRUE	FALSE	TRUE	TRUE	FALSE	TRUE	TRUE	FALSE	TRUE	TRUE	FALSE	TRUE
sp|P05386|RLA1_HUMAN	RPLP1	sp|P05386|RLA1_HUMAN	sp|P05386|RLA1_HUMAN	60S acidic ribosomal protein P1 OS=Homo sapiens OX=9606 GN=RPLP1 PE=1 SV=1	1	2	51.8	11.514	114	0	137.29	3//0	3//0	3//0	3//0	3//0	3//0	22890000000	3	220			-1	7629900000	TRUE	FALSE	TRUE	TRUE	FALSE	TRUE	TRUE	FALSE	TRUE	TRUE	FALSE	TRUE	TRUE	FALSE	TRUE	TRUE	FALSE	TRUE
sp|P05387|RLA2_HUMAN	RPLP2	sp|P05387|RLA2_HUMAN	sp|P05387|RLA2_HUMAN	60S acidic ribosomal protein P2 OS=Homo sapiens OX=9606 GN=RPLP2 PE=1 SV=1	1	7	77.4	11.665	115	0	323.31	3//0	3//0	3//0	3//0	3//0	3//0	57985000000	5	577			-1	11597000000	TRUE	FALSE	TRUE	TRUE	FALSE	TRUE	TRUE	FALSE	TRUE	TRUE	FALSE	TRUE	TRUE	FALSE	TRUE	TRUE	FALSE	TRUE
sp|P05388|RLA0_HUMAN	RPLP0	sp|P05388|RLA0_HUMAN;sp|P05388-2|RLA0_HUMAN;sp|Q8NHW5|RLA0L_HUMAN	sp|P05388|RLA0_HUMAN;sp|P05388-2|RLA0_HUMAN;sp|Q8NHW5|RLA0L_HUMAN	60S acidic ribosomal protein P0 OS=Homo sapiens OX=9606 GN=RPLP0 PE=1 SV=1;Isoform 2 of 60S acidic ribosomal protein P0 OS=Homo sapiens OX=9606 GN=RPLP0;60S acidic ribosomal protein P0-like OS=Homo sapiens OX=9606 GN=RPLP0P6 PE=5 SV=1	3	14	56.2	34.273	317	0	323.31	3//0	3//0	3//0	3//0	3//0	3//0	56263000000	13	830			-1;-1;-1	4328000000	TRUE	FALSE	TRUE	TRUE	FALSE	TRUE	TRUE	FALSE	TRUE	TRUE	FALSE	TRUE	TRUE	FALSE	TRUE	TRUE	FALSE	TRUE
sp|P05412|JUN_HUMAN	JUN	sp|P05412|JUN_HUMAN	sp|P05412|JUN_HUMAN	Transcription factor AP-1 OS=Homo sapiens OX=9606 GN=JUN PE=1 SV=2	1	3	15.7	35.675	331	0.0023371	2.9568	2//1	3//0	0//0	0//0	0//0	0//0	15567000	10	4			-1	1556700	TRUE	FALSE	TRUE	TRUE	FALSE	TRUE	FALSE	TRUE	FALSE	FALSE	TRUE	FALSE	FALSE	TRUE	FALSE	FALSE	TRUE	FALSE			Epid_KO_IRFG_cl8	Epid_KO_IRFG_cl8	Epid_KO_IRFG_cl10	Epid_KO_IRFG_cl10	Epid_KO_IRFG_cl8
sp|P05455|LA_HUMAN	SSB	sp|P05455|LA_HUMAN	sp|P05455|LA_HUMAN	Lupus La protein OS=Homo sapiens OX=9606 GN=SSB PE=1 SV=2	1	21	53.4	46.836	408	0	249.82	3//0	3//0	3//0	3//0	3//0	3//0	22107000000	22	584			-1	1004900000	TRUE	FALSE	TRUE	TRUE	FALSE	TRUE	TRUE	FALSE	TRUE	TRUE	FALSE	TRUE	TRUE	FALSE	TRUE	TRUE	FALSE	TRUE
sp|P05549-6|AP2A_HUMAN	TFAP2A	sp|P05549-6|AP2A_HUMAN;sp|P05549-5|AP2A_HUMAN;sp|P05549|AP2A_HUMAN;sp|Q6VUC0|AP2E_HUMAN;sp|Q92481|AP2B_HUMAN;sp|Q92481-2|AP2B_HUMAN	sp|P05549-6|AP2A_HUMAN;sp|P05549-5|AP2A_HUMAN;sp|P05549|AP2A_HUMAN	Isoform 5 of Transcription factor AP-2-alpha OS=Homo sapiens OX=9606 GN=TFAP2A;Isoform 2 of Transcription factor AP-2-alpha OS=Homo sapiens OX=9606 GN=TFAP2A;Transcription factor AP-2-alpha OS=Homo sapiens OX=9606 GN=TFAP2A PE=1 SV=1	6	3	11.3	47.44	433	0	12.386	2//1	3//0	2//1	0//1	0//1	0//1	146690000	18	11			-1;-1;-1;-1;-1;-1	8149300	TRUE	FALSE	TRUE	TRUE	FALSE	TRUE	TRUE	FALSE	TRUE	FALSE	FALSE	FALSE	FALSE	FALSE	FALSE	FALSE	FALSE	FALSE
sp|P05556|ITB1_HUMAN	ITGB1	sp|P05556|ITB1_HUMAN;sp|P05556-2|ITB1_HUMAN;sp|P05556-5|ITB1_HUMAN;sp|P05556-4|ITB1_HUMAN;sp|P05556-3|ITB1_HUMAN	sp|P05556|ITB1_HUMAN;sp|P05556-2|ITB1_HUMAN;sp|P05556-5|ITB1_HUMAN;sp|P05556-4|ITB1_HUMAN;sp|P05556-3|ITB1_HUMAN	Integrin beta-1 OS=Homo sapiens OX=9606 GN=ITGB1 PE=1 SV=2;Isoform 2 of Integrin beta-1 OS=Homo sapiens OX=9606 GN=ITGB1;Isoform 5 of Integrin beta-1 OS=Homo sapiens OX=9606 GN=ITGB1;Isoform 4 of Integrin beta-1 OS=Homo sapiens OX=9606 GN=ITGB1;Isoform 3 o	5	31	47.7	88.414	798	0	323.31	3//0	3//0	3//0	3//0	3//0	3//0	39994000000	33	1181			-1;-1;-1;-1;-1	1212000000	TRUE	FALSE	TRUE	TRUE	FALSE	TRUE	TRUE	FALSE	TRUE	TRUE	FALSE	TRUE	TRUE	FALSE	TRUE	TRUE	FALSE	TRUE
sp|P05783|K1C18_HUMAN	KRT18	sp|P05783|K1C18_HUMAN;CON__sp|P05783|K1C18_HUMAN	sp|P05783|K1C18_HUMAN;CON__sp|P05783|K1C18_HUMAN	Keratin, type I cytoskeletal 18 OS=Homo sapiens OX=9606 GN=KRT18 PE=1 SV=2;	2	29	74	48.057	430	0	323.31	3//0	3//0	3//0	3//0	3//0	3//0	70578000000	24	1193		+	-1;-1	2940700000	TRUE	FALSE	TRUE	TRUE	FALSE	TRUE	TRUE	FALSE	TRUE	TRUE	FALSE	TRUE	TRUE	FALSE	TRUE	TRUE	FALSE	TRUE
sp|P05787|K2C8_HUMAN	KRT8	sp|P05787|K2C8_HUMAN;CON__sp|P05787|K2C8_HUMAN;sp|P05787-2|K2C8_HUMAN;sp|P14136-3|GFAP_HUMAN;sp|P14136|GFAP_HUMAN;sp|P14136-2|GFAP_HUMAN;sp|Q6KB66-2|K2C80_HUMAN;CON__sp|Q6KB66-2|K2C80_HUMAN;sp|Q6KB66|K2C80_HUMAN;CON__sp|Q6KB66|K2C80_HUMAN;sp|Q6KB66-3|K2C80_HUMAN;CON__sp|Q6KB66-3|K2C80_HUMAN	sp|P05787|K2C8_HUMAN;CON__sp|P05787|K2C8_HUMAN;sp|P05787-2|K2C8_HUMAN	Keratin, type II cytoskeletal 8 OS=Homo sapiens OX=9606 GN=KRT8 PE=1 SV=7;;Isoform 2 of Keratin, type II cytoskeletal 8 OS=Homo sapiens OX=9606 GN=KRT8	12	34	76.2	53.704	483	0	323.31	3//0	3//0	3//0	3//0	3//0	3//0	157960000000	29	2078		+	-1;-1;-1;-1;-1;-1;-1;-1;-1;-1;-1;-1	5446800000	TRUE	FALSE	TRUE	TRUE	FALSE	TRUE	TRUE	FALSE	TRUE	TRUE	FALSE	TRUE	TRUE	FALSE	TRUE	TRUE	FALSE	TRUE
sp|P05976-2|MYL1_HUMAN	MYL1	sp|P05976-2|MYL1_HUMAN;sp|P05976|MYL1_HUMAN;CON__sp|P02602|MYL1_RABIT;sp|P08590|MYL3_HUMAN	sp|P05976-2|MYL1_HUMAN;sp|P05976|MYL1_HUMAN;CON__sp|P02602|MYL1_RABIT;sp|P08590|MYL3_HUMAN	Isoform MLC3 of Myosin light chain 1/3, skeletal muscle isoform OS=Homo sapiens OX=9606 GN=MYL1;Myosin light chain 1/3, skeletal muscle isoform OS=Homo sapiens OX=9606 GN=MYL1 PE=1 SV=3;;Myosin light chain 3 OS=Homo sapiens OX=9606 GN=MYL3 PE=1 SV=3	4	2	17.3	16.684	150	0	19.766	3//0	3//0	3//0	3//0	3//0	3//0	4403100000	10	87		+	-1;-1;-1;-1	440310000	TRUE	FALSE	TRUE	TRUE	FALSE	TRUE	TRUE	FALSE	TRUE	TRUE	FALSE	TRUE	TRUE	FALSE	TRUE	TRUE	FALSE	TRUE
sp|P06132|DCUP_HUMAN	UROD	sp|P06132|DCUP_HUMAN	sp|P06132|DCUP_HUMAN	Uroporphyrinogen decarboxylase OS=Homo sapiens OX=9606 GN=UROD PE=1 SV=2	1	10	37.6	40.786	367	0	83.68	3//0	3//0	3//0	3//0	3//0	3//0	3702900000	16	174			-1	231430000	TRUE	FALSE	TRUE	TRUE	FALSE	TRUE	TRUE	FALSE	TRUE	TRUE	FALSE	TRUE	TRUE	FALSE	TRUE	TRUE	FALSE	TRUE
sp|P06280|AGAL_HUMAN	GLA	sp|P06280|AGAL_HUMAN	sp|P06280|AGAL_HUMAN	Alpha-galactosidase A OS=Homo sapiens OX=9606 GN=GLA PE=1 SV=1	1	2	6.8	48.766	429	0.00030931	4.2871	0//0	0//0	0//0	3//0	3//0	0//0	27017000	25	13			-1	1080700	FALSE	TRUE	FALSE	FALSE	TRUE	FALSE	FALSE	TRUE	FALSE	TRUE	FALSE	TRUE	TRUE	FALSE	TRUE	FALSE	TRUE	FALSE			Muc_KO_O_IRFG_cl15	Muc_KO_O_IRFG_cl15	Muc_KO_O_IRFG_cl26	Muc_KO_O_IRFG_cl26
sp|P06396-2|GELS_HUMAN	GSN	sp|P06396-2|GELS_HUMAN;sp|P06396-4|GELS_HUMAN;sp|P06396-3|GELS_HUMAN;sp|P06396|GELS_HUMAN	sp|P06396-2|GELS_HUMAN;sp|P06396-4|GELS_HUMAN;sp|P06396-3|GELS_HUMAN;sp|P06396|GELS_HUMAN	Isoform 2 of Gelsolin OS=Homo sapiens OX=9606 GN=GSN;Isoform 4 of Gelsolin OS=Homo sapiens OX=9606 GN=GSN;Isoform 3 of Gelsolin OS=Homo sapiens OX=9606 GN=GSN;Gelsolin OS=Homo sapiens OX=9606 GN=GSN PE=1 SV=1	4	25	53.2	80.64	731	0	323.31	3//0	3//0	3//0	3//0	3//0	3//0	45838000000	30	1165			-1;-1;-1;-1	1527900000	TRUE	FALSE	TRUE	TRUE	FALSE	TRUE	TRUE	FALSE	TRUE	TRUE	FALSE	TRUE	TRUE	FALSE	TRUE	TRUE	FALSE	TRUE
sp|P06454-2|PTMA_HUMAN	PTMA	sp|P06454-2|PTMA_HUMAN;sp|P06454|PTMA_HUMAN	sp|P06454-2|PTMA_HUMAN;sp|P06454|PTMA_HUMAN	Isoform 2 of Prothymosin alpha OS=Homo sapiens OX=9606 GN=PTMA;Prothymosin alpha OS=Homo sapiens OX=9606 GN=PTMA PE=1 SV=2	2	5	39.1	12.074	110	0	160.48	3//0	3//0	3//0	3//0	3//0	3//0	14538000000	3	136			-1;-1	4846000000	TRUE	FALSE	TRUE	TRUE	FALSE	TRUE	TRUE	FALSE	TRUE	TRUE	FALSE	TRUE	TRUE	FALSE	TRUE	TRUE	FALSE	TRUE
sp|P06493|CDK1_HUMAN	CDK1	sp|P06493|CDK1_HUMAN;sp|P06493-2|CDK1_HUMAN	sp|P06493|CDK1_HUMAN;sp|P06493-2|CDK1_HUMAN	Cyclin-dependent kinase 1 OS=Homo sapiens OX=9606 GN=CDK1 PE=1 SV=3;Isoform 2 of Cyclin-dependent kinase 1 OS=Homo sapiens OX=9606 GN=CDK1	2	10	42.1	34.095	297	0	47.541	3//0	3//0	3//0	3//0	3//0	3//0	1783800000	19	131			-1;-1	93887000	TRUE	FALSE	TRUE	TRUE	FALSE	TRUE	TRUE	FALSE	TRUE	TRUE	FALSE	TRUE	TRUE	FALSE	TRUE	TRUE	FALSE	TRUE
sp|P06576|ATPB_HUMAN	ATP5F1B	sp|P06576|ATPB_HUMAN	sp|P06576|ATPB_HUMAN	ATP synthase subunit beta, mitochondrial OS=Homo sapiens OX=9606 GN=ATP5F1B PE=1 SV=3	1	26	76.4	56.559	529	0	323.31	3//0	3//0	3//0	3//0	3//0	3//0	173720000000	29	2561			-1	5990300000	TRUE	FALSE	TRUE	TRUE	FALSE	TRUE	TRUE	FALSE	TRUE	TRUE	FALSE	TRUE	TRUE	FALSE	TRUE	TRUE	FALSE	TRUE
sp|P06702|S10A9_HUMAN	S100A9	sp|P06702|S10A9_HUMAN	sp|P06702|S10A9_HUMAN	Protein S100-A9 OS=Homo sapiens OX=9606 GN=S100A9 PE=1 SV=1	1	6	69.3	13.242	114	0	257.47	0//1	0//0	3//0	3//0	3//0	3//0	4440100000	7	185			-1	634300000	FALSE	FALSE	FALSE	FALSE	TRUE	FALSE	TRUE	FALSE	TRUE	TRUE	FALSE	TRUE	TRUE	FALSE	TRUE	TRUE	FALSE	TRUE			Muc_KO_O_IRFG_cl15	Muc_KO_O_IRFG_cl15			Epid_WT_NTERT
sp|P06703|S10A6_HUMAN	S100A6	sp|P06703|S10A6_HUMAN	sp|P06703|S10A6_HUMAN	Protein S100-A6 OS=Homo sapiens OX=9606 GN=S100A6 PE=1 SV=1	1	7	71.1	10.18	90	0	160.37	3//0	3//0	3//0	3//0	3//0	3//0	182510000000	5	351			-1	36502000000	TRUE	FALSE	TRUE	TRUE	FALSE	TRUE	TRUE	FALSE	TRUE	TRUE	FALSE	TRUE	TRUE	FALSE	TRUE	TRUE	FALSE	TRUE
sp|P06730|IF4E_HUMAN	EIF4E	sp|P06730|IF4E_HUMAN;sp|P06730-2|IF4E_HUMAN;sp|P06730-3|IF4E_HUMAN;sp|A6NMX2|I4E1B_HUMAN	sp|P06730|IF4E_HUMAN;sp|P06730-2|IF4E_HUMAN;sp|P06730-3|IF4E_HUMAN	Eukaryotic translation initiation factor 4E OS=Homo sapiens OX=9606 GN=EIF4E PE=1 SV=2;Isoform 2 of Eukaryotic translation initiation factor 4E OS=Homo sapiens OX=9606 GN=EIF4E;Isoform 3 of Eukaryotic translation initiation factor 4E OS=Homo sapiens OX=960	4	7	39.2	25.097	217	0	110.08	3//0	3//0	3//0	3//0	3//0	3//0	6062900000	11	317			-1;-1;-1;-1	551170000	TRUE	FALSE	TRUE	TRUE	FALSE	TRUE	TRUE	FALSE	TRUE	TRUE	FALSE	TRUE	TRUE	FALSE	TRUE	TRUE	FALSE	TRUE
sp|P06733|ENOA_HUMAN	ENO1	sp|P06733|ENOA_HUMAN	sp|P06733|ENOA_HUMAN	Alpha-enolase OS=Homo sapiens OX=9606 GN=ENO1 PE=1 SV=2	1	24	72.4	47.168	434	0	323.31	3//0	3//0	3//0	3//0	3//0	3//0	617550000000	22	4273			-1	28070000000	TRUE	FALSE	TRUE	TRUE	FALSE	TRUE	TRUE	FALSE	TRUE	TRUE	FALSE	TRUE	TRUE	FALSE	TRUE	TRUE	FALSE	TRUE
sp|P06737-2|PYGL_HUMAN	PYGL	sp|P06737-2|PYGL_HUMAN;sp|P06737|PYGL_HUMAN	sp|P06737-2|PYGL_HUMAN;sp|P06737|PYGL_HUMAN	Isoform 2 of Glycogen phosphorylase, liver form OS=Homo sapiens OX=9606 GN=PYGL;Glycogen phosphorylase, liver form OS=Homo sapiens OX=9606 GN=PYGL PE=1 SV=4	2	44	62.4	93.133	813	0	323.31	3//0	3//0	3//0	3//0	3//0	3//0	44496000000	51	1532			-1;-1	872460000	TRUE	FALSE	TRUE	TRUE	FALSE	TRUE	TRUE	FALSE	TRUE	TRUE	FALSE	TRUE	TRUE	FALSE	TRUE	TRUE	FALSE	TRUE
sp|P06744|G6PI_HUMAN	GPI	sp|P06744|G6PI_HUMAN;sp|P06744-2|G6PI_HUMAN	sp|P06744|G6PI_HUMAN;sp|P06744-2|G6PI_HUMAN	Glucose-6-phosphate isomerase OS=Homo sapiens OX=9606 GN=GPI PE=1 SV=4;Isoform 2 of Glucose-6-phosphate isomerase OS=Homo sapiens OX=9606 GN=GPI	2	23	56.3	63.146	558	0	323.31	3//0	3//0	3//0	3//0	3//0	3//0	82446000000	24	1602			-1;-1	3435300000	TRUE	FALSE	TRUE	TRUE	FALSE	TRUE	TRUE	FALSE	TRUE	TRUE	FALSE	TRUE	TRUE	FALSE	TRUE	TRUE	FALSE	TRUE
sp|P06748|NPM_HUMAN	NPM1	sp|P06748|NPM_HUMAN;sp|P06748-2|NPM_HUMAN;sp|P06748-3|NPM_HUMAN	sp|P06748|NPM_HUMAN;sp|P06748-2|NPM_HUMAN;sp|P06748-3|NPM_HUMAN	Nucleophosmin OS=Homo sapiens OX=9606 GN=NPM1 PE=1 SV=2;Isoform 2 of Nucleophosmin OS=Homo sapiens OX=9606 GN=NPM1;Isoform 3 of Nucleophosmin OS=Homo sapiens OX=9606 GN=NPM1	3	9	48.3	32.575	294	0	323.31	3//0	3//0	3//0	3//0	3//0	3//0	151030000000	12	1151			-1;-1;-1	12586000000	TRUE	FALSE	TRUE	TRUE	FALSE	TRUE	TRUE	FALSE	TRUE	TRUE	FALSE	TRUE	TRUE	FALSE	TRUE	TRUE	FALSE	TRUE
sp|P06753-2|TPM3_HUMAN	TPM3	sp|P06753-2|TPM3_HUMAN;sp|P06753-3|TPM3_HUMAN;sp|P06753-6|TPM3_HUMAN;sp|P06753-5|TPM3_HUMAN;sp|P06753-4|TPM3_HUMAN;sp|P06753-7|TPM3_HUMAN	sp|P06753-2|TPM3_HUMAN;sp|P06753-3|TPM3_HUMAN;sp|P06753-6|TPM3_HUMAN;sp|P06753-5|TPM3_HUMAN;sp|P06753-4|TPM3_HUMAN	Isoform 2 of Tropomyosin alpha-3 chain OS=Homo sapiens OX=9606 GN=TPM3;Isoform 3 of Tropomyosin alpha-3 chain OS=Homo sapiens OX=9606 GN=TPM3;Isoform 6 of Tropomyosin alpha-3 chain OS=Homo sapiens OX=9606 GN=TPM3;Isoform 5 of Tropomyosin alpha-3 chain OS=H	6	23	59.3	29.032	248	0	323.31	3//0	3//0	3//0	3//0	3//0	3//0	63365000000	16	1021			-1;-1;-1;-1;-1;-1	3960300000	TRUE	FALSE	TRUE	TRUE	FALSE	TRUE	TRUE	FALSE	TRUE	TRUE	FALSE	TRUE	TRUE	FALSE	TRUE	TRUE	FALSE	TRUE
sp|P06753|TPM3_HUMAN	TPM3	sp|P06753|TPM3_HUMAN	sp|P06753|TPM3_HUMAN	Tropomyosin alpha-3 chain OS=Homo sapiens OX=9606 GN=TPM3 PE=1 SV=2	1	2	26.7	32.95	285	0	46.595	1//2	3//0	2//1	2//1	0//3	2//1	627090000	16	11			-1	39193000	FALSE	FALSE	FALSE	TRUE	FALSE	TRUE	TRUE	FALSE	TRUE	TRUE	FALSE	FALSE	FALSE	FALSE	FALSE	TRUE	FALSE	FALSE
sp|P06756-3|ITAV_HUMAN	ITGAV	sp|P06756-3|ITAV_HUMAN;sp|P06756-2|ITAV_HUMAN;sp|P06756|ITAV_HUMAN	sp|P06756-3|ITAV_HUMAN;sp|P06756-2|ITAV_HUMAN;sp|P06756|ITAV_HUMAN	Isoform 3 of Integrin alpha-V OS=Homo sapiens OX=9606 GN=ITGAV;Isoform 2 of Integrin alpha-V OS=Homo sapiens OX=9606 GN=ITGAV;Integrin alpha-V OS=Homo sapiens OX=9606 GN=ITGAV PE=1 SV=2	3	22	27.9	111.13	1002	0	323.31	3//0	3//0	3//0	3//0	3//0	3//0	4560500000	58	390			-1;-1;-1	78630000	TRUE	FALSE	TRUE	TRUE	FALSE	TRUE	TRUE	FALSE	TRUE	TRUE	FALSE	TRUE	TRUE	FALSE	TRUE	TRUE	FALSE	TRUE
sp|P06865|HEXA_HUMAN	HEXA	sp|P06865|HEXA_HUMAN;sp|P06865-2|HEXA_HUMAN	sp|P06865|HEXA_HUMAN	Beta-hexosaminidase subunit alpha OS=Homo sapiens OX=9606 GN=HEXA PE=1 SV=2	2	13	32.3	60.702	529	0	51.03	3//0	3//0	3//0	3//0	3//0	3//0	2992000000	25	129			-1;-1	119680000	TRUE	FALSE	TRUE	TRUE	FALSE	TRUE	TRUE	FALSE	TRUE	TRUE	FALSE	TRUE	TRUE	FALSE	TRUE	TRUE	FALSE	TRUE
sp|P07099|HYEP_HUMAN	EPHX1	sp|P07099|HYEP_HUMAN	sp|P07099|HYEP_HUMAN	Epoxide hydrolase 1 OS=Homo sapiens OX=9606 GN=EPHX1 PE=1 SV=1	1	2	9.2	52.948	455	0	45.369	0//0	0//0	0//0	3//0	2//1	2//1	178400000	22	22			-1	8108900	FALSE	TRUE	FALSE	FALSE	TRUE	FALSE	FALSE	TRUE	FALSE	TRUE	FALSE	TRUE	TRUE	FALSE	TRUE	TRUE	FALSE	TRUE	Muc_WT_OKFG	Muc_WT_OKFG	Muc_KO_O_IRFG_cl15	Muc_KO_O_IRFG_cl15	Muc_KO_O_IRFG_cl26	Muc_KO_O_IRFG_cl26
sp|P07108|ACBP_HUMAN	DBI	sp|P07108|ACBP_HUMAN;sp|P07108-3|ACBP_HUMAN;sp|P07108-2|ACBP_HUMAN;sp|P07108-4|ACBP_HUMAN;sp|P07108-5|ACBP_HUMAN;sp|P07108-6|ACBP_HUMAN	sp|P07108|ACBP_HUMAN;sp|P07108-3|ACBP_HUMAN;sp|P07108-2|ACBP_HUMAN;sp|P07108-4|ACBP_HUMAN;sp|P07108-5|ACBP_HUMAN	Acyl-CoA-binding protein OS=Homo sapiens OX=9606 GN=DBI PE=1 SV=2;Isoform 3 of Acyl-CoA-binding protein OS=Homo sapiens OX=9606 GN=DBI;Isoform 2 of Acyl-CoA-binding protein OS=Homo sapiens OX=9606 GN=DBI;Isoform 4 of Acyl-CoA-binding protein OS=Homo sapien	6	4	52.9	10.044	87	0	216.84	3//0	3//0	3//0	3//0	3//0	3//0	22604000000	4	482			-1;-1;-1;-1;-1;-1	5651000000	TRUE	FALSE	TRUE	TRUE	FALSE	TRUE	TRUE	FALSE	TRUE	TRUE	FALSE	TRUE	TRUE	FALSE	TRUE	TRUE	FALSE	TRUE
sp|P07195|LDHB_HUMAN	LDHB	sp|P07195|LDHB_HUMAN;sp|P07864|LDHC_HUMAN	sp|P07195|LDHB_HUMAN	L-lactate dehydrogenase B chain OS=Homo sapiens OX=9606 GN=LDHB PE=1 SV=2	2	18	79.3	36.638	334	0	323.31	3//0	3//0	3//0	3//0	3//0	3//0	103110000000	17	1387			-1;-1	6065300000	TRUE	FALSE	TRUE	TRUE	FALSE	TRUE	TRUE	FALSE	TRUE	TRUE	FALSE	TRUE	TRUE	FALSE	TRUE	TRUE	FALSE	TRUE
sp|P07196|NFL_HUMAN	NEFL	sp|P07196|NFL_HUMAN	sp|P07196|NFL_HUMAN	Neurofilament light polypeptide OS=Homo sapiens OX=9606 GN=NEFL PE=1 SV=3	1	2	8.3	61.516	543	0	9.5851	0//3	0//3	0//3	2//1	1//2	0//3	6904200	35	3			-1	197260	FALSE	TRUE	FALSE	FALSE	TRUE	FALSE	FALSE	TRUE	FALSE	TRUE	FALSE	FALSE	FALSE	FALSE	FALSE	FALSE	TRUE	FALSE			Muc_KO_O_IRFG_cl15
sp|P07203|GPX1_HUMAN	GPX1	sp|P07203|GPX1_HUMAN;sp|P07203-2|GPX1_HUMAN	sp|P07203|GPX1_HUMAN	Glutathione peroxidase 1 OS=Homo sapiens OX=9606 GN=GPX1 PE=1 SV=4	2	9	68	22.088	203	0	57.948	3//0	3//0	3//0	3//0	3//0	3//0	7329700000	11	329			-1;-1	666330000	TRUE	FALSE	TRUE	TRUE	FALSE	TRUE	TRUE	FALSE	TRUE	TRUE	FALSE	TRUE	TRUE	FALSE	TRUE	TRUE	FALSE	TRUE
sp|P07204|TRBM_HUMAN	THBD	sp|P07204|TRBM_HUMAN	sp|P07204|TRBM_HUMAN	Thrombomodulin OS=Homo sapiens OX=9606 GN=THBD PE=1 SV=2	1	5	23.3	60.329	575	0	63.944	3//0	3//0	3//0	0//0	0//0	1//0	266960000	10	64			-1	26696000	TRUE	FALSE	TRUE	TRUE	FALSE	TRUE	TRUE	FALSE	TRUE	FALSE	TRUE	FALSE	FALSE	TRUE	FALSE	FALSE	FALSE	FALSE			Epid_KO_IRFG_cl8	Epid_KO_IRFG_cl8	Epid_KO_IRFG_cl10	Epid_KO_IRFG_cl10
sp|P07237|PDIA1_HUMAN	P4HB	sp|P07237|PDIA1_HUMAN	sp|P07237|PDIA1_HUMAN	Protein disulfide-isomerase OS=Homo sapiens OX=9606 GN=P4HB PE=1 SV=3	1	26	62.4	57.116	508	0	323.31	3//0	3//0	3//0	3//0	3//0	3//0	84609000000	35	1480			-1	2417400000	TRUE	FALSE	TRUE	TRUE	FALSE	TRUE	TRUE	FALSE	TRUE	TRUE	FALSE	TRUE	TRUE	FALSE	TRUE	TRUE	FALSE	TRUE
sp|P07339|CATD_HUMAN	CTSD	sp|P07339|CATD_HUMAN	sp|P07339|CATD_HUMAN	Cathepsin D OS=Homo sapiens OX=9606 GN=CTSD PE=1 SV=1	1	19	60	44.552	412	0	323.31	3//0	3//0	3//0	3//0	3//0	3//0	47314000000	19	905			-1	2490200000	TRUE	FALSE	TRUE	TRUE	FALSE	TRUE	TRUE	FALSE	TRUE	TRUE	FALSE	TRUE	TRUE	FALSE	TRUE	TRUE	FALSE	TRUE
sp|P07355|ANXA2_HUMAN	ANXA2	sp|P07355|ANXA2_HUMAN;sp|P07355-2|ANXA2_HUMAN;sp|A6NMY6|AXA2L_HUMAN	sp|P07355|ANXA2_HUMAN;sp|P07355-2|ANXA2_HUMAN;sp|A6NMY6|AXA2L_HUMAN	Annexin A2 OS=Homo sapiens OX=9606 GN=ANXA2 PE=1 SV=2;Isoform 2 of Annexin A2 OS=Homo sapiens OX=9606 GN=ANXA2;Putative annexin A2-like protein OS=Homo sapiens OX=9606 GN=ANXA2P2 PE=5 SV=2	3	30	73.2	38.604	339	0	323.31	3//0	3//0	3//0	3//0	3//0	3//0	920430000000	22	2823			-1;-1;-1	41838000000	TRUE	FALSE	TRUE	TRUE	FALSE	TRUE	TRUE	FALSE	TRUE	TRUE	FALSE	TRUE	TRUE	FALSE	TRUE	TRUE	FALSE	TRUE
sp|P07384|CAN1_HUMAN	CAPN1	sp|P07384|CAN1_HUMAN	sp|P07384|CAN1_HUMAN	Calpain-1 catalytic subunit OS=Homo sapiens OX=9606 GN=CAPN1 PE=1 SV=1	1	40	66.4	81.889	714	0	323.31	3//0	3//0	3//0	3//0	3//0	3//0	32756000000	36	1099			-1	909890000	TRUE	FALSE	TRUE	TRUE	FALSE	TRUE	TRUE	FALSE	TRUE	TRUE	FALSE	TRUE	TRUE	FALSE	TRUE	TRUE	FALSE	TRUE
sp|P07437|TBB5_HUMAN	TUBB	sp|P07437|TBB5_HUMAN	sp|P07437|TBB5_HUMAN	Tubulin beta chain OS=Homo sapiens OX=9606 GN=TUBB PE=1 SV=2	1	6	70.9	49.67	444	0	323.31	3//0	3//0	3//0	3//0	3//0	3//0	120100000000	19	718			-1	6320800000	TRUE	FALSE	TRUE	TRUE	FALSE	TRUE	TRUE	FALSE	TRUE	TRUE	FALSE	TRUE	TRUE	FALSE	TRUE	TRUE	FALSE	TRUE
sp|P07476|INVO_HUMAN	IVL	sp|P07476|INVO_HUMAN;CON__sp|P07476|INVO_HUMAN	sp|P07476|INVO_HUMAN;CON__sp|P07476|INVO_HUMAN	Involucrin OS=Homo sapiens OX=9606 GN=IVL PE=1 SV=2;	2	23	61.5	68.478	585	0	323.31	3//0	3//0	3//0	3//0	3//0	3//0	1301500000	33	206		+	-1;-1	39438000	TRUE	FALSE	TRUE	TRUE	FALSE	TRUE	TRUE	FALSE	TRUE	TRUE	FALSE	TRUE	TRUE	FALSE	TRUE	TRUE	FALSE	TRUE
sp|P07602|SAP_HUMAN	PSAP	sp|P07602|SAP_HUMAN;sp|P07602-2|SAP_HUMAN	sp|P07602|SAP_HUMAN;sp|P07602-2|SAP_HUMAN	Prosaposin OS=Homo sapiens OX=9606 GN=PSAP PE=1 SV=2;Isoform Sap-mu-6 of Prosaposin OS=Homo sapiens OX=9606 GN=PSAP	2	19	40.3	58.112	524	0	119.78	3//0	3//0	3//0	3//0	3//0	3//0	41249000000	29	436			-1;-1	1422400000	TRUE	FALSE	TRUE	TRUE	FALSE	TRUE	TRUE	FALSE	TRUE	TRUE	FALSE	TRUE	TRUE	FALSE	TRUE	TRUE	FALSE	TRUE
sp|P07686|HEXB_HUMAN	HEXB	sp|P07686|HEXB_HUMAN	sp|P07686|HEXB_HUMAN	Beta-hexosaminidase subunit beta OS=Homo sapiens OX=9606 GN=HEXB PE=1 SV=3	1	14	32.7	63.111	556	0	117.9	3//0	3//0	3//0	3//0	3//0	3//0	11692000000	27	360			-1	433040000	TRUE	FALSE	TRUE	TRUE	FALSE	TRUE	TRUE	FALSE	TRUE	TRUE	FALSE	TRUE	TRUE	FALSE	TRUE	TRUE	FALSE	TRUE
sp|P07711-3|CATL1_HUMAN	CTSL	sp|P07711-3|CATL1_HUMAN;sp|P07711|CATL1_HUMAN	sp|P07711-3|CATL1_HUMAN;sp|P07711|CATL1_HUMAN	Isoform 2 of Procathepsin L OS=Homo sapiens OX=9606 GN=CTSL;Procathepsin L OS=Homo sapiens OX=9606 GN=CTSL PE=1 SV=2	2	3	18.3	31.172	278	0	11.5	3//0	3//0	2//0	3//0	3//0	3//0	850670000	10	26			-1;-1	85067000	TRUE	FALSE	TRUE	TRUE	FALSE	TRUE	TRUE	FALSE	FALSE	TRUE	FALSE	TRUE	TRUE	FALSE	TRUE	TRUE	FALSE	TRUE
sp|P07737|PROF1_HUMAN	PFN1	sp|P07737|PROF1_HUMAN	sp|P07737|PROF1_HUMAN	Profilin-1 OS=Homo sapiens OX=9606 GN=PFN1 PE=1 SV=2	1	12	83.6	15.054	140	0	323.31	3//0	3//0	3//0	3//0	3//0	3//0	233250000000	9	1008			-1	25917000000	TRUE	FALSE	TRUE	TRUE	FALSE	TRUE	TRUE	FALSE	TRUE	TRUE	FALSE	TRUE	TRUE	FALSE	TRUE	TRUE	FALSE	TRUE
sp|P07741|APT_HUMAN	APRT	sp|P07741|APT_HUMAN;sp|P07741-2|APT_HUMAN	sp|P07741|APT_HUMAN;sp|P07741-2|APT_HUMAN	Adenine phosphoribosyltransferase OS=Homo sapiens OX=9606 GN=APRT PE=1 SV=2;Isoform 2 of Adenine phosphoribosyltransferase OS=Homo sapiens OX=9606 GN=APRT	2	8	67.8	19.608	180	0	314.68	3//0	3//0	3//0	3//0	3//0	3//0	5367900000	12	233			-1;-1	447330000	TRUE	FALSE	TRUE	TRUE	FALSE	TRUE	TRUE	FALSE	TRUE	TRUE	FALSE	TRUE	TRUE	FALSE	TRUE	TRUE	FALSE	TRUE
sp|P07814|SYEP_HUMAN	EPRS1	sp|P07814|SYEP_HUMAN	sp|P07814|SYEP_HUMAN	Bifunctional glutamate/proline--tRNA ligase OS=Homo sapiens OX=9606 GN=EPRS1 PE=1 SV=5	1	66	62	170.59	1512	0	323.31	3//0	3//0	3//0	3//0	3//0	3//0	35649000000	75	1751			-1	475320000	TRUE	FALSE	TRUE	TRUE	FALSE	TRUE	TRUE	FALSE	TRUE	TRUE	FALSE	TRUE	TRUE	FALSE	TRUE	TRUE	FALSE	TRUE
sp|P07858|CATB_HUMAN	CTSB	sp|P07858|CATB_HUMAN	sp|P07858|CATB_HUMAN	Cathepsin B OS=Homo sapiens OX=9606 GN=CTSB PE=1 SV=3	1	10	37.5	37.821	339	0	323.31	3//0	3//0	3//0	3//0	3//0	3//0	22380000000	16	613			-1	1398800000	TRUE	FALSE	TRUE	TRUE	FALSE	TRUE	TRUE	FALSE	TRUE	TRUE	FALSE	TRUE	TRUE	FALSE	TRUE	TRUE	FALSE	TRUE
sp|P07900-2|HS90A_HUMAN	HSP90AA1	sp|P07900-2|HS90A_HUMAN	sp|P07900-2|HS90A_HUMAN	Isoform 2 of Heat shock protein HSP 90-alpha OS=Homo sapiens OX=9606 GN=HSP90AA1	1	28	54.4	98.16	854	0	323.31	3//0	3//0	3//0	3//0	3//0	3//0	110100000000	42	1842			-1	2621500000	TRUE	FALSE	TRUE	TRUE	FALSE	TRUE	TRUE	FALSE	TRUE	TRUE	FALSE	TRUE	TRUE	FALSE	TRUE	TRUE	FALSE	TRUE
sp|P07902|GALT_HUMAN	GALT	sp|P07902|GALT_HUMAN	sp|P07902|GALT_HUMAN	Galactose-1-phosphate uridylyltransferase OS=Homo sapiens OX=9606 GN=GALT PE=1 SV=3	1	2	7.7	43.363	379	0.0011779	3.2034	2//1	2//0	3//0	3//0	3//0	3//0	54388000	16	26			-1	3399300	TRUE	FALSE	TRUE	TRUE	FALSE	FALSE	TRUE	FALSE	TRUE	TRUE	FALSE	TRUE	TRUE	FALSE	TRUE	TRUE	FALSE	TRUE
sp|P07910-2|HNRPC_HUMAN	HNRNPC	sp|P07910-2|HNRPC_HUMAN;sp|P07910-4|HNRPC_HUMAN	sp|P07910-2|HNRPC_HUMAN;sp|P07910-4|HNRPC_HUMAN	Isoform C1 of Heterogeneous nuclear ribonucleoproteins C1/C2 OS=Homo sapiens OX=9606 GN=HNRNPC;Isoform 4 of Heterogeneous nuclear ribonucleoproteins C1/C2 OS=Homo sapiens OX=9606 GN=HNRNPC	2	18	41.3	32.337	293	0	323.31	3//0	3//0	3//0	3//0	3//0	3//0	61041000000	18	776			-1;-1	3391200000	TRUE	FALSE	TRUE	TRUE	FALSE	TRUE	TRUE	FALSE	TRUE	TRUE	FALSE	TRUE	TRUE	FALSE	TRUE	TRUE	FALSE	TRUE
sp|P07910|HNRPC_HUMAN	HNRNPC	sp|P07910|HNRPC_HUMAN;sp|P07910-3|HNRPC_HUMAN;sp|P0DMR1|HNRC4_HUMAN;sp|O60812|HNRC1_HUMAN;sp|B7ZW38|HNRC3_HUMAN;sp|B2RXH8|HNRC2_HUMAN	sp|P07910|HNRPC_HUMAN;sp|P07910-3|HNRPC_HUMAN	Heterogeneous nuclear ribonucleoproteins C1/C2 OS=Homo sapiens OX=9606 GN=HNRNPC PE=1 SV=4;Isoform 3 of Heterogeneous nuclear ribonucleoproteins C1/C2 OS=Homo sapiens OX=9606 GN=HNRNPC	6	2	42.2	33.67	306	0	45.829	3//0	3//0	3//0	3//0	2//1	3//0	1405100000	17	113			-1;-1;-1;-1;-1;-1	82651000	TRUE	FALSE	TRUE	TRUE	FALSE	TRUE	TRUE	FALSE	TRUE	TRUE	FALSE	TRUE	TRUE	FALSE	FALSE	TRUE	FALSE	TRUE
sp|P07919|QCR6_HUMAN	UQCRH	sp|P07919|QCR6_HUMAN	sp|P07919|QCR6_HUMAN	Cytochrome b-c1 complex subunit 6, mitochondrial OS=Homo sapiens OX=9606 GN=UQCRH PE=1 SV=2	1	2	27.5	10.739	91	0	214.91	3//0	3//0	3//0	3//0	3//0	3//0	2246700000	6	61			-1	374450000	TRUE	FALSE	TRUE	TRUE	FALSE	TRUE	TRUE	FALSE	TRUE	TRUE	FALSE	TRUE	TRUE	FALSE	TRUE	TRUE	FALSE	TRUE
sp|P07942|LAMB1_HUMAN	LAMB1	sp|P07942|LAMB1_HUMAN	sp|P07942|LAMB1_HUMAN	Laminin subunit beta-1 OS=Homo sapiens OX=9606 GN=LAMB1 PE=1 SV=2	1	16	15.3	198.04	1786	0	22.597	3//0	3//0	1//0	3//0	3//0	2//1	458270000	69	51			-1	6641600	TRUE	FALSE	TRUE	TRUE	FALSE	TRUE	FALSE	FALSE	FALSE	TRUE	FALSE	TRUE	TRUE	FALSE	TRUE	TRUE	FALSE	TRUE
sp|P07947|YES_HUMAN	YES1	sp|P07947|YES_HUMAN	sp|P07947|YES_HUMAN	Tyrosine-protein kinase Yes OS=Homo sapiens OX=9606 GN=YES1 PE=1 SV=3	1	9	24.9	60.801	543	0	68.501	3//0	3//0	3//0	3//0	3//0	3//0	1025900000	23	89			-1	44604000	TRUE	FALSE	TRUE	TRUE	FALSE	TRUE	TRUE	FALSE	TRUE	TRUE	FALSE	TRUE	TRUE	FALSE	TRUE	TRUE	FALSE	TRUE
sp|P07951-2|TPM2_HUMAN	TPM2	sp|P07951-2|TPM2_HUMAN;sp|P07951-3|TPM2_HUMAN	sp|P07951-2|TPM2_HUMAN;sp|P07951-3|TPM2_HUMAN	Isoform 2 of Tropomyosin beta chain OS=Homo sapiens OX=9606 GN=TPM2;Isoform 3 of Tropomyosin beta chain OS=Homo sapiens OX=9606 GN=TPM2	2	7	44	32.989	284	0	89.321	3//0	3//0	3//0	3//0	3//0	3//0	5956500000	16	188			-1;-1	372280000	TRUE	FALSE	TRUE	TRUE	FALSE	TRUE	TRUE	FALSE	TRUE	TRUE	FALSE	TRUE	TRUE	FALSE	TRUE	TRUE	FALSE	TRUE
sp|P07954-2|FUMH_HUMAN	FH	sp|P07954-2|FUMH_HUMAN;sp|P07954|FUMH_HUMAN	sp|P07954-2|FUMH_HUMAN;sp|P07954|FUMH_HUMAN	Isoform Cytoplasmic of Fumarate hydratase, mitochondrial OS=Homo sapiens OX=9606 GN=FH;Fumarate hydratase, mitochondrial OS=Homo sapiens OX=9606 GN=FH PE=1 SV=3	2	14	49.9	50.212	467	0	323.31	3//0	3//0	3//0	3//0	3//0	3//0	18003000000	24	714			-1;-1	750110000	TRUE	FALSE	TRUE	TRUE	FALSE	TRUE	TRUE	FALSE	TRUE	TRUE	FALSE	TRUE	TRUE	FALSE	TRUE	TRUE	FALSE	TRUE
sp|P07996|TSP1_HUMAN	THBS1	sp|P07996|TSP1_HUMAN;sp|P07996-2|TSP1_HUMAN;sp|P35442|TSP2_HUMAN	sp|P07996|TSP1_HUMAN;sp|P07996-2|TSP1_HUMAN	Thrombospondin-1 OS=Homo sapiens OX=9606 GN=THBS1 PE=1 SV=2;Isoform 2 of Thrombospondin-1 OS=Homo sapiens OX=9606 GN=THBS1	3	40	53.2	129.38	1170	0	323.31	3//0	3//0	3//0	3//0	3//0	3//0	17656000000	61	1316			-1;-1;-1	289440000	TRUE	FALSE	TRUE	TRUE	FALSE	TRUE	TRUE	FALSE	TRUE	TRUE	FALSE	TRUE	TRUE	FALSE	TRUE	TRUE	FALSE	TRUE
sp|P08047-3|SP1_HUMAN	SP1	sp|P08047-3|SP1_HUMAN;sp|P08047|SP1_HUMAN;sp|P08047-2|SP1_HUMAN	sp|P08047-3|SP1_HUMAN;sp|P08047|SP1_HUMAN;sp|P08047-2|SP1_HUMAN	Isoform 3 of Transcription factor Sp1 OS=Homo sapiens OX=9606 GN=SP1;Transcription factor Sp1 OS=Homo sapiens OX=9606 GN=SP1 PE=1 SV=3;Isoform 2 of Transcription factor Sp1 OS=Homo sapiens OX=9606 GN=SP1	3	3	8.5	75.823	737	0	38.893	3//0	2//1	3//0	3//0	3//0	2//1	133340000	10	31			-1;-1;-1	13334000	TRUE	FALSE	TRUE	TRUE	FALSE	TRUE	TRUE	FALSE	TRUE	TRUE	FALSE	TRUE	TRUE	FALSE	TRUE	TRUE	FALSE	TRUE
sp|P08133|ANXA6_HUMAN	ANXA6	sp|P08133|ANXA6_HUMAN;sp|P08133-2|ANXA6_HUMAN	sp|P08133|ANXA6_HUMAN;sp|P08133-2|ANXA6_HUMAN	Annexin A6 OS=Homo sapiens OX=9606 GN=ANXA6 PE=1 SV=3;Isoform 2 of Annexin A6 OS=Homo sapiens OX=9606 GN=ANXA6	2	24	48.4	75.872	673	0	313.09	3//0	3//0	3//0	3//0	3//0	3//0	11124000000	43	569			-1;-1	258690000	TRUE	FALSE	TRUE	TRUE	FALSE	TRUE	TRUE	FALSE	TRUE	TRUE	FALSE	TRUE	TRUE	FALSE	TRUE	TRUE	FALSE	TRUE
sp|P08134|RHOC_HUMAN	RHOC	sp|P08134|RHOC_HUMAN	sp|P08134|RHOC_HUMAN	Rho-related GTP-binding protein RhoC OS=Homo sapiens OX=9606 GN=RHOC PE=1 SV=1	1	3	63.2	22.006	193	0.00032321	5.3177	3//0	3//0	3//0	3//0	3//0	3//0	2705000000	8	34			-1	338130000	TRUE	FALSE	TRUE	TRUE	FALSE	TRUE	TRUE	FALSE	TRUE	TRUE	FALSE	TRUE	TRUE	FALSE	TRUE	TRUE	FALSE	TRUE
sp|P08138|TNR16_HUMAN	NGFR	sp|P08138|TNR16_HUMAN;sp|P08138-2|TNR16_HUMAN	sp|P08138|TNR16_HUMAN;sp|P08138-2|TNR16_HUMAN	Tumor necrosis factor receptor superfamily member 16 OS=Homo sapiens OX=9606 GN=NGFR PE=1 SV=1;Isoform 2 of Tumor necrosis factor receptor superfamily member 16 OS=Homo sapiens OX=9606 GN=NGFR	2	6	28.1	45.183	427	0	29.69	3//0	2//1	3//0	3//0	3//0	3//0	306050000	14	86			-1;-1	21861000	TRUE	FALSE	TRUE	TRUE	FALSE	TRUE	TRUE	FALSE	TRUE	TRUE	FALSE	TRUE	TRUE	FALSE	TRUE	TRUE	FALSE	TRUE
sp|P08195|4F2_HUMAN	SLC3A2	sp|P08195|4F2_HUMAN;sp|P08195-3|4F2_HUMAN;sp|P08195-4|4F2_HUMAN	sp|P08195|4F2_HUMAN;sp|P08195-3|4F2_HUMAN;sp|P08195-4|4F2_HUMAN	4F2 cell-surface antigen heavy chain OS=Homo sapiens OX=9606 GN=SLC3A2 PE=1 SV=3;Isoform 3 of 4F2 cell-surface antigen heavy chain OS=Homo sapiens OX=9606 GN=SLC3A2;Isoform 4 of 4F2 cell-surface antigen heavy chain OS=Homo sapiens OX=9606 GN=SLC3A2	3	28	54.4	67.993	630	0	323.31	3//0	3//0	3//0	3//0	3//0	3//0	148140000000	29	1360			-1;-1;-1	5108100000	TRUE	FALSE	TRUE	TRUE	FALSE	TRUE	TRUE	FALSE	TRUE	TRUE	FALSE	TRUE	TRUE	FALSE	TRUE	TRUE	FALSE	TRUE
sp|P08237-3|PFKAM_HUMAN	PFKM	sp|P08237-3|PFKAM_HUMAN;sp|P08237|PFKAM_HUMAN;sp|P08237-2|PFKAM_HUMAN	sp|P08237-3|PFKAM_HUMAN;sp|P08237|PFKAM_HUMAN;sp|P08237-2|PFKAM_HUMAN	Isoform 3 of ATP-dependent 6-phosphofructokinase, muscle type OS=Homo sapiens OX=9606 GN=PFKM;ATP-dependent 6-phosphofructokinase, muscle type OS=Homo sapiens OX=9606 GN=PFKM PE=1 SV=2;Isoform 2 of ATP-dependent 6-phosphofructokinase, muscle type OS=Homo s	3	14	33.1	93.253	851	0	81.447	3//0	3//0	3//0	3//0	3//0	3//0	1668600000	37	120			-1;-1;-1	45098000	TRUE	FALSE	TRUE	TRUE	FALSE	TRUE	TRUE	FALSE	TRUE	TRUE	FALSE	TRUE	TRUE	FALSE	TRUE	TRUE	FALSE	TRUE
sp|P08238|HS90B_HUMAN	HSP90AB1	sp|P08238|HS90B_HUMAN;sp|Q58FF7|H90B3_HUMAN	sp|P08238|HS90B_HUMAN	Heat shock protein HSP 90-beta OS=Homo sapiens OX=9606 GN=HSP90AB1 PE=1 SV=4	2	41	63.3	83.263	724	0	323.31	3//0	3//0	3//0	3//0	3//0	3//0	312300000000	35	3704			-1;-1	8922700000	TRUE	FALSE	TRUE	TRUE	FALSE	TRUE	TRUE	FALSE	TRUE	TRUE	FALSE	TRUE	TRUE	FALSE	TRUE	TRUE	FALSE	TRUE
sp|P08240-2|SRPRA_HUMAN	SRPRA	sp|P08240-2|SRPRA_HUMAN;sp|P08240|SRPRA_HUMAN	sp|P08240-2|SRPRA_HUMAN;sp|P08240|SRPRA_HUMAN	Isoform 2 of Signal recognition particle receptor subunit alpha OS=Homo sapiens OX=9606 GN=SRPRA;Signal recognition particle receptor subunit alpha OS=Homo sapiens OX=9606 GN=SRPRA PE=1 SV=2	2	8	19.7	66.558	610	0	15.539	1//1	0//3	3//0	3//0	3//0	3//0	484460000	31	44			-1;-1	15628000	TRUE	FALSE	FALSE	TRUE	FALSE	TRUE	TRUE	FALSE	TRUE	TRUE	FALSE	TRUE	TRUE	FALSE	TRUE	TRUE	FALSE	TRUE
sp|P08243|ASNS_HUMAN	ASNS	sp|P08243|ASNS_HUMAN;sp|P08243-2|ASNS_HUMAN;sp|P08243-3|ASNS_HUMAN	sp|P08243|ASNS_HUMAN;sp|P08243-2|ASNS_HUMAN;sp|P08243-3|ASNS_HUMAN	Asparagine synthetase [glutamine-hydrolyzing] OS=Homo sapiens OX=9606 GN=ASNS PE=1 SV=4;Isoform 2 of Asparagine synthetase [glutamine-hydrolyzing] OS=Homo sapiens OX=9606 GN=ASNS;Isoform 3 of Asparagine synthetase [glutamine-hydrolyzing] OS=Homo sapiens OX	3	23	52.9	64.369	561	0	121.09	3//0	3//0	3//0	3//0	3//0	3//0	4613200000	31	235			-1;-1;-1	148810000	TRUE	FALSE	TRUE	TRUE	FALSE	TRUE	TRUE	FALSE	TRUE	TRUE	FALSE	TRUE	TRUE	FALSE	TRUE	TRUE	FALSE	TRUE
sp|P08397|HEM3_HUMAN	HMBS	sp|P08397|HEM3_HUMAN;sp|P08397-2|HEM3_HUMAN;sp|P08397-3|HEM3_HUMAN;sp|P08397-4|HEM3_HUMAN	sp|P08397|HEM3_HUMAN;sp|P08397-2|HEM3_HUMAN;sp|P08397-3|HEM3_HUMAN;sp|P08397-4|HEM3_HUMAN	Porphobilinogen deaminase OS=Homo sapiens OX=9606 GN=HMBS PE=1 SV=2;Isoform 2 of Porphobilinogen deaminase OS=Homo sapiens OX=9606 GN=HMBS;Isoform 3 of Porphobilinogen deaminase OS=Homo sapiens OX=9606 GN=HMBS;Isoform 4 of Porphobilinogen deaminase OS=Homo	4	7	28.3	39.33	361	0	11.262	2//1	2//0	3//0	3//0	3//0	2//1	231010000	17	23			-1;-1;-1;-1	13589000	TRUE	FALSE	TRUE	TRUE	FALSE	FALSE	TRUE	FALSE	TRUE	TRUE	FALSE	TRUE	TRUE	FALSE	TRUE	TRUE	FALSE	TRUE
sp|P08559|ODPA_HUMAN	PDHA1	sp|P08559|ODPA_HUMAN;sp|P08559-4|ODPA_HUMAN;sp|P08559-3|ODPA_HUMAN;sp|P08559-2|ODPA_HUMAN;sp|P29803|ODPAT_HUMAN	sp|P08559|ODPA_HUMAN;sp|P08559-4|ODPA_HUMAN;sp|P08559-3|ODPA_HUMAN;sp|P08559-2|ODPA_HUMAN	Pyruvate dehydrogenase E1 component subunit alpha, somatic form, mitochondrial OS=Homo sapiens OX=9606 GN=PDHA1 PE=1 SV=3;Isoform 4 of Pyruvate dehydrogenase E1 component subunit alpha, somatic form, mitochondrial OS=Homo sapiens OX=9606 GN=PDHA1;Isoform 3	5	11	44.6	43.295	390	0	318.23	3//0	3//0	3//0	3//0	3//0	3//0	6130100000	22	338			-1;-1;-1;-1;-1	278640000	TRUE	FALSE	TRUE	TRUE	FALSE	TRUE	TRUE	FALSE	TRUE	TRUE	FALSE	TRUE	TRUE	FALSE	TRUE	TRUE	FALSE	TRUE
sp|P08574|CY1_HUMAN	CYC1	sp|P08574|CY1_HUMAN	sp|P08574|CY1_HUMAN	Cytochrome c1, heme protein, mitochondrial OS=Homo sapiens OX=9606 GN=CYC1 PE=1 SV=3	1	8	32	35.422	325	0	141.42	3//0	3//0	3//0	3//0	3//0	3//0	2680900000	16	213			-1	167560000	TRUE	FALSE	TRUE	TRUE	FALSE	TRUE	TRUE	FALSE	TRUE	TRUE	FALSE	TRUE	TRUE	FALSE	TRUE	TRUE	FALSE	TRUE
sp|P08579|RU2B_HUMAN	SNRPB2	sp|P08579|RU2B_HUMAN	sp|P08579|RU2B_HUMAN	U2 small nuclear ribonucleoprotein B OS=Homo sapiens OX=9606 GN=SNRPB2 PE=1 SV=1	1	3	18.2	25.486	225	0	25.014	3//0	3//0	2//1	3//0	2//1	3//0	660650000	10	50			-1	66065000	TRUE	FALSE	TRUE	TRUE	FALSE	TRUE	TRUE	FALSE	TRUE	TRUE	FALSE	TRUE	TRUE	FALSE	TRUE	TRUE	FALSE	TRUE
sp|P08581-2|MET_HUMAN	MET	sp|P08581-2|MET_HUMAN;sp|P08581|MET_HUMAN;sp|P08581-3|MET_HUMAN	sp|P08581-2|MET_HUMAN;sp|P08581|MET_HUMAN	Isoform 2 of Hepatocyte growth factor receptor OS=Homo sapiens OX=9606 GN=MET;Hepatocyte growth factor receptor OS=Homo sapiens OX=9606 GN=MET PE=1 SV=4	3	3	3.8	157.71	1408	0	8.6947	2//0	2//0	1//1	1//0	2//0	0//0	66746000	63	14			-1;-1;-1	1059500	TRUE	FALSE	FALSE	TRUE	FALSE	FALSE	TRUE	FALSE	FALSE	FALSE	FALSE	FALSE	TRUE	FALSE	FALSE	FALSE	TRUE	FALSE	Epid_WT_NTERT
sp|P08621|RU17_HUMAN	SNRNP70	sp|P08621|RU17_HUMAN;sp|P08621-2|RU17_HUMAN;sp|P08621-3|RU17_HUMAN;sp|P08621-4|RU17_HUMAN	sp|P08621|RU17_HUMAN;sp|P08621-2|RU17_HUMAN;sp|P08621-3|RU17_HUMAN	U1 small nuclear ribonucleoprotein 70 kDa OS=Homo sapiens OX=9606 GN=SNRNP70 PE=1 SV=2;Isoform 2 of U1 small nuclear ribonucleoprotein 70 kDa OS=Homo sapiens OX=9606 GN=SNRNP70;Isoform 3 of U1 small nuclear ribonucleoprotein 70 kDa OS=Homo sapiens OX=9606	4	14	40.7	51.556	437	0	209.94	3//0	3//0	3//0	3//0	3//0	3//0	9086900000	17	383			-1;-1;-1;-1	534520000	TRUE	FALSE	TRUE	TRUE	FALSE	TRUE	TRUE	FALSE	TRUE	TRUE	FALSE	TRUE	TRUE	FALSE	TRUE	TRUE	FALSE	TRUE
sp|P08648|ITA5_HUMAN	ITGA5	sp|P08648|ITA5_HUMAN	sp|P08648|ITA5_HUMAN	Integrin alpha-5 OS=Homo sapiens OX=9606 GN=ITGA5 PE=1 SV=2	1	7	10.7	114.54	1049	0	136.79	3//0	3//0	3//0	3//0	3//0	3//0	578040000	35	108			-1	16515000	TRUE	FALSE	TRUE	TRUE	FALSE	TRUE	TRUE	FALSE	TRUE	TRUE	FALSE	TRUE	TRUE	FALSE	TRUE	TRUE	FALSE	TRUE
sp|P08670|VIME_HUMAN	VIM	sp|P08670|VIME_HUMAN;CON__sp|P08670|VIME_HUMAN;sp|P41219|PERI_HUMAN;CON__sp|P41219|PERI_HUMAN;sp|P41219-2|PERI_HUMAN;CON__sp|P41219-2|PERI_HUMAN;sp|Q16352|AINX_HUMAN;sp|P07197-2|NFM_HUMAN	sp|P08670|VIME_HUMAN;CON__sp|P08670|VIME_HUMAN	Vimentin OS=Homo sapiens OX=9606 GN=VIM PE=1 SV=4;	8	42	80.3	53.651	466	0	323.31	3//0	3//0	3//0	3//0	3//0	3//0	284350000000	32	2917		+	-1;-1;-1;-1;-1;-1;-1;-1	8886100000	TRUE	FALSE	TRUE	TRUE	FALSE	TRUE	TRUE	FALSE	TRUE	TRUE	FALSE	TRUE	TRUE	FALSE	TRUE	TRUE	FALSE	TRUE
sp|P08708|RS17_HUMAN	RPS17	sp|P08708|RS17_HUMAN	sp|P08708|RS17_HUMAN	40S ribosomal protein S17 OS=Homo sapiens OX=9606 GN=RPS17 PE=1 SV=2	1	8	50.4	15.55	135	0	323.31	3//0	3//0	3//0	3//0	3//0	3//0	15232000000	5	321			-1	3046500000	TRUE	FALSE	TRUE	TRUE	FALSE	TRUE	TRUE	FALSE	TRUE	TRUE	FALSE	TRUE	TRUE	FALSE	TRUE	TRUE	FALSE	TRUE
sp|P08754|GNAI3_HUMAN	GNAI3	sp|P08754|GNAI3_HUMAN	sp|P08754|GNAI3_HUMAN	Guanine nucleotide-binding protein G(i) subunit alpha OS=Homo sapiens OX=9606 GN=GNAI3 PE=1 SV=3	1	9	59.3	40.532	354	0	299.33	3//0	3//0	3//0	3//0	3//0	3//0	3161800000	15	332			-1	210790000	TRUE	FALSE	TRUE	TRUE	FALSE	TRUE	TRUE	FALSE	TRUE	TRUE	FALSE	TRUE	TRUE	FALSE	TRUE	TRUE	FALSE	TRUE
sp|P08758|ANXA5_HUMAN	ANXA5	sp|P08758|ANXA5_HUMAN	sp|P08758|ANXA5_HUMAN	Annexin A5 OS=Homo sapiens OX=9606 GN=ANXA5 PE=1 SV=2	1	21	69.7	35.936	320	0	323.31	3//0	3//0	3//0	3//0	3//0	3//0	68705000000	22	1038			-1	3122900000	TRUE	FALSE	TRUE	TRUE	FALSE	TRUE	TRUE	FALSE	TRUE	TRUE	FALSE	TRUE	TRUE	FALSE	TRUE	TRUE	FALSE	TRUE
sp|P08779|K1C16_HUMAN	KRT16	sp|P08779|K1C16_HUMAN;CON__sp|P08779|K1C16_HUMAN	sp|P08779|K1C16_HUMAN;CON__sp|P08779|K1C16_HUMAN	Keratin, type I cytoskeletal 16 OS=Homo sapiens OX=9606 GN=KRT16 PE=1 SV=4;	2	24	86	51.267	473	0	323.31	3//0	3//0	3//0	3//0	3//0	3//0	195380000000	31	2354		+	-1;-1	6302500000	TRUE	FALSE	TRUE	TRUE	FALSE	TRUE	TRUE	FALSE	TRUE	TRUE	FALSE	TRUE	TRUE	FALSE	TRUE	TRUE	FALSE	TRUE
sp|P08865|RSSA_HUMAN	RPSA	sp|P08865|RSSA_HUMAN	sp|P08865|RSSA_HUMAN	40S ribosomal protein SA OS=Homo sapiens OX=9606 GN=RPSA PE=1 SV=4	1	13	58.3	32.854	295	0	323.31	3//0	3//0	3//0	3//0	3//0	3//0	71001000000	13	890			-1	5461600000	TRUE	FALSE	TRUE	TRUE	FALSE	TRUE	TRUE	FALSE	TRUE	TRUE	FALSE	TRUE	TRUE	FALSE	TRUE	TRUE	FALSE	TRUE
sp|P08962-3|CD63_HUMAN	CD63	sp|P08962-3|CD63_HUMAN;sp|P08962-2|CD63_HUMAN;sp|P08962|CD63_HUMAN	sp|P08962-3|CD63_HUMAN;sp|P08962-2|CD63_HUMAN;sp|P08962|CD63_HUMAN	Isoform 3 of CD63 antigen OS=Homo sapiens OX=9606 GN=CD63;Isoform 2 of CD63 antigen OS=Homo sapiens OX=9606 GN=CD63;CD63 antigen OS=Homo sapiens OX=9606 GN=CD63 PE=1 SV=2	3	2	20.5	17.271	156	0.00030855	4.2266	3//0	3//0	2//0	3//0	2//0	3//0	656820000	7	31			-1;-1;-1	93831000	TRUE	FALSE	TRUE	TRUE	FALSE	TRUE	TRUE	FALSE	FALSE	TRUE	FALSE	TRUE	TRUE	FALSE	FALSE	TRUE	FALSE	TRUE
sp|P09012|SNRPA_HUMAN	SNRPA	sp|P09012|SNRPA_HUMAN	sp|P09012|SNRPA_HUMAN	U1 small nuclear ribonucleoprotein A OS=Homo sapiens OX=9606 GN=SNRPA PE=1 SV=3	1	7	38.3	31.279	282	0	131.74	3//0	3//0	3//0	3//0	3//0	3//0	4663700000	11	260			-1	423980000	TRUE	FALSE	TRUE	TRUE	FALSE	TRUE	TRUE	FALSE	TRUE	TRUE	FALSE	TRUE	TRUE	FALSE	TRUE	TRUE	FALSE	TRUE
sp|P09104|ENOG_HUMAN	ENO2	sp|P09104|ENOG_HUMAN;sp|P09104-2|ENOG_HUMAN	sp|P09104|ENOG_HUMAN;sp|P09104-2|ENOG_HUMAN	Gamma-enolase OS=Homo sapiens OX=9606 GN=ENO2 PE=1 SV=3;Isoform 2 of Gamma-enolase OS=Homo sapiens OX=9606 GN=ENO2	2	5	34.6	47.268	434	0	20.168	3//0	2//1	3//0	3//0	3//0	3//0	17748000000	20	42			-1;-1	887380000	TRUE	FALSE	TRUE	TRUE	FALSE	TRUE	TRUE	FALSE	TRUE	TRUE	FALSE	TRUE	TRUE	FALSE	TRUE	TRUE	FALSE	TRUE
sp|P09110|THIK_HUMAN	ACAA1	sp|P09110|THIK_HUMAN;sp|P09110-2|THIK_HUMAN	sp|P09110|THIK_HUMAN;sp|P09110-2|THIK_HUMAN	3-ketoacyl-CoA thiolase, peroxisomal OS=Homo sapiens OX=9606 GN=ACAA1 PE=1 SV=2;Isoform 2 of 3-ketoacyl-CoA thiolase, peroxisomal OS=Homo sapiens OX=9606 GN=ACAA1	2	12	53.1	44.292	424	0	95.28	3//0	3//0	3//0	3//0	3//0	3//0	2542000000	18	262			-1;-1	141220000	TRUE	FALSE	TRUE	TRUE	FALSE	TRUE	TRUE	FALSE	TRUE	TRUE	FALSE	TRUE	TRUE	FALSE	TRUE	TRUE	FALSE	TRUE
sp|P09132|SRP19_HUMAN	SRP19	sp|P09132|SRP19_HUMAN;sp|P09132-2|SRP19_HUMAN	sp|P09132|SRP19_HUMAN;sp|P09132-2|SRP19_HUMAN	Signal recognition particle 19 kDa protein OS=Homo sapiens OX=9606 GN=SRP19 PE=1 SV=3;Isoform 2 of Signal recognition particle 19 kDa protein OS=Homo sapiens OX=9606 GN=SRP19	2	7	50	16.156	144	0	17.219	2//1	2//1	3//0	3//0	2//0	3//0	627840000	7	41			-1;-1	89691000	TRUE	FALSE	TRUE	TRUE	FALSE	TRUE	TRUE	FALSE	TRUE	TRUE	FALSE	TRUE	TRUE	FALSE	FALSE	TRUE	FALSE	TRUE
sp|P09211|GSTP1_HUMAN	GSTP1	sp|P09211|GSTP1_HUMAN	sp|P09211|GSTP1_HUMAN	Glutathione S-transferase P OS=Homo sapiens OX=9606 GN=GSTP1 PE=1 SV=2	1	13	66.7	23.356	210	0	323.31	3//0	3//0	3//0	3//0	3//0	3//0	306660000000	10	1578			-1	30666000000	TRUE	FALSE	TRUE	TRUE	FALSE	TRUE	TRUE	FALSE	TRUE	TRUE	FALSE	TRUE	TRUE	FALSE	TRUE	TRUE	FALSE	TRUE
sp|P09234|RU1C_HUMAN	SNRPC	sp|P09234|RU1C_HUMAN	sp|P09234|RU1C_HUMAN	U1 small nuclear ribonucleoprotein C OS=Homo sapiens OX=9606 GN=SNRPC PE=1 SV=1	1	3	19.5	17.394	159	0	181.44	3//0	3//0	3//0	3//0	3//0	3//0	1251700000	3	93			-1	417230000	TRUE	FALSE	TRUE	TRUE	FALSE	TRUE	TRUE	FALSE	TRUE	TRUE	FALSE	TRUE	TRUE	FALSE	TRUE	TRUE	FALSE	TRUE
sp|P09382|LEG1_HUMAN	LGALS1	sp|P09382|LEG1_HUMAN	sp|P09382|LEG1_HUMAN	Galectin-1 OS=Homo sapiens OX=9606 GN=LGALS1 PE=1 SV=2	1	8	79.3	14.716	135	0	323.31	3//0	3//0	3//0	3//0	3//0	3//0	209940000000	9	1535			-1	23326000000	TRUE	FALSE	TRUE	TRUE	FALSE	TRUE	TRUE	FALSE	TRUE	TRUE	FALSE	TRUE	TRUE	FALSE	TRUE	TRUE	FALSE	TRUE
sp|P09417|DHPR_HUMAN	QDPR	sp|P09417|DHPR_HUMAN;sp|P09417-2|DHPR_HUMAN	sp|P09417|DHPR_HUMAN;sp|P09417-2|DHPR_HUMAN	Dihydropteridine reductase OS=Homo sapiens OX=9606 GN=QDPR PE=1 SV=2;Isoform 2 of Dihydropteridine reductase OS=Homo sapiens OX=9606 GN=QDPR	2	8	54.1	25.789	244	0	141.14	3//0	3//0	3//0	3//0	3//0	3//0	2519200000	14	192			-1;-1	179940000	TRUE	FALSE	TRUE	TRUE	FALSE	TRUE	TRUE	FALSE	TRUE	TRUE	FALSE	TRUE	TRUE	FALSE	TRUE	TRUE	FALSE	TRUE
sp|P09429|HMGB1_HUMAN	HMGB1	sp|P09429|HMGB1_HUMAN;sp|B2RPK0|HGB1A_HUMAN	sp|P09429|HMGB1_HUMAN;sp|B2RPK0|HGB1A_HUMAN	High mobility group protein B1 OS=Homo sapiens OX=9606 GN=HMGB1 PE=1 SV=3;Putative high mobility group protein B1-like 1 OS=Homo sapiens OX=9606 GN=HMGB1P1 PE=5 SV=1	2	13	55.8	24.893	215	0	323.31	3//0	3//0	3//0	3//0	3//0	3//0	43562000000	7	933			-1;-1	6223100000	TRUE	FALSE	TRUE	TRUE	FALSE	TRUE	TRUE	FALSE	TRUE	TRUE	FALSE	TRUE	TRUE	FALSE	TRUE	TRUE	FALSE	TRUE
sp|P09455|RET1_HUMAN	RBP1	sp|P09455|RET1_HUMAN;sp|P09455-2|RET1_HUMAN;sp|P09455-3|RET1_HUMAN	sp|P09455|RET1_HUMAN;sp|P09455-2|RET1_HUMAN;sp|P09455-3|RET1_HUMAN	Retinol-binding protein 1 OS=Homo sapiens OX=9606 GN=RBP1 PE=1 SV=2;Isoform 2 of Retinol-binding protein 1 OS=Homo sapiens OX=9606 GN=RBP1;Isoform 3 of Retinol-binding protein 1 OS=Homo sapiens OX=9606 GN=RBP1	3	2	20.7	15.85	135	0.00031075	4.4295	0//0	0//0	0//1	0//0	0//1	3//0	66833000	10	9			-1;-1;-1	6683300	FALSE	TRUE	FALSE	FALSE	TRUE	FALSE	FALSE	FALSE	FALSE	FALSE	TRUE	FALSE	FALSE	FALSE	FALSE	TRUE	FALSE	TRUE
sp|P09488|GSTM1_HUMAN	GSTM1	sp|P09488|GSTM1_HUMAN;sp|P09488-2|GSTM1_HUMAN;sp|Q03013-2|GSTM4_HUMAN;sp|Q03013|GSTM4_HUMAN	sp|P09488|GSTM1_HUMAN;sp|P09488-2|GSTM1_HUMAN;sp|Q03013-2|GSTM4_HUMAN;sp|Q03013|GSTM4_HUMAN	Glutathione S-transferase Mu 1 OS=Homo sapiens OX=9606 GN=GSTM1 PE=1 SV=3;Isoform 2 of Glutathione S-transferase Mu 1 OS=Homo sapiens OX=9606 GN=GSTM1;Isoform 2 of Glutathione S-transferase Mu 4 OS=Homo sapiens OX=9606 GN=GSTM4;Glutathione S-transferase Mu	4	4	19.7	25.712	218	0	11.201	0//1	0//0	0//0	3//0	3//0	3//0	547900000	16	33			-1;-1;-1;-1	34243000	FALSE	FALSE	FALSE	FALSE	TRUE	FALSE	FALSE	TRUE	FALSE	TRUE	FALSE	TRUE	TRUE	FALSE	TRUE	TRUE	FALSE	TRUE	Muc_WT_OKFG	Muc_WT_OKFG	Muc_KO_O_IRFG_cl15	Muc_KO_O_IRFG_cl15
sp|P09493-3|TPM1_HUMAN	TPM1	sp|P09493-3|TPM1_HUMAN;sp|P09493-4|TPM1_HUMAN;sp|P09493-10|TPM1_HUMAN;sp|P09493-9|TPM1_HUMAN;sp|P09493-8|TPM1_HUMAN;sp|P09493|TPM1_HUMAN;sp|P09493-7|TPM1_HUMAN;sp|P09493-6|TPM1_HUMAN	sp|P09493-3|TPM1_HUMAN;sp|P09493-4|TPM1_HUMAN;sp|P09493-10|TPM1_HUMAN;sp|P09493-9|TPM1_HUMAN;sp|P09493-8|TPM1_HUMAN;sp|P09493|TPM1_HUMAN;sp|P09493-7|TPM1_HUMAN;sp|P09493-6|TPM1_HUMAN	Isoform 3 of Tropomyosin alpha-1 chain OS=Homo sapiens OX=9606 GN=TPM1;Isoform 4 of Tropomyosin alpha-1 chain OS=Homo sapiens OX=9606 GN=TPM1;Isoform 10 of Tropomyosin alpha-1 chain OS=Homo sapiens OX=9606 GN=TPM1;Isoform 9 of Tropomyosin alpha-1 chain OS=	8	13	41.5	32.876	284	0	323.31	3//0	3//0	3//0	3//0	3//0	3//0	9147300000	16	307			-1;-1;-1;-1;-1;-1;-1;-1	571710000	TRUE	FALSE	TRUE	TRUE	FALSE	TRUE	TRUE	FALSE	TRUE	TRUE	FALSE	TRUE	TRUE	FALSE	TRUE	TRUE	FALSE	TRUE
sp|P09493-5|TPM1_HUMAN	TPM1	sp|P09493-5|TPM1_HUMAN	sp|P09493-5|TPM1_HUMAN	Isoform 5 of Tropomyosin alpha-1 chain OS=Homo sapiens OX=9606 GN=TPM1	1	3	29.4	28.385	245	0	16.256	3//0	3//0	3//0	3//0	3//0	3//0	650500000	14	52			-1	46464000	TRUE	FALSE	TRUE	TRUE	FALSE	TRUE	TRUE	FALSE	TRUE	TRUE	FALSE	TRUE	TRUE	FALSE	TRUE	TRUE	FALSE	TRUE
sp|P09496-2|CLCA_HUMAN	CLTA	sp|P09496-2|CLCA_HUMAN;sp|P09496-4|CLCA_HUMAN;sp|P09496-3|CLCA_HUMAN;sp|P09496|CLCA_HUMAN;sp|P09496-5|CLCA_HUMAN	sp|P09496-2|CLCA_HUMAN;sp|P09496-4|CLCA_HUMAN;sp|P09496-3|CLCA_HUMAN;sp|P09496|CLCA_HUMAN;sp|P09496-5|CLCA_HUMAN	Isoform Non-brain of Clathrin light chain A OS=Homo sapiens OX=9606 GN=CLTA;Isoform 4 of Clathrin light chain A OS=Homo sapiens OX=9606 GN=CLTA;Isoform 3 of Clathrin light chain A OS=Homo sapiens OX=9606 GN=CLTA;Clathrin light chain A OS=Homo sapiens OX=96	5	5	25.2	23.662	218	0	66.703	3//0	3//0	3//0	3//0	3//0	3//0	1823000000	7	81			-1;-1;-1;-1;-1	260420000	TRUE	FALSE	TRUE	TRUE	FALSE	TRUE	TRUE	FALSE	TRUE	TRUE	FALSE	TRUE	TRUE	FALSE	TRUE	TRUE	FALSE	TRUE
sp|P09497-2|CLCB_HUMAN	CLTB	sp|P09497-2|CLCB_HUMAN;sp|P09497|CLCB_HUMAN	sp|P09497-2|CLCB_HUMAN;sp|P09497|CLCB_HUMAN	Isoform Non-brain of Clathrin light chain B OS=Homo sapiens OX=9606 GN=CLTB;Clathrin light chain B OS=Homo sapiens OX=9606 GN=CLTB PE=1 SV=1	2	9	29.9	23.181	211	0	41.266	3//0	3//0	3//0	3//0	3//0	3//0	11479000000	9	303			-1;-1	1275500000	TRUE	FALSE	TRUE	TRUE	FALSE	TRUE	TRUE	FALSE	TRUE	TRUE	FALSE	TRUE	TRUE	FALSE	TRUE	TRUE	FALSE	TRUE
sp|P09525|ANXA4_HUMAN	ANXA4	sp|P09525|ANXA4_HUMAN;sp|P09525-2|ANXA4_HUMAN	sp|P09525|ANXA4_HUMAN;sp|P09525-2|ANXA4_HUMAN	Annexin A4 OS=Homo sapiens OX=9606 GN=ANXA4 PE=1 SV=4;Isoform 2 of Annexin A4 OS=Homo sapiens OX=9606 GN=ANXA4	2	19	58	35.882	319	0	323.31	3//0	3//0	3//0	3//0	3//0	3//0	18949000000	22	695			-1;-1	861320000	TRUE	FALSE	TRUE	TRUE	FALSE	TRUE	TRUE	FALSE	TRUE	TRUE	FALSE	TRUE	TRUE	FALSE	TRUE	TRUE	FALSE	TRUE
sp|P09543-2|CN37_HUMAN	CNP	sp|P09543-2|CN37_HUMAN;sp|P09543|CN37_HUMAN	sp|P09543-2|CN37_HUMAN;sp|P09543|CN37_HUMAN	Isoform CNPI of 2,3-cyclic-nucleotide 3-phosphodiesterase OS=Homo sapiens OX=9606 GN=CNP;2,3-cyclic-nucleotide 3-phosphodiesterase OS=Homo sapiens OX=9606 GN=CNP PE=1 SV=2	2	5	19	45.098	401	0	36.794	3//0	3//0	3//0	3//0	3//0	3//0	1088500000	27	100			-1;-1	40315000	TRUE	FALSE	TRUE	TRUE	FALSE	TRUE	TRUE	FALSE	TRUE	TRUE	FALSE	TRUE	TRUE	FALSE	TRUE	TRUE	FALSE	TRUE
sp|P09622|DLDH_HUMAN	DLD	sp|P09622|DLDH_HUMAN;sp|P09622-3|DLDH_HUMAN;sp|P09622-2|DLDH_HUMAN	sp|P09622|DLDH_HUMAN;sp|P09622-3|DLDH_HUMAN;sp|P09622-2|DLDH_HUMAN	Dihydrolipoyl dehydrogenase, mitochondrial OS=Homo sapiens OX=9606 GN=DLD PE=1 SV=2;Isoform 3 of Dihydrolipoyl dehydrogenase, mitochondrial OS=Homo sapiens OX=9606 GN=DLD;Isoform 2 of Dihydrolipoyl dehydrogenase, mitochondrial OS=Homo sapiens OX=9606 GN=DL	3	15	44.8	54.177	509	0	295.49	3//0	3//0	3//0	3//0	3//0	3//0	9915600000	22	430			-1;-1;-1	450710000	TRUE	FALSE	TRUE	TRUE	FALSE	TRUE	TRUE	FALSE	TRUE	TRUE	FALSE	TRUE	TRUE	FALSE	TRUE	TRUE	FALSE	TRUE
sp|P09651|ROA1_HUMAN	HNRNPA1	sp|P09651|ROA1_HUMAN;sp|P09651-3|ROA1_HUMAN;sp|Q32P51|RA1L2_HUMAN	sp|P09651|ROA1_HUMAN;sp|P09651-3|ROA1_HUMAN;sp|Q32P51|RA1L2_HUMAN	Heterogeneous nuclear ribonucleoprotein A1 OS=Homo sapiens OX=9606 GN=HNRNPA1 PE=1 SV=5;Isoform 2 of Heterogeneous nuclear ribonucleoprotein A1 OS=Homo sapiens OX=9606 GN=HNRNPA1;Heterogeneous nuclear ribonucleoprotein A1-like 2 OS=Homo sapiens OX=9606 GN=	3	16	51.9	38.746	372	0	323.31	3//0	3//0	3//0	3//0	3//0	3//0	129210000000	18	1360			-1;-1;-1	7178200000	TRUE	FALSE	TRUE	TRUE	FALSE	TRUE	TRUE	FALSE	TRUE	TRUE	FALSE	TRUE	TRUE	FALSE	TRUE	TRUE	FALSE	TRUE
sp|P09661|RU2A_HUMAN	SNRPA1	sp|P09661|RU2A_HUMAN	sp|P09661|RU2A_HUMAN	U2 small nuclear ribonucleoprotein A OS=Homo sapiens OX=9606 GN=SNRPA1 PE=1 SV=2	1	9	40.8	28.415	255	0	120.21	3//0	3//0	3//0	3//0	3//0	3//0	2154600000	10	172			-1	215460000	TRUE	FALSE	TRUE	TRUE	FALSE	TRUE	TRUE	FALSE	TRUE	TRUE	FALSE	TRUE	TRUE	FALSE	TRUE	TRUE	FALSE	TRUE
sp|P09758|TACD2_HUMAN	TACSTD2	sp|P09758|TACD2_HUMAN	sp|P09758|TACD2_HUMAN	Tumor-associated calcium signal transducer 2 OS=Homo sapiens OX=9606 GN=TACSTD2 PE=1 SV=3	1	5	26.9	35.709	323	0	88.333	3//0	3//0	3//0	3//0	3//0	3//0	1183900000	14	120			-1	84561000	TRUE	FALSE	TRUE	TRUE	FALSE	TRUE	TRUE	FALSE	TRUE	TRUE	FALSE	TRUE	TRUE	FALSE	TRUE	TRUE	FALSE	TRUE
sp|P09874|PARP1_HUMAN	PARP1	sp|P09874|PARP1_HUMAN	sp|P09874|PARP1_HUMAN	Poly [ADP-ribose] polymerase 1 OS=Homo sapiens OX=9606 GN=PARP1 PE=1 SV=4	1	27	36.7	113.08	1014	0	205.07	3//0	3//0	3//0	3//0	3//0	3//0	8394900000	51	556			-1	164610000	TRUE	FALSE	TRUE	TRUE	FALSE	TRUE	TRUE	FALSE	TRUE	TRUE	FALSE	TRUE	TRUE	FALSE	TRUE	TRUE	FALSE	TRUE
sp|P09914|IFIT1_HUMAN	IFIT1	sp|P09914|IFIT1_HUMAN;sp|P09914-2|IFIT1_HUMAN;sp|Q5T764|IFT1B_HUMAN	sp|P09914|IFIT1_HUMAN;sp|P09914-2|IFIT1_HUMAN	Interferon-induced protein with tetratricopeptide repeats 1 OS=Homo sapiens OX=9606 GN=IFIT1 PE=1 SV=2;Isoform 2 of Interferon-induced protein with tetratricopeptide repeats 1 OS=Homo sapiens OX=9606 GN=IFIT1	3	20	50.6	55.36	478	0	166.08	3//0	3//0	0//1	3//0	3//0	1//2	4639700000	27	313			-1;-1;-1	171840000	TRUE	FALSE	TRUE	TRUE	FALSE	TRUE	FALSE	FALSE	FALSE	TRUE	FALSE	TRUE	TRUE	FALSE	TRUE	TRUE	FALSE	TRUE
sp|P09936|UCHL1_HUMAN	UCHL1	sp|P09936|UCHL1_HUMAN	sp|P09936|UCHL1_HUMAN	Ubiquitin carboxyl-terminal hydrolase isozyme L1 OS=Homo sapiens OX=9606 GN=UCHL1 PE=1 SV=2	1	3	21.5	24.824	223	0	43.988	3//0	3//0	3//0	3//0	3//0	3//0	1555300000	10	74			-1	155530000	TRUE	FALSE	TRUE	TRUE	FALSE	TRUE	TRUE	FALSE	TRUE	TRUE	FALSE	TRUE	TRUE	FALSE	TRUE	TRUE	FALSE	TRUE
sp|P09960|LKHA4_HUMAN	LTA4H	sp|P09960|LKHA4_HUMAN;sp|P09960-4|LKHA4_HUMAN;sp|P09960-2|LKHA4_HUMAN;sp|P09960-3|LKHA4_HUMAN	sp|P09960|LKHA4_HUMAN;sp|P09960-4|LKHA4_HUMAN;sp|P09960-2|LKHA4_HUMAN;sp|P09960-3|LKHA4_HUMAN	Leukotriene A-4 hydrolase OS=Homo sapiens OX=9606 GN=LTA4H PE=1 SV=2;Isoform 4 of Leukotriene A-4 hydrolase OS=Homo sapiens OX=9606 GN=LTA4H;Isoform 2 of Leukotriene A-4 hydrolase OS=Homo sapiens OX=9606 GN=LTA4H;Isoform 3 of Leukotriene A-4 hydrolase OS=H	4	30	57.9	69.284	611	0	323.31	3//0	3//0	3//0	3//0	3//0	3//0	23837000000	34	1047			-1;-1;-1;-1	701080000	TRUE	FALSE	TRUE	TRUE	FALSE	TRUE	TRUE	FALSE	TRUE	TRUE	FALSE	TRUE	TRUE	FALSE	TRUE	TRUE	FALSE	TRUE
sp|P09972|ALDOC_HUMAN	ALDOC	sp|P09972|ALDOC_HUMAN	sp|P09972|ALDOC_HUMAN	Fructose-bisphosphate aldolase C OS=Homo sapiens OX=9606 GN=ALDOC PE=1 SV=2	1	19	71.4	39.455	364	0	323.31	3//0	3//0	3//0	3//0	3//0	3//0	6551100000	22	432			-1	297780000	TRUE	FALSE	TRUE	TRUE	FALSE	TRUE	TRUE	FALSE	TRUE	TRUE	FALSE	TRUE	TRUE	FALSE	TRUE	TRUE	FALSE	TRUE
sp|P0C7P3-2|SLN14_HUMAN	SLFN14	sp|P0C7P3-2|SLN14_HUMAN;sp|P0C7P3|SLN14_HUMAN	sp|P0C7P3-2|SLN14_HUMAN;sp|P0C7P3|SLN14_HUMAN	Isoform 2 of Protein SLFN14 OS=Homo sapiens OX=9606 GN=SLFN14;Protein SLFN14 OS=Homo sapiens OX=9606 GN=SLFN14 PE=1 SV=2	2	3	3.9	102.26	896	0.00031008	4.3385	2//1	3//0	2//1	3//0	2//1	3//0	3527600000	43	5			-1;-1	82037000	TRUE	FALSE	TRUE	TRUE	FALSE	TRUE	TRUE	FALSE	TRUE	TRUE	FALSE	TRUE	TRUE	FALSE	TRUE	TRUE	FALSE	TRUE
sp|P0C870|JMJD7_HUMAN	JMJD7	sp|P0C870|JMJD7_HUMAN	sp|P0C870|JMJD7_HUMAN	Bifunctional peptidase and (3S)-lysyl hydroxylase JMJD7 OS=Homo sapiens OX=9606 GN=JMJD7 PE=1 SV=1	1	2	8.2	35.932	316	0.00060606	3.7873	1//1	0//1	2//1	2//0	1//1	3//0	49517000	17	13			-1	2912800	TRUE	FALSE	FALSE	FALSE	FALSE	FALSE	TRUE	FALSE	TRUE	TRUE	FALSE	FALSE	TRUE	FALSE	FALSE	TRUE	FALSE	TRUE
sp|P0CAP2-3|GRL1A_HUMAN	POLR2M	sp|P0CAP2-3|GRL1A_HUMAN;sp|P0CAP2|GRL1A_HUMAN;sp|Q9BZD3|GCOM2_HUMAN;sp|P0CAP2-2|GRL1A_HUMAN	sp|P0CAP2-3|GRL1A_HUMAN;sp|P0CAP2|GRL1A_HUMAN;sp|Q9BZD3|GCOM2_HUMAN	Isoform 3 of DNA-directed RNA polymerase II subunit GRINL1A OS=Homo sapiens OX=9606 GN=POLR2M;DNA-directed RNA polymerase II subunit GRINL1A OS=Homo sapiens OX=9606 GN=POLR2M PE=1 SV=1;Putative GRINL1B complex locus protein 2 OS=Homo sapiens OX=9606 GN=GCO	4	4	19.3	40.733	363	0	6.6991	2//1	3//0	3//0	2//1	3//0	3//0	13030000000	22	15			-1;-1;-1;-1	592280000	TRUE	FALSE	TRUE	TRUE	FALSE	TRUE	TRUE	FALSE	TRUE	TRUE	FALSE	TRUE	TRUE	FALSE	TRUE	TRUE	FALSE	TRUE
sp|P0CG12|DERPC_HUMAN	DERPC	sp|P0CG12|DERPC_HUMAN	sp|P0CG12|DERPC_HUMAN	Decreased expression in renal and prostate cancer protein OS=Homo sapiens OX=9606 GN=DERPC PE=1 SV=1	1	3	14.3	51.391	524	0	18.842	0//1	0//1	1//1	2//0	2//0	2//1	119370000	23	13			-1	5190100	FALSE	FALSE	FALSE	FALSE	FALSE	FALSE	TRUE	FALSE	FALSE	TRUE	FALSE	FALSE	TRUE	FALSE	FALSE	TRUE	FALSE	TRUE
sp|P0DMV8|HS71A_HUMAN	HSPA1A	sp|P0DMV8|HS71A_HUMAN;sp|P0DMV9|HS71B_HUMAN;sp|P0DMV8-2|HS71A_HUMAN	sp|P0DMV8|HS71A_HUMAN;sp|P0DMV9|HS71B_HUMAN;sp|P0DMV8-2|HS71A_HUMAN	Heat shock 70 kDa protein 1A OS=Homo sapiens OX=9606 GN=HSPA1A PE=1 SV=1;Heat shock 70 kDa protein 1B OS=Homo sapiens OX=9606 GN=HSPA1B PE=1 SV=1;Isoform 2 of Heat shock 70 kDa protein 1A OS=Homo sapiens OX=9606 GN=HSPA1A	3	24	60.8	70.051	641	0	323.31	3//0	3//0	3//0	3//0	3//0	3//0	56323000000	32	1387			-1;-1;-1	1760100000	TRUE	FALSE	TRUE	TRUE	FALSE	TRUE	TRUE	FALSE	TRUE	TRUE	FALSE	TRUE	TRUE	FALSE	TRUE	TRUE	FALSE	TRUE
sp|P0DN79|CBSL_HUMAN	CBSL	sp|P0DN79|CBSL_HUMAN;sp|P35520|CBS_HUMAN;sp|P35520-2|CBS_HUMAN	sp|P0DN79|CBSL_HUMAN;sp|P35520|CBS_HUMAN;sp|P35520-2|CBS_HUMAN	Cystathionine beta-synthase-like protein OS=Homo sapiens OX=9606 GN=CBSL PE=1 SV=1;Cystathionine beta-synthase OS=Homo sapiens OX=9606 GN=CBS PE=1 SV=2;Isoform 2 of Cystathionine beta-synthase OS=Homo sapiens OX=9606 GN=CBS	3	5	16.9	60.586	551	0	6.0569	2//0	2//0	3//0	0//2	1//1	2//1	618210000	26	9			-1;-1;-1	23777000	TRUE	FALSE	FALSE	TRUE	FALSE	FALSE	TRUE	FALSE	TRUE	TRUE	FALSE	FALSE	TRUE	FALSE	FALSE	TRUE	FALSE	TRUE
sp|P0DP25|CALM3_HUMAN	CALM3	sp|P0DP25|CALM3_HUMAN;sp|P0DP24|CALM2_HUMAN;sp|P0DP23|CALM1_HUMAN;sp|P02585|TNNC2_HUMAN	sp|P0DP25|CALM3_HUMAN;sp|P0DP24|CALM2_HUMAN;sp|P0DP23|CALM1_HUMAN	Calmodulin-3 OS=Homo sapiens OX=9606 GN=CALM3 PE=1 SV=1;Calmodulin-2 OS=Homo sapiens OX=9606 GN=CALM2 PE=1 SV=1;Calmodulin-1 OS=Homo sapiens OX=9606 GN=CALM1 PE=1 SV=1	4	6	82.6	16.837	149	0	275.1	3//0	3//0	3//0	3//0	3//0	3//0	20323000000	9	173			-1;-1;-1;-1	2258200000	TRUE	FALSE	TRUE	TRUE	FALSE	TRUE	TRUE	FALSE	TRUE	TRUE	FALSE	TRUE	TRUE	FALSE	TRUE	TRUE	FALSE	TRUE
sp|P0DPB6|RPAC2_HUMAN	POLR1D	sp|P0DPB6|RPAC2_HUMAN;sp|P0DPB5|RPC22_HUMAN	sp|P0DPB6|RPAC2_HUMAN	DNA-directed RNA polymerases I and III subunit RPAC2 OS=Homo sapiens OX=9606 GN=POLR1D PE=1 SV=1	2	3	30.8	15.237	133	0	12.065	2//1	2//1	2//0	2//1	3//0	3//0	483220000	7	31			-1;-1	69031000	TRUE	FALSE	TRUE	TRUE	FALSE	TRUE	TRUE	FALSE	FALSE	TRUE	FALSE	TRUE	TRUE	FALSE	TRUE	TRUE	FALSE	TRUE
sp|P0DPI2|GAL3A_HUMAN	GATD3A	sp|P0DPI2|GAL3A_HUMAN;sp|A0A0B4J2D5|GAL3B_HUMAN;sp|P0DPI2-2|GAL3A_HUMAN;sp|A0A0B4J2D5-2|GAL3B_HUMAN	sp|P0DPI2|GAL3A_HUMAN;sp|A0A0B4J2D5|GAL3B_HUMAN;sp|P0DPI2-2|GAL3A_HUMAN;sp|A0A0B4J2D5-2|GAL3B_HUMAN	Glutamine amidotransferase-like class 1 domain-containing protein 3A, mitochondrial OS=Homo sapiens OX=9606 GN=GATD3A PE=1 SV=1;Glutamine amidotransferase-like class 1 domain-containing protein 3B, mitochondrial OS=Homo sapiens OX=9606 GN=GATD3B PE=1 SV=1;	4	8	51.9	28.17	268	0	121.02	3//0	3//0	3//0	3//0	3//0	3//0	1420800000	14	120			-1;-1;-1;-1	101480000	TRUE	FALSE	TRUE	TRUE	FALSE	TRUE	TRUE	FALSE	TRUE	TRUE	FALSE	TRUE	TRUE	FALSE	TRUE	TRUE	FALSE	TRUE
sp|P10155|RO60_HUMAN	RO60	sp|P10155|RO60_HUMAN;sp|P10155-3|RO60_HUMAN;sp|P10155-5|RO60_HUMAN;sp|P10155-4|RO60_HUMAN;sp|P10155-2|RO60_HUMAN	sp|P10155|RO60_HUMAN;sp|P10155-3|RO60_HUMAN;sp|P10155-5|RO60_HUMAN;sp|P10155-4|RO60_HUMAN	60 kDa SS-A/Ro ribonucleoprotein OS=Homo sapiens OX=9606 GN=RO60 PE=1 SV=2;Isoform 3 of 60 kDa SS-A/Ro ribonucleoprotein OS=Homo sapiens OX=9606 GN=RO60;Isoform 5 of 60 kDa SS-A/Ro ribonucleoprotein OS=Homo sapiens OX=9606 GN=RO60;Isoform 4 of 60 kDa SS-A/	5	17	44.4	60.67	538	0	67.059	3//0	3//0	3//0	3//0	3//0	3//0	5992100000	29	167			-1;-1;-1;-1;-1	206630000	TRUE	FALSE	TRUE	TRUE	FALSE	TRUE	TRUE	FALSE	TRUE	TRUE	FALSE	TRUE	TRUE	FALSE	TRUE	TRUE	FALSE	TRUE
sp|P10253|LYAG_HUMAN	GAA	sp|P10253|LYAG_HUMAN	sp|P10253|LYAG_HUMAN	Lysosomal alpha-glucosidase OS=Homo sapiens OX=9606 GN=GAA PE=1 SV=4	1	12	22.9	105.32	952	0	66.911	3//0	2//1	0//2	3//0	3//0	3//0	3780900000	36	102			-1	105020000	TRUE	FALSE	TRUE	TRUE	FALSE	TRUE	TRUE	FALSE	FALSE	TRUE	FALSE	TRUE	TRUE	FALSE	TRUE	TRUE	FALSE	TRUE
sp|P10301|RRAS_HUMAN	RRAS	sp|P10301|RRAS_HUMAN	sp|P10301|RRAS_HUMAN	Ras-related protein R-Ras OS=Homo sapiens OX=9606 GN=RRAS PE=1 SV=1	1	10	61.9	23.48	218	0	67.123	3//0	3//0	3//0	3//0	3//0	3//0	1693600000	15	95			-1	112910000	TRUE	FALSE	TRUE	TRUE	FALSE	TRUE	TRUE	FALSE	TRUE	TRUE	FALSE	TRUE	TRUE	FALSE	TRUE	TRUE	FALSE	TRUE
sp|P10321|HLAC_HUMAN	HLA-C	sp|P10321|HLAC_HUMAN;sp|P10321-2|HLAC_HUMAN	sp|P10321|HLAC_HUMAN;sp|P10321-2|HLAC_HUMAN	HLA class I histocompatibility antigen, C alpha chain OS=Homo sapiens OX=9606 GN=HLA-C PE=1 SV=3;Isoform 2 of HLA class I histocompatibility antigen, C alpha chain OS=Homo sapiens OX=9606 GN=HLA-C	2	9	43.7	40.648	366	0	280.41	3//0	3//0	3//0	3//0	3//0	3//0	7823100000	16	365			-1;-1	488940000	TRUE	FALSE	TRUE	TRUE	FALSE	TRUE	TRUE	FALSE	TRUE	TRUE	FALSE	TRUE	TRUE	FALSE	TRUE	TRUE	FALSE	TRUE
sp|P10412|H14_HUMAN	H1-4	sp|P10412|H14_HUMAN	sp|P10412|H14_HUMAN	Histone H1.4 OS=Homo sapiens OX=9606 GN=H1-4 PE=1 SV=2	1	5	22.4	21.865	219	0	18.514	3//0	3//0	3//0	3//0	3//0	3//0	9165900000	10	82			-1	916590000	TRUE	FALSE	TRUE	TRUE	FALSE	TRUE	TRUE	FALSE	TRUE	TRUE	FALSE	TRUE	TRUE	FALSE	TRUE	TRUE	FALSE	TRUE
sp|P10515|ODP2_HUMAN	DLAT	sp|P10515|ODP2_HUMAN	sp|P10515|ODP2_HUMAN	Dihydrolipoyllysine-residue acetyltransferase component of pyruvate dehydrogenase complex, mitochondrial OS=Homo sapiens OX=9606 GN=DLAT PE=1 SV=3	1	16	35.9	68.996	647	0	56.385	3//0	3//0	3//0	3//0	3//0	3//0	4173500000	32	156			-1	130420000	TRUE	FALSE	TRUE	TRUE	FALSE	TRUE	TRUE	FALSE	TRUE	TRUE	FALSE	TRUE	TRUE	FALSE	TRUE	TRUE	FALSE	TRUE
sp|P10586-2|PTPRF_HUMAN	PTPRF	sp|P10586-2|PTPRF_HUMAN;sp|P10586|PTPRF_HUMAN	sp|P10586-2|PTPRF_HUMAN;sp|P10586|PTPRF_HUMAN	Isoform 2 of Receptor-type tyrosine-protein phosphatase F OS=Homo sapiens OX=9606 GN=PTPRF;Receptor-type tyrosine-protein phosphatase F OS=Homo sapiens OX=9606 GN=PTPRF PE=1 SV=2	2	23	20.5	211.68	1898	0	44.422	3//0	3//0	3//0	3//0	3//0	3//0	1603900000	95	122			-1;-1	16884000	TRUE	FALSE	TRUE	TRUE	FALSE	TRUE	TRUE	FALSE	TRUE	TRUE	FALSE	TRUE	TRUE	FALSE	TRUE	TRUE	FALSE	TRUE
sp|P10599|THIO_HUMAN	TXN	sp|P10599|THIO_HUMAN;sp|P10599-2|THIO_HUMAN	sp|P10599|THIO_HUMAN;sp|P10599-2|THIO_HUMAN	Thioredoxin OS=Homo sapiens OX=9606 GN=TXN PE=1 SV=3;Isoform 2 of Thioredoxin OS=Homo sapiens OX=9606 GN=TXN	2	7	69.5	11.737	105	0	122.74	3//0	3//0	3//0	3//0	3//0	3//0	50837000000	7	577			-1;-1	7262500000	TRUE	FALSE	TRUE	TRUE	FALSE	TRUE	TRUE	FALSE	TRUE	TRUE	FALSE	TRUE	TRUE	FALSE	TRUE	TRUE	FALSE	TRUE
sp|P10606|COX5B_HUMAN	COX5B	sp|P10606|COX5B_HUMAN	sp|P10606|COX5B_HUMAN	Cytochrome c oxidase subunit 5B, mitochondrial OS=Homo sapiens OX=9606 GN=COX5B PE=1 SV=2	1	5	44.2	13.696	129	0	59.684	3//0	3//0	3//0	3//0	3//0	3//0	2874000000	8	88			-1	359250000	TRUE	FALSE	TRUE	TRUE	FALSE	TRUE	TRUE	FALSE	TRUE	TRUE	FALSE	TRUE	TRUE	FALSE	TRUE	TRUE	FALSE	TRUE
sp|P10619-2|PPGB_HUMAN	CTSA	sp|P10619-2|PPGB_HUMAN;sp|P10619|PPGB_HUMAN	sp|P10619-2|PPGB_HUMAN;sp|P10619|PPGB_HUMAN	Isoform 2 of Lysosomal protective protein OS=Homo sapiens OX=9606 GN=CTSA;Lysosomal protective protein OS=Homo sapiens OX=9606 GN=CTSA PE=1 SV=2	2	5	13.4	52.488	463	0	32.537	3//0	3//0	3//0	3//0	3//0	3//0	643300000	18	67			-1;-1	35739000	TRUE	FALSE	TRUE	TRUE	FALSE	TRUE	TRUE	FALSE	TRUE	TRUE	FALSE	TRUE	TRUE	FALSE	TRUE	TRUE	FALSE	TRUE
sp|P10620|MGST1_HUMAN	MGST1	sp|P10620|MGST1_HUMAN;sp|P10620-2|MGST1_HUMAN	sp|P10620|MGST1_HUMAN;sp|P10620-2|MGST1_HUMAN	Microsomal glutathione S-transferase 1 OS=Homo sapiens OX=9606 GN=MGST1 PE=1 SV=1;Isoform 2 of Microsomal glutathione S-transferase 1 OS=Homo sapiens OX=9606 GN=MGST1	2	3	26.5	17.598	155	0	10.18	3//0	3//0	3//0	3//0	3//0	3//0	3048000000	5	82			-1;-1	609590000	TRUE	FALSE	TRUE	TRUE	FALSE	TRUE	TRUE	FALSE	TRUE	TRUE	FALSE	TRUE	TRUE	FALSE	TRUE	TRUE	FALSE	TRUE
sp|P10644|KAP0_HUMAN	PRKAR1A	sp|P10644|KAP0_HUMAN;sp|P10644-2|KAP0_HUMAN	sp|P10644|KAP0_HUMAN;sp|P10644-2|KAP0_HUMAN	cAMP-dependent protein kinase type I-alpha regulatory subunit OS=Homo sapiens OX=9606 GN=PRKAR1A PE=1 SV=1;Isoform 2 of cAMP-dependent protein kinase type I-alpha regulatory subunit OS=Homo sapiens OX=9606 GN=PRKAR1A	2	10	33.9	42.981	381	0	158.23	3//0	3//0	3//0	3//0	3//0	3//0	2210500000	19	168			-1;-1	116340000	TRUE	FALSE	TRUE	TRUE	FALSE	TRUE	TRUE	FALSE	TRUE	TRUE	FALSE	TRUE	TRUE	FALSE	TRUE	TRUE	FALSE	TRUE
sp|P10768|ESTD_HUMAN	ESD	sp|P10768|ESTD_HUMAN	sp|P10768|ESTD_HUMAN	S-formylglutathione hydrolase OS=Homo sapiens OX=9606 GN=ESD PE=1 SV=2	1	13	74.8	31.462	282	0	323.31	3//0	3//0	3//0	3//0	3//0	3//0	22504000000	14	762			-1	1607400000	TRUE	FALSE	TRUE	TRUE	FALSE	TRUE	TRUE	FALSE	TRUE	TRUE	FALSE	TRUE	TRUE	FALSE	TRUE	TRUE	FALSE	TRUE
sp|P10809|CH60_HUMAN	HSPD1	sp|P10809|CH60_HUMAN;sp|P10809-2|CH60_HUMAN	sp|P10809|CH60_HUMAN	60 kDa heat shock protein, mitochondrial OS=Homo sapiens OX=9606 GN=HSPD1 PE=1 SV=2	2	37	74	61.054	573	0	323.31	3//0	3//0	3//0	3//0	3//0	3//0	138310000000	33	2218			-1;-1	4191100000	TRUE	FALSE	TRUE	TRUE	FALSE	TRUE	TRUE	FALSE	TRUE	TRUE	FALSE	TRUE	TRUE	FALSE	TRUE	TRUE	FALSE	TRUE
sp|P11021|BIP_HUMAN	HSPA5	sp|P11021|BIP_HUMAN	sp|P11021|BIP_HUMAN	Endoplasmic reticulum chaperone BiP OS=Homo sapiens OX=9606 GN=HSPA5 PE=1 SV=2	1	34	54.9	72.332	654	0	323.31	3//0	3//0	3//0	3//0	3//0	3//0	186910000000	32	2503			-1	5841000000	TRUE	FALSE	TRUE	TRUE	FALSE	TRUE	TRUE	FALSE	TRUE	TRUE	FALSE	TRUE	TRUE	FALSE	TRUE	TRUE	FALSE	TRUE
sp|P11047|LAMC1_HUMAN	LAMC1	sp|P11047|LAMC1_HUMAN	sp|P11047|LAMC1_HUMAN	Laminin subunit gamma-1 OS=Homo sapiens OX=9606 GN=LAMC1 PE=1 SV=3	1	19	19.6	177.6	1609	0	251.38	3//0	3//0	3//0	3//0	3//0	3//0	778430000	68	172			-1	11447000	TRUE	FALSE	TRUE	TRUE	FALSE	TRUE	TRUE	FALSE	TRUE	TRUE	FALSE	TRUE	TRUE	FALSE	TRUE	TRUE	FALSE	TRUE
sp|P11137-3|MTAP2_HUMAN	MAP2	sp|P11137-3|MTAP2_HUMAN;sp|P11137|MTAP2_HUMAN	sp|P11137-3|MTAP2_HUMAN;sp|P11137|MTAP2_HUMAN	Isoform 3 of Microtubule-associated protein 2 OS=Homo sapiens OX=9606 GN=MAP2;Microtubule-associated protein 2 OS=Homo sapiens OX=9606 GN=MAP2 PE=1 SV=4	2	5	4.7	199.08	1823	0.00030893	4.2502	1//2	1//1	1//2	0//1	1//2	1//2	152420000	93	7			-1;-1	1639000	TRUE	FALSE	TRUE	TRUE	FALSE	FALSE	TRUE	FALSE	TRUE	FALSE	FALSE	FALSE	TRUE	FALSE	TRUE	TRUE	FALSE	TRUE
sp|P11142|HSP7C_HUMAN	HSPA8	sp|P11142|HSP7C_HUMAN;sp|P11142-2|HSP7C_HUMAN	sp|P11142|HSP7C_HUMAN;sp|P11142-2|HSP7C_HUMAN	Heat shock cognate 71 kDa protein OS=Homo sapiens OX=9606 GN=HSPA8 PE=1 SV=1;Isoform 2 of Heat shock cognate 71 kDa protein OS=Homo sapiens OX=9606 GN=HSPA8	2	29	63.6	70.897	646	0	323.31	3//0	3//0	3//0	3//0	3//0	3//0	313120000000	33	3334			-1;-1	9488600000	TRUE	FALSE	TRUE	TRUE	FALSE	TRUE	TRUE	FALSE	TRUE	TRUE	FALSE	TRUE	TRUE	FALSE	TRUE	TRUE	FALSE	TRUE
sp|P11166|GTR1_HUMAN	SLC2A1	sp|P11166|GTR1_HUMAN	sp|P11166|GTR1_HUMAN	Solute carrier family 2, facilitated glucose transporter member 1 OS=Homo sapiens OX=9606 GN=SLC2A1 PE=1 SV=2	1	9	18.3	54.083	492	0	244.54	3//0	3//0	3//0	3//0	3//0	3//0	9227700000	13	231			-1	709820000	TRUE	FALSE	TRUE	TRUE	FALSE	TRUE	TRUE	FALSE	TRUE	TRUE	FALSE	TRUE	TRUE	FALSE	TRUE	TRUE	FALSE	TRUE
sp|P11172|UMPS_HUMAN	UMPS	sp|P11172|UMPS_HUMAN;sp|P11172-3|UMPS_HUMAN;sp|P11172-2|UMPS_HUMAN;sp|P11172-4|UMPS_HUMAN	sp|P11172|UMPS_HUMAN;sp|P11172-3|UMPS_HUMAN;sp|P11172-2|UMPS_HUMAN	Uridine 5-monophosphate synthase OS=Homo sapiens OX=9606 GN=UMPS PE=1 SV=1;Isoform 3 of Uridine 5-monophosphate synthase OS=Homo sapiens OX=9606 GN=UMPS;Isoform 2 of Uridine 5-monophosphate synthase OS=Homo sapiens OX=9606 GN=UMPS	4	11	37.5	52.221	480	0	22.791	3//0	3//0	3//0	3//0	3//0	3//0	1145500000	27	90			-1;-1;-1;-1	42427000	TRUE	FALSE	TRUE	TRUE	FALSE	TRUE	TRUE	FALSE	TRUE	TRUE	FALSE	TRUE	TRUE	FALSE	TRUE	TRUE	FALSE	TRUE
sp|P11177|ODPB_HUMAN	PDHB	sp|P11177|ODPB_HUMAN;sp|P11177-2|ODPB_HUMAN;sp|P11177-3|ODPB_HUMAN	sp|P11177|ODPB_HUMAN;sp|P11177-2|ODPB_HUMAN;sp|P11177-3|ODPB_HUMAN	Pyruvate dehydrogenase E1 component subunit beta, mitochondrial OS=Homo sapiens OX=9606 GN=PDHB PE=1 SV=3;Isoform 2 of Pyruvate dehydrogenase E1 component subunit beta, mitochondrial OS=Homo sapiens OX=9606 GN=PDHB;Isoform 3 of Pyruvate dehydrogenase E1 co	3	13	58.5	39.233	359	0	220.75	3//0	3//0	3//0	3//0	3//0	3//0	7067800000	18	389			-1;-1;-1	392650000	TRUE	FALSE	TRUE	TRUE	FALSE	TRUE	TRUE	FALSE	TRUE	TRUE	FALSE	TRUE	TRUE	FALSE	TRUE	TRUE	FALSE	TRUE
sp|P11182|ODB2_HUMAN	DBT	sp|P11182|ODB2_HUMAN	sp|P11182|ODB2_HUMAN	Lipoamide acyltransferase component of branched-chain alpha-keto acid dehydrogenase complex, mitochondrial OS=Homo sapiens OX=9606 GN=DBT PE=1 SV=3	1	8	31.3	53.486	482	0	44.461	3//0	3//0	3//0	3//0	3//0	3//0	1244800000	25	127			-1	49791000	TRUE	FALSE	TRUE	TRUE	FALSE	TRUE	TRUE	FALSE	TRUE	TRUE	FALSE	TRUE	TRUE	FALSE	TRUE	TRUE	FALSE	TRUE
sp|P11216|PYGB_HUMAN	PYGB	sp|P11216|PYGB_HUMAN	sp|P11216|PYGB_HUMAN	Glycogen phosphorylase, brain form OS=Homo sapiens OX=9606 GN=PYGB PE=1 SV=5	1	36	60.6	96.695	843	0	323.31	3//0	3//0	3//0	3//0	3//0	3//0	26686000000	49	1096			-1	544620000	TRUE	FALSE	TRUE	TRUE	FALSE	TRUE	TRUE	FALSE	TRUE	TRUE	FALSE	TRUE	TRUE	FALSE	TRUE	TRUE	FALSE	TRUE
sp|P11233|RALA_HUMAN	RALA	sp|P11233|RALA_HUMAN	sp|P11233|RALA_HUMAN	Ras-related protein Ral-A OS=Homo sapiens OX=9606 GN=RALA PE=1 SV=1	1	9	47.6	23.567	206	0	162.07	3//0	3//0	3//0	3//0	3//0	3//0	4377000000	10	152			-1	437700000	TRUE	FALSE	TRUE	TRUE	FALSE	TRUE	TRUE	FALSE	TRUE	TRUE	FALSE	TRUE	TRUE	FALSE	TRUE	TRUE	FALSE	TRUE
sp|P11234|RALB_HUMAN	RALB	sp|P11234|RALB_HUMAN;sp|P11234-2|RALB_HUMAN;sp|P11234-3|RALB_HUMAN	sp|P11234|RALB_HUMAN;sp|P11234-2|RALB_HUMAN;sp|P11234-3|RALB_HUMAN	Ras-related protein Ral-B OS=Homo sapiens OX=9606 GN=RALB PE=1 SV=1;Isoform 2 of Ras-related protein Ral-B OS=Homo sapiens OX=9606 GN=RALB;Isoform 3 of Ras-related protein Ral-B OS=Homo sapiens OX=9606 GN=RALB	3	2	44.7	23.408	206	0	9.1023	3//0	3//0	3//0	3//0	3//0	3//0	1023200000	9	47			-1;-1;-1	113680000	TRUE	FALSE	TRUE	TRUE	FALSE	TRUE	TRUE	FALSE	TRUE	TRUE	FALSE	TRUE	TRUE	FALSE	TRUE	TRUE	FALSE	TRUE
sp|P11274-2|BCR_HUMAN	BCR	sp|P11274-2|BCR_HUMAN;sp|P11274|BCR_HUMAN;sp|Q12979-4|ABR_HUMAN;sp|Q12979-2|ABR_HUMAN;sp|Q12979|ABR_HUMAN	sp|P11274-2|BCR_HUMAN;sp|P11274|BCR_HUMAN	Isoform 2 of Breakpoint cluster region protein OS=Homo sapiens OX=9606 GN=BCR;Breakpoint cluster region protein OS=Homo sapiens OX=9606 GN=BCR PE=1 SV=2	5	5	5.1	137.73	1227	0.0056164	2.2154	3//0	3//0	2//1	3//0	3//0	3//0	103710000	54	13			-1;-1;-1;-1;-1	1920600	TRUE	FALSE	TRUE	TRUE	FALSE	TRUE	TRUE	FALSE	TRUE	TRUE	FALSE	TRUE	TRUE	FALSE	TRUE	TRUE	FALSE	TRUE
sp|P11279|LAMP1_HUMAN	LAMP1	sp|P11279|LAMP1_HUMAN;sp|P11279-2|LAMP1_HUMAN	sp|P11279|LAMP1_HUMAN;sp|P11279-2|LAMP1_HUMAN	Lysosome-associated membrane glycoprotein 1 OS=Homo sapiens OX=9606 GN=LAMP1 PE=1 SV=3;Isoform 2 of Lysosome-associated membrane glycoprotein 1 OS=Homo sapiens OX=9606 GN=LAMP1	2	7	14.9	44.882	417	0	259.15	3//0	3//0	3//0	3//0	3//0	3//0	8486600000	19	189			-1;-1	446660000	TRUE	FALSE	TRUE	TRUE	FALSE	TRUE	TRUE	FALSE	TRUE	TRUE	FALSE	TRUE	TRUE	FALSE	TRUE	TRUE	FALSE	TRUE
sp|P11310|ACADM_HUMAN	ACADM	sp|P11310|ACADM_HUMAN;sp|P11310-2|ACADM_HUMAN	sp|P11310|ACADM_HUMAN;sp|P11310-2|ACADM_HUMAN	Medium-chain specific acyl-CoA dehydrogenase, mitochondrial OS=Homo sapiens OX=9606 GN=ACADM PE=1 SV=1;Isoform 2 of Medium-chain specific acyl-CoA dehydrogenase, mitochondrial OS=Homo sapiens OX=9606 GN=ACADM	2	10	31.4	46.588	421	0	92.643	3//0	3//0	3//0	3//0	3//0	3//0	2447900000	20	129			-1;-1	122390000	TRUE	FALSE	TRUE	TRUE	FALSE	TRUE	TRUE	FALSE	TRUE	TRUE	FALSE	TRUE	TRUE	FALSE	TRUE	TRUE	FALSE	TRUE
sp|P11387|TOP1_HUMAN	TOP1	sp|P11387|TOP1_HUMAN;sp|Q969P6-2|TOP1M_HUMAN;sp|Q969P6|TOP1M_HUMAN	sp|P11387|TOP1_HUMAN	DNA topoisomerase 1 OS=Homo sapiens OX=9606 GN=TOP1 PE=1 SV=2	3	16	26.9	90.725	765	0	248.72	3//0	3//0	3//0	3//0	3//0	3//0	2918300000	39	220			-1;-1;-1	74829000	TRUE	FALSE	TRUE	TRUE	FALSE	TRUE	TRUE	FALSE	TRUE	TRUE	FALSE	TRUE	TRUE	FALSE	TRUE	TRUE	FALSE	TRUE
sp|P11388|TOP2A_HUMAN	TOP2A	sp|P11388|TOP2A_HUMAN;sp|P11388-2|TOP2A_HUMAN;sp|P11388-3|TOP2A_HUMAN;sp|P11388-4|TOP2A_HUMAN	sp|P11388|TOP2A_HUMAN;sp|P11388-2|TOP2A_HUMAN;sp|P11388-3|TOP2A_HUMAN;sp|P11388-4|TOP2A_HUMAN	DNA topoisomerase 2-alpha OS=Homo sapiens OX=9606 GN=TOP2A PE=1 SV=3;Isoform 2 of DNA topoisomerase 2-alpha OS=Homo sapiens OX=9606 GN=TOP2A;Isoform 3 of DNA topoisomerase 2-alpha OS=Homo sapiens OX=9606 GN=TOP2A;Isoform 4 of DNA topoisomerase 2-alpha OS=H	4	8	7.8	174.38	1531	0.00031162	4.4952	3//0	3//0	1//2	3//0	3//0	0//0	577650000	79	13			-1;-1;-1;-1	7312100	TRUE	FALSE	TRUE	TRUE	FALSE	TRUE	TRUE	FALSE	TRUE	TRUE	FALSE	TRUE	TRUE	FALSE	TRUE	FALSE	TRUE	FALSE	Epid_WT_NTERT	Epid_WT_NTERT
sp|P11413|G6PD_HUMAN	G6PD	sp|P11413|G6PD_HUMAN;sp|P11413-2|G6PD_HUMAN;sp|P11413-3|G6PD_HUMAN	sp|P11413|G6PD_HUMAN;sp|P11413-2|G6PD_HUMAN;sp|P11413-3|G6PD_HUMAN	Glucose-6-phosphate 1-dehydrogenase OS=Homo sapiens OX=9606 GN=G6PD PE=1 SV=4;Isoform Long of Glucose-6-phosphate 1-dehydrogenase OS=Homo sapiens OX=9606 GN=G6PD;Isoform 3 of Glucose-6-phosphate 1-dehydrogenase OS=Homo sapiens OX=9606 GN=G6PD	3	29	69.1	59.256	515	0	323.31	3//0	3//0	3//0	3//0	3//0	3//0	32910000000	34	1011			-1;-1;-1	967950000	TRUE	FALSE	TRUE	TRUE	FALSE	TRUE	TRUE	FALSE	TRUE	TRUE	FALSE	TRUE	TRUE	FALSE	TRUE	TRUE	FALSE	TRUE
sp|P11498|PYC_HUMAN	PC	sp|P11498|PYC_HUMAN;sp|P11498-2|PYC_HUMAN	sp|P11498|PYC_HUMAN	Pyruvate carboxylase, mitochondrial OS=Homo sapiens OX=9606 GN=PC PE=1 SV=2	2	34	45.7	129.63	1178	0	301.66	3//0	3//0	3//0	3//0	3//0	3//0	10112000000	59	588			-1;-1	171400000	TRUE	FALSE	TRUE	TRUE	FALSE	TRUE	TRUE	FALSE	TRUE	TRUE	FALSE	TRUE	TRUE	FALSE	TRUE	TRUE	FALSE	TRUE
sp|P11586|C1TC_HUMAN	MTHFD1	sp|P11586|C1TC_HUMAN	sp|P11586|C1TC_HUMAN	C-1-tetrahydrofolate synthase, cytoplasmic OS=Homo sapiens OX=9606 GN=MTHFD1 PE=1 SV=3	1	38	63.4	101.56	935	0	323.31	3//0	3//0	3//0	3//0	3//0	3//0	22485000000	51	953			-1	440870000	TRUE	FALSE	TRUE	TRUE	FALSE	TRUE	TRUE	FALSE	TRUE	TRUE	FALSE	TRUE	TRUE	FALSE	TRUE	TRUE	FALSE	TRUE
sp|P11717|MPRI_HUMAN	IGF2R	sp|P11717|MPRI_HUMAN	sp|P11717|MPRI_HUMAN	Cation-independent mannose-6-phosphate receptor OS=Homo sapiens OX=9606 GN=IGF2R PE=1 SV=3	1	44	30.8	274.37	2491	0	302.9	3//0	3//0	3//0	3//0	3//0	3//0	5180600000	120	441			-1	43172000	TRUE	FALSE	TRUE	TRUE	FALSE	TRUE	TRUE	FALSE	TRUE	TRUE	FALSE	TRUE	TRUE	FALSE	TRUE	TRUE	FALSE	TRUE
sp|P11766|ADHX_HUMAN	ADH5	sp|P11766|ADHX_HUMAN	sp|P11766|ADHX_HUMAN	Alcohol dehydrogenase class-3 OS=Homo sapiens OX=9606 GN=ADH5 PE=1 SV=4	1	14	59.9	39.724	374	0	323.31	3//0	3//0	3//0	3//0	3//0	3//0	22938000000	16	625			-1	1433600000	TRUE	FALSE	TRUE	TRUE	FALSE	TRUE	TRUE	FALSE	TRUE	TRUE	FALSE	TRUE	TRUE	FALSE	TRUE	TRUE	FALSE	TRUE
sp|P11908|PRPS2_HUMAN	PRPS2	sp|P11908|PRPS2_HUMAN;sp|P11908-2|PRPS2_HUMAN	sp|P11908|PRPS2_HUMAN;sp|P11908-2|PRPS2_HUMAN	Ribose-phosphate pyrophosphokinase 2 OS=Homo sapiens OX=9606 GN=PRPS2 PE=1 SV=2;Isoform 2 of Ribose-phosphate pyrophosphokinase 2 OS=Homo sapiens OX=9606 GN=PRPS2	2	10	50	34.769	318	0	323.31	3//0	3//0	3//0	3//0	3//0	3//0	7495900000	16	312			-1;-1	468490000	TRUE	FALSE	TRUE	TRUE	FALSE	TRUE	TRUE	FALSE	TRUE	TRUE	FALSE	TRUE	TRUE	FALSE	TRUE	TRUE	FALSE	TRUE
sp|P11940|PABP1_HUMAN	PABPC1	sp|P11940|PABP1_HUMAN;sp|P11940-2|PABP1_HUMAN;sp|Q4VXU2|PAP1L_HUMAN;sp|Q4VXU2-2|PAP1L_HUMAN;sp|Q5JQF8|PAP1M_HUMAN;sp|Q96DU9-2|PABP5_HUMAN;sp|Q96DU9|PABP5_HUMAN	sp|P11940|PABP1_HUMAN;sp|P11940-2|PABP1_HUMAN	Polyadenylate-binding protein 1 OS=Homo sapiens OX=9606 GN=PABPC1 PE=1 SV=2;Isoform 2 of Polyadenylate-binding protein 1 OS=Homo sapiens OX=9606 GN=PABPC1	7	26	54.2	70.67	636	0	323.31	3//0	3//0	3//0	3//0	3//0	3//0	40442000000	31	971			-1;-1;-1;-1;-1;-1;-1	1304600000	TRUE	FALSE	TRUE	TRUE	FALSE	TRUE	TRUE	FALSE	TRUE	TRUE	FALSE	TRUE	TRUE	FALSE	TRUE	TRUE	FALSE	TRUE
sp|P12004|PCNA_HUMAN	PCNA	sp|P12004|PCNA_HUMAN	sp|P12004|PCNA_HUMAN	Proliferating cell nuclear antigen OS=Homo sapiens OX=9606 GN=PCNA PE=1 SV=1	1	14	80.1	28.768	261	0	323.31	3//0	3//0	3//0	3//0	3//0	3//0	11807000000	16	369			-1	737920000	TRUE	FALSE	TRUE	TRUE	FALSE	TRUE	TRUE	FALSE	TRUE	TRUE	FALSE	TRUE	TRUE	FALSE	TRUE	TRUE	FALSE	TRUE
sp|P12035|K2C3_HUMAN	KRT3	sp|P12035|K2C3_HUMAN;CON__sp|P12035|K2C3_HUMAN	sp|P12035|K2C3_HUMAN;CON__sp|P12035|K2C3_HUMAN	Keratin, type II cytoskeletal 3 OS=Homo sapiens OX=9606 GN=KRT3 PE=1 SV=3;	2	4	15.3	64.416	628	0	9.0687	1//2	3//0	3//0	2//1	2//1	1//2	1182100000	32	16		+	-1;-1	36941000	FALSE	FALSE	FALSE	TRUE	FALSE	TRUE	TRUE	FALSE	TRUE	TRUE	FALSE	FALSE	TRUE	FALSE	FALSE	FALSE	FALSE	FALSE
sp|P12074|CX6A1_HUMAN	COX6A1	sp|P12074|CX6A1_HUMAN	sp|P12074|CX6A1_HUMAN	Cytochrome c oxidase subunit 6A1, mitochondrial OS=Homo sapiens OX=9606 GN=COX6A1 PE=1 SV=4	1	2	43.1	12.155	109	0.00030883	4.2441	1//1	2//0	3//0	1//0	0//0	0//1	79474000	5	8			-1	15895000	TRUE	FALSE	FALSE	TRUE	FALSE	FALSE	TRUE	FALSE	TRUE	FALSE	FALSE	FALSE	FALSE	TRUE	FALSE	FALSE	FALSE	FALSE					Epid_KO_IRFG_cl10
sp|P12081|HARS1_HUMAN	HARS1	sp|P12081|HARS1_HUMAN;sp|P12081-4|HARS1_HUMAN;sp|P12081-2|HARS1_HUMAN;sp|P12081-3|HARS1_HUMAN	sp|P12081|HARS1_HUMAN;sp|P12081-4|HARS1_HUMAN;sp|P12081-2|HARS1_HUMAN;sp|P12081-3|HARS1_HUMAN	Histidine--tRNA ligase, cytoplasmic OS=Homo sapiens OX=9606 GN=HARS1 PE=1 SV=2;Isoform 4 of Histidine--tRNA ligase, cytoplasmic OS=Homo sapiens OX=9606 GN=HARS1;Isoform 2 of Histidine--tRNA ligase, cytoplasmic OS=Homo sapiens OX=9606 GN=HARS1;Isoform 3 of	4	20	56.8	57.41	509	0	177.76	3//0	3//0	3//0	3//0	3//0	3//0	8833200000	28	390			-1;-1;-1;-1	315470000	TRUE	FALSE	TRUE	TRUE	FALSE	TRUE	TRUE	FALSE	TRUE	TRUE	FALSE	TRUE	TRUE	FALSE	TRUE	TRUE	FALSE	TRUE
sp|P12236|ADT3_HUMAN	SLC25A6	sp|P12236|ADT3_HUMAN;sp|P12235|ADT1_HUMAN	sp|P12236|ADT3_HUMAN;sp|P12235|ADT1_HUMAN	ADP/ATP translocase 3 OS=Homo sapiens OX=9606 GN=SLC25A6 PE=1 SV=4;ADP/ATP translocase 1 OS=Homo sapiens OX=9606 GN=SLC25A4 PE=1 SV=4	2	18	55	32.866	298	0	268.83	3//0	3//0	3//0	3//0	3//0	3//0	56723000000	20	726			-1;-1	2836200000	TRUE	FALSE	TRUE	TRUE	FALSE	TRUE	TRUE	FALSE	TRUE	TRUE	FALSE	TRUE	TRUE	FALSE	TRUE	TRUE	FALSE	TRUE
sp|P12268|IMDH2_HUMAN	IMPDH2	sp|P12268|IMDH2_HUMAN	sp|P12268|IMDH2_HUMAN	Inosine-5-monophosphate dehydrogenase 2 OS=Homo sapiens OX=9606 GN=IMPDH2 PE=1 SV=2	1	22	54.1	55.804	514	0	323.31	3//0	3//0	3//0	3//0	3//0	3//0	26819000000	21	921			-1	1277100000	TRUE	FALSE	TRUE	TRUE	FALSE	TRUE	TRUE	FALSE	TRUE	TRUE	FALSE	TRUE	TRUE	FALSE	TRUE	TRUE	FALSE	TRUE
sp|P12270|TPR_HUMAN	TPR	sp|P12270|TPR_HUMAN;sp|P12270-2|TPR_HUMAN	sp|P12270|TPR_HUMAN	Nucleoprotein TPR OS=Homo sapiens OX=9606 GN=TPR PE=1 SV=3	2	42	24.3	267.29	2363	0	323.31	3//0	3//0	3//0	3//0	3//0	3//0	8428700000	107	652			-1;-1	78773000	TRUE	FALSE	TRUE	TRUE	FALSE	TRUE	TRUE	FALSE	TRUE	TRUE	FALSE	TRUE	TRUE	FALSE	TRUE	TRUE	FALSE	TRUE
sp|P12277|KCRB_HUMAN	CKB	sp|P12277|KCRB_HUMAN	sp|P12277|KCRB_HUMAN	Creatine kinase B-type OS=Homo sapiens OX=9606 GN=CKB PE=1 SV=1	1	9	38.8	42.644	381	0	62.875	3//0	3//0	3//0	3//0	3//0	3//0	2261500000	16	159			-1	141340000	TRUE	FALSE	TRUE	TRUE	FALSE	TRUE	TRUE	FALSE	TRUE	TRUE	FALSE	TRUE	TRUE	FALSE	TRUE	TRUE	FALSE	TRUE
sp|P12429|ANXA3_HUMAN	ANXA3	sp|P12429|ANXA3_HUMAN	sp|P12429|ANXA3_HUMAN	Annexin A3 OS=Homo sapiens OX=9606 GN=ANXA3 PE=1 SV=3	1	19	61	36.375	323	0	323.31	3//0	3//0	3//0	3//0	3//0	3//0	28959000000	22	741			-1	1316300000	TRUE	FALSE	TRUE	TRUE	FALSE	TRUE	TRUE	FALSE	TRUE	TRUE	FALSE	TRUE	TRUE	FALSE	TRUE	TRUE	FALSE	TRUE
sp|P12532|KCRU_HUMAN	CKMT1A	sp|P12532|KCRU_HUMAN;sp|P17540|KCRS_HUMAN	sp|P12532|KCRU_HUMAN	Creatine kinase U-type, mitochondrial OS=Homo sapiens OX=9606 GN=CKMT1A PE=1 SV=1	2	15	49.2	47.036	417	0	323.31	3//0	3//0	3//0	3//0	3//0	3//0	37903000000	19	713			-1;-1	1994900000	TRUE	FALSE	TRUE	TRUE	FALSE	TRUE	TRUE	FALSE	TRUE	TRUE	FALSE	TRUE	TRUE	FALSE	TRUE	TRUE	FALSE	TRUE
sp|P12694|ODBA_HUMAN	BCKDHA	sp|P12694|ODBA_HUMAN;sp|P12694-2|ODBA_HUMAN	sp|P12694|ODBA_HUMAN;sp|P12694-2|ODBA_HUMAN	2-oxoisovalerate dehydrogenase subunit alpha, mitochondrial OS=Homo sapiens OX=9606 GN=BCKDHA PE=1 SV=2;Isoform 2 of 2-oxoisovalerate dehydrogenase subunit alpha, mitochondrial OS=Homo sapiens OX=9606 GN=BCKDHA	2	8	26.3	50.47	445	0	6.5636	2//1	2//1	2//1	3//0	2//0	3//0	444540000	24	20			-1;-1	18523000	TRUE	FALSE	TRUE	TRUE	FALSE	TRUE	TRUE	FALSE	TRUE	TRUE	FALSE	TRUE	TRUE	FALSE	FALSE	TRUE	FALSE	TRUE
sp|P12814|ACTN1_HUMAN	ACTN1	sp|P12814|ACTN1_HUMAN;sp|P12814-3|ACTN1_HUMAN;sp|P12814-2|ACTN1_HUMAN;sp|P35609-2|ACTN2_HUMAN;sp|P35609|ACTN2_HUMAN;sp|Q08043|ACTN3_HUMAN	sp|P12814|ACTN1_HUMAN;sp|P12814-3|ACTN1_HUMAN;sp|P12814-2|ACTN1_HUMAN	Alpha-actinin-1 OS=Homo sapiens OX=9606 GN=ACTN1 PE=1 SV=2;Isoform 3 of Alpha-actinin-1 OS=Homo sapiens OX=9606 GN=ACTN1;Isoform 2 of Alpha-actinin-1 OS=Homo sapiens OX=9606 GN=ACTN1	6	35	72.1	103.06	892	0	323.31	3//0	3//0	3//0	3//0	3//0	3//0	150550000000	53	2611			-1;-1;-1;-1;-1;-1	2840600000	TRUE	FALSE	TRUE	TRUE	FALSE	TRUE	TRUE	FALSE	TRUE	TRUE	FALSE	TRUE	TRUE	FALSE	TRUE	TRUE	FALSE	TRUE
sp|P12830|CADH1_HUMAN	CDH1	sp|P12830|CADH1_HUMAN;sp|P12830-2|CADH1_HUMAN	sp|P12830|CADH1_HUMAN;sp|P12830-2|CADH1_HUMAN	Cadherin-1 OS=Homo sapiens OX=9606 GN=CDH1 PE=1 SV=3;Isoform 2 of Cadherin-1 OS=Homo sapiens OX=9606 GN=CDH1	2	21	37.4	97.455	882	0	323.31	3//0	3//0	3//0	3//0	3//0	3//0	11216000000	25	456			-1;-1	448630000	TRUE	FALSE	TRUE	TRUE	FALSE	TRUE	TRUE	FALSE	TRUE	TRUE	FALSE	TRUE	TRUE	FALSE	TRUE	TRUE	FALSE	TRUE
sp|P12931|SRC_HUMAN	SRC	sp|P12931|SRC_HUMAN;sp|P12931-2|SRC_HUMAN;sp|P06241-3|FYN_HUMAN;sp|P06241-2|FYN_HUMAN;sp|P06241|FYN_HUMAN;sp|P06239|LCK_HUMAN;sp|P06239-3|LCK_HUMAN	sp|P12931|SRC_HUMAN;sp|P12931-2|SRC_HUMAN	Proto-oncogene tyrosine-protein kinase Src OS=Homo sapiens OX=9606 GN=SRC PE=1 SV=3;Isoform 2 of Proto-oncogene tyrosine-protein kinase Src OS=Homo sapiens OX=9606 GN=SRC	7	5	21.8	59.834	536	0	8.6659	3//0	3//0	3//0	3//0	3//0	3//0	397310000	24	88			-1;-1;-1;-1;-1;-1;-1	16555000	TRUE	FALSE	TRUE	TRUE	FALSE	TRUE	TRUE	FALSE	TRUE	TRUE	FALSE	TRUE	TRUE	FALSE	TRUE	TRUE	FALSE	TRUE
sp|P12955|PEPD_HUMAN	PEPD	sp|P12955|PEPD_HUMAN;sp|P12955-3|PEPD_HUMAN;sp|P12955-2|PEPD_HUMAN	sp|P12955|PEPD_HUMAN;sp|P12955-3|PEPD_HUMAN;sp|P12955-2|PEPD_HUMAN	Xaa-Pro dipeptidase OS=Homo sapiens OX=9606 GN=PEPD PE=1 SV=3;Isoform 3 of Xaa-Pro dipeptidase OS=Homo sapiens OX=9606 GN=PEPD;Isoform 2 of Xaa-Pro dipeptidase OS=Homo sapiens OX=9606 GN=PEPD	3	11	37.5	54.548	493	0	283.64	3//0	3//0	3//0	3//0	3//0	3//0	2068700000	22	219			-1;-1;-1	94031000	TRUE	FALSE	TRUE	TRUE	FALSE	TRUE	TRUE	FALSE	TRUE	TRUE	FALSE	TRUE	TRUE	FALSE	TRUE	TRUE	FALSE	TRUE
sp|P12956|XRCC6_HUMAN	XRCC6	sp|P12956|XRCC6_HUMAN;sp|P12956-2|XRCC6_HUMAN	sp|P12956|XRCC6_HUMAN;sp|P12956-2|XRCC6_HUMAN	X-ray repair cross-complementing protein 6 OS=Homo sapiens OX=9606 GN=XRCC6 PE=1 SV=2;Isoform 2 of X-ray repair cross-complementing protein 6 OS=Homo sapiens OX=9606 GN=XRCC6	2	31	59.8	69.842	609	0	323.31	3//0	3//0	3//0	3//0	3//0	3//0	38306000000	33	1081			-1;-1	1160800000	TRUE	FALSE	TRUE	TRUE	FALSE	TRUE	TRUE	FALSE	TRUE	TRUE	FALSE	TRUE	TRUE	FALSE	TRUE	TRUE	FALSE	TRUE
sp|P13010|XRCC5_HUMAN	XRCC5	sp|P13010|XRCC5_HUMAN	sp|P13010|XRCC5_HUMAN	X-ray repair cross-complementing protein 5 OS=Homo sapiens OX=9606 GN=XRCC5 PE=1 SV=3	1	35	69	82.704	732	0	323.31	3//0	3//0	3//0	3//0	3//0	3//0	44980000000	38	1190			-1	1183700000	TRUE	FALSE	TRUE	TRUE	FALSE	TRUE	TRUE	FALSE	TRUE	TRUE	FALSE	TRUE	TRUE	FALSE	TRUE	TRUE	FALSE	TRUE
sp|P13073|COX41_HUMAN	COX4I1	sp|P13073|COX41_HUMAN	sp|P13073|COX41_HUMAN	Cytochrome c oxidase subunit 4 isoform 1, mitochondrial OS=Homo sapiens OX=9606 GN=COX4I1 PE=1 SV=1	1	7	39.1	19.576	169	0	15.409	3//0	3//0	3//0	3//0	3//0	3//0	4704500000	11	185			-1	427680000	TRUE	FALSE	TRUE	TRUE	FALSE	TRUE	TRUE	FALSE	TRUE	TRUE	FALSE	TRUE	TRUE	FALSE	TRUE	TRUE	FALSE	TRUE
sp|P13284|GILT_HUMAN	IFI30	sp|P13284|GILT_HUMAN	sp|P13284|GILT_HUMAN	Gamma-interferon-inducible lysosomal thiol reductase OS=Homo sapiens OX=9606 GN=IFI30 PE=1 SV=3	1	3	30	27.963	250	0	18.733	3//0	3//0	1//0	3//0	3//0	0//0	205790000	7	17			-1	29398000	TRUE	FALSE	TRUE	TRUE	FALSE	TRUE	FALSE	FALSE	FALSE	TRUE	FALSE	TRUE	TRUE	FALSE	TRUE	FALSE	TRUE	FALSE
sp|P13473|LAMP2_HUMAN	LAMP2	sp|P13473|LAMP2_HUMAN;sp|P13473-2|LAMP2_HUMAN;sp|P13473-3|LAMP2_HUMAN	sp|P13473|LAMP2_HUMAN;sp|P13473-2|LAMP2_HUMAN;sp|P13473-3|LAMP2_HUMAN	Lysosome-associated membrane glycoprotein 2 OS=Homo sapiens OX=9606 GN=LAMP2 PE=1 SV=2;Isoform LAMP-2B of Lysosome-associated membrane glycoprotein 2 OS=Homo sapiens OX=9606 GN=LAMP2;Isoform LAMP-2C of Lysosome-associated membrane glycoprotein 2 OS=Homo sa	3	6	19.8	44.96	410	0	18.613	3//0	3//0	3//0	3//0	3//0	3//0	5422100000	18	126			-1;-1;-1	301230000	TRUE	FALSE	TRUE	TRUE	FALSE	TRUE	TRUE	FALSE	TRUE	TRUE	FALSE	TRUE	TRUE	FALSE	TRUE	TRUE	FALSE	TRUE
sp|P13489|RINI_HUMAN	RNH1	sp|P13489|RINI_HUMAN	sp|P13489|RINI_HUMAN	Ribonuclease inhibitor OS=Homo sapiens OX=9606 GN=RNH1 PE=1 SV=2	1	20	70.3	49.973	461	0	323.31	3//0	3//0	3//0	3//0	3//0	3//0	32565000000	26	1096			-1	1252500000	TRUE	FALSE	TRUE	TRUE	FALSE	TRUE	TRUE	FALSE	TRUE	TRUE	FALSE	TRUE	TRUE	FALSE	TRUE	TRUE	FALSE	TRUE
sp|P13497|BMP1_HUMAN	BMP1	sp|P13497|BMP1_HUMAN;sp|P13497-4|BMP1_HUMAN;sp|P13497-5|BMP1_HUMAN;sp|P13497-2|BMP1_HUMAN;sp|P13497-6|BMP1_HUMAN;sp|P13497-3|BMP1_HUMAN	sp|P13497|BMP1_HUMAN;sp|P13497-4|BMP1_HUMAN;sp|P13497-5|BMP1_HUMAN;sp|P13497-2|BMP1_HUMAN;sp|P13497-6|BMP1_HUMAN	Bone morphogenetic protein 1 OS=Homo sapiens OX=9606 GN=BMP1 PE=1 SV=2;Isoform BMP1-5 of Bone morphogenetic protein 1 OS=Homo sapiens OX=9606 GN=BMP1;Isoform BMP1-6 of Bone morphogenetic protein 1 OS=Homo sapiens OX=9606 GN=BMP1;Isoform BMP1-1 of Bone morp	6	3	4.5	111.25	986	0.00031969	5.0089	0//1	3//0	1//0	3//0	3//0	3//0	185940000	51	12			-1;-1;-1;-1;-1;-1	3645900	FALSE	FALSE	FALSE	TRUE	FALSE	TRUE	FALSE	FALSE	FALSE	TRUE	FALSE	TRUE	TRUE	FALSE	TRUE	TRUE	FALSE	TRUE
sp|P13639|EF2_HUMAN	EEF2	sp|P13639|EF2_HUMAN	sp|P13639|EF2_HUMAN	Elongation factor 2 OS=Homo sapiens OX=9606 GN=EEF2 PE=1 SV=4	1	54	69.2	95.337	858	0	323.31	3//0	3//0	3//0	3//0	3//0	3//0	237580000000	45	3828			-1	5279500000	TRUE	FALSE	TRUE	TRUE	FALSE	TRUE	TRUE	FALSE	TRUE	TRUE	FALSE	TRUE	TRUE	FALSE	TRUE	TRUE	FALSE	TRUE
sp|P13645|K1C10_HUMAN	KRT10	sp|P13645|K1C10_HUMAN;CON__sp|P13645|K1C10_HUMAN;sp|Q7Z3Y7|K1C28_HUMAN;CON__sp|Q7Z3Y7|K1C28_HUMAN;sp|Q7Z3Z0|K1C25_HUMAN;CON__sp|Q7Z3Z0|K1C25_HUMAN;sp|Q7Z3Y8|K1C27_HUMAN;CON__sp|Q7Z3Y8|K1C27_HUMAN	sp|P13645|K1C10_HUMAN;CON__sp|P13645|K1C10_HUMAN	Keratin, type I cytoskeletal 10 OS=Homo sapiens OX=9606 GN=KRT10 PE=1 SV=6;	8	23	54.3	58.826	584	0	323.31	3//0	3//0	3//0	3//0	3//0	3//0	19541000000	26	520		+	-1;-1;-1;-1;-1;-1;-1;-1	751590000	TRUE	FALSE	TRUE	TRUE	FALSE	TRUE	TRUE	FALSE	TRUE	TRUE	FALSE	TRUE	TRUE	FALSE	TRUE	TRUE	FALSE	TRUE
sp|P13646-3|K1C13_HUMAN	KRT13	sp|P13646-3|K1C13_HUMAN;CON__sp|P13646-3|K1C13_HUMAN;sp|P13646|K1C13_HUMAN;CON__sp|P13646|K1C13_HUMAN;sp|P13646-2|K1C13_HUMAN;CON__sp|P13646-2|K1C13_HUMAN	sp|P13646-3|K1C13_HUMAN;CON__sp|P13646-3|K1C13_HUMAN;sp|P13646|K1C13_HUMAN;CON__sp|P13646|K1C13_HUMAN;sp|P13646-2|K1C13_HUMAN;CON__sp|P13646-2|K1C13_HUMAN	Isoform 3 of Keratin, type I cytoskeletal 13 OS=Homo sapiens OX=9606 GN=KRT13;;Keratin, type I cytoskeletal 13 OS=Homo sapiens OX=9606 GN=KRT13 PE=1 SV=4;;Isoform 2 of Keratin, type I cytoskeletal 13 OS=Homo sapiens OX=9606 GN=KRT13;	6	5	38.6	45.867	420	0	80.072	0//3	0//3	3//0	0//3	0//3	3//0	90591000	26	33		+	-1;-1;-1;-1;-1;-1	3484300	FALSE	TRUE	FALSE	FALSE	TRUE	FALSE	TRUE	FALSE	TRUE	FALSE	TRUE	FALSE	FALSE	TRUE	FALSE	TRUE	FALSE	TRUE							Epid_WT_NTERT
sp|P13647|K2C5_HUMAN	KRT5	sp|P13647|K2C5_HUMAN;CON__sp|P13647|K2C5_HUMAN	sp|P13647|K2C5_HUMAN;CON__sp|P13647|K2C5_HUMAN	Keratin, type II cytoskeletal 5 OS=Homo sapiens OX=9606 GN=KRT5 PE=1 SV=3;	2	54	62.4	62.378	590	0	323.31	3//0	3//0	3//0	3//0	3//0	3//0	4474900000000	31	11226		+	-1;-1	144350000000	TRUE	FALSE	TRUE	TRUE	FALSE	TRUE	TRUE	FALSE	TRUE	TRUE	FALSE	TRUE	TRUE	FALSE	TRUE	TRUE	FALSE	TRUE
sp|P13667|PDIA4_HUMAN	PDIA4	sp|P13667|PDIA4_HUMAN	sp|P13667|PDIA4_HUMAN	Protein disulfide-isomerase A4 OS=Homo sapiens OX=9606 GN=PDIA4 PE=1 SV=2	1	36	59.1	72.932	645	0	323.31	3//0	3//0	3//0	3//0	3//0	3//0	41804000000	38	1521			-1	1100100000	TRUE	FALSE	TRUE	TRUE	FALSE	TRUE	TRUE	FALSE	TRUE	TRUE	FALSE	TRUE	TRUE	FALSE	TRUE	TRUE	FALSE	TRUE
sp|P13674|P4HA1_HUMAN	P4HA1	sp|P13674|P4HA1_HUMAN;sp|P13674-2|P4HA1_HUMAN;sp|P13674-3|P4HA1_HUMAN	sp|P13674|P4HA1_HUMAN;sp|P13674-2|P4HA1_HUMAN;sp|P13674-3|P4HA1_HUMAN	Prolyl 4-hydroxylase subunit alpha-1 OS=Homo sapiens OX=9606 GN=P4HA1 PE=1 SV=2;Isoform 2 of Prolyl 4-hydroxylase subunit alpha-1 OS=Homo sapiens OX=9606 GN=P4HA1;Isoform 3 of Prolyl 4-hydroxylase subunit alpha-1 OS=Homo sapiens OX=9606 GN=P4HA1	3	18	44.9	61.049	534	0	242.93	3//0	3//0	3//0	3//0	3//0	3//0	5379400000	27	455			-1;-1;-1	199240000	TRUE	FALSE	TRUE	TRUE	FALSE	TRUE	TRUE	FALSE	TRUE	TRUE	FALSE	TRUE	TRUE	FALSE	TRUE	TRUE	FALSE	TRUE
sp|P13693|TCTP_HUMAN	TPT1	sp|P13693|TCTP_HUMAN;sp|P13693-2|TCTP_HUMAN;sp|Q56UQ5|TPT1L_HUMAN	sp|P13693|TCTP_HUMAN;sp|P13693-2|TCTP_HUMAN	Translationally-controlled tumor protein OS=Homo sapiens OX=9606 GN=TPT1 PE=1 SV=1;Isoform 2 of Translationally-controlled tumor protein OS=Homo sapiens OX=9606 GN=TPT1	3	8	75.6	19.595	172	0	222.73	3//0	3//0	3//0	3//0	3//0	3//0	36978000000	8	678			-1;-1;-1	4622300000	TRUE	FALSE	TRUE	TRUE	FALSE	TRUE	TRUE	FALSE	TRUE	TRUE	FALSE	TRUE	TRUE	FALSE	TRUE	TRUE	FALSE	TRUE
sp|P13726|TF_HUMAN	F3	sp|P13726|TF_HUMAN;sp|P13726-2|TF_HUMAN	sp|P13726|TF_HUMAN;sp|P13726-2|TF_HUMAN	Tissue factor OS=Homo sapiens OX=9606 GN=F3 PE=1 SV=1;Isoform 2 of Tissue factor OS=Homo sapiens OX=9606 GN=F3	2	5	25.8	33.067	295	0	8.3115	2//1	2//0	3//0	3//0	3//0	3//0	441960000	14	41			-1;-1	31569000	TRUE	FALSE	TRUE	TRUE	FALSE	FALSE	TRUE	FALSE	TRUE	TRUE	FALSE	TRUE	TRUE	FALSE	TRUE	TRUE	FALSE	TRUE
sp|P13796|PLSL_HUMAN	LCP1	sp|P13796|PLSL_HUMAN;sp|P13796-2|PLSL_HUMAN	sp|P13796|PLSL_HUMAN	Plastin-2 OS=Homo sapiens OX=9606 GN=LCP1 PE=1 SV=6	2	20	53.9	70.288	627	0	138.37	3//0	0//3	0//3	1//2	0//3	0//3	1785100000	38	108			-1;-1	46976000	TRUE	FALSE	TRUE	TRUE	FALSE	TRUE	TRUE	FALSE	TRUE	TRUE	FALSE	TRUE	TRUE	FALSE	FALSE	FALSE	FALSE	FALSE
sp|P13797|PLST_HUMAN	PLS3	sp|P13797|PLST_HUMAN;sp|P13797-2|PLST_HUMAN;sp|P13797-3|PLST_HUMAN	sp|P13797|PLST_HUMAN;sp|P13797-2|PLST_HUMAN;sp|P13797-3|PLST_HUMAN	Plastin-3 OS=Homo sapiens OX=9606 GN=PLS3 PE=1 SV=4;Isoform 2 of Plastin-3 OS=Homo sapiens OX=9606 GN=PLS3;Isoform 3 of Plastin-3 OS=Homo sapiens OX=9606 GN=PLS3	3	42	73.7	70.81	630	0	323.31	3//0	3//0	3//0	3//0	3//0	3//0	76924000000	38	1751			-1;-1;-1	2024300000	TRUE	FALSE	TRUE	TRUE	FALSE	TRUE	TRUE	FALSE	TRUE	TRUE	FALSE	TRUE	TRUE	FALSE	TRUE	TRUE	FALSE	TRUE
sp|P13798|ACPH_HUMAN	APEH	sp|P13798|ACPH_HUMAN	sp|P13798|ACPH_HUMAN	Acylamino-acid-releasing enzyme OS=Homo sapiens OX=9606 GN=APEH PE=1 SV=4	1	22	55.1	81.224	732	0	296.69	3//0	3//0	3//0	3//0	3//0	3//0	9202700000	30	404			-1	306760000	TRUE	FALSE	TRUE	TRUE	FALSE	TRUE	TRUE	FALSE	TRUE	TRUE	FALSE	TRUE	TRUE	FALSE	TRUE	TRUE	FALSE	TRUE
sp|P13804|ETFA_HUMAN	ETFA	sp|P13804|ETFA_HUMAN;sp|P13804-2|ETFA_HUMAN	sp|P13804|ETFA_HUMAN;sp|P13804-2|ETFA_HUMAN	Electron transfer flavoprotein subunit alpha, mitochondrial OS=Homo sapiens OX=9606 GN=ETFA PE=1 SV=1;Isoform 2 of Electron transfer flavoprotein subunit alpha, mitochondrial OS=Homo sapiens OX=9606 GN=ETFA	2	14	63.1	35.079	333	0	323.31	3//0	3//0	3//0	3//0	3//0	3//0	17415000000	20	496			-1;-1	870760000	TRUE	FALSE	TRUE	TRUE	FALSE	TRUE	TRUE	FALSE	TRUE	TRUE	FALSE	TRUE	TRUE	FALSE	TRUE	TRUE	FALSE	TRUE
sp|P13807-2|GYS1_HUMAN	GYS1	sp|P13807-2|GYS1_HUMAN;sp|P13807|GYS1_HUMAN	sp|P13807-2|GYS1_HUMAN;sp|P13807|GYS1_HUMAN	Isoform 2 of Glycogen [starch] synthase, muscle OS=Homo sapiens OX=9606 GN=GYS1;Glycogen [starch] synthase, muscle OS=Homo sapiens OX=9606 GN=GYS1 PE=1 SV=2	2	14	37.1	76.482	673	0	115.72	3//0	3//0	3//0	3//0	3//0	3//0	2283300000	31	179			-1;-1	73654000	TRUE	FALSE	TRUE	TRUE	FALSE	TRUE	TRUE	FALSE	TRUE	TRUE	FALSE	TRUE	TRUE	FALSE	TRUE	TRUE	FALSE	TRUE
sp|P13861-2|KAP2_HUMAN	PRKAR2A	sp|P13861-2|KAP2_HUMAN;sp|P13861|KAP2_HUMAN;sp|P31323|KAP3_HUMAN	sp|P13861-2|KAP2_HUMAN;sp|P13861|KAP2_HUMAN	Isoform 2 of cAMP-dependent protein kinase type II-alpha regulatory subunit OS=Homo sapiens OX=9606 GN=PRKAR2A;cAMP-dependent protein kinase type II-alpha regulatory subunit OS=Homo sapiens OX=9606 GN=PRKAR2A PE=1 SV=2	3	10	38.7	43.066	382	0	46.542	3//0	3//0	3//0	3//0	3//0	3//0	1887500000	22	134			-1;-1;-1	85796000	TRUE	FALSE	TRUE	TRUE	FALSE	TRUE	TRUE	FALSE	TRUE	TRUE	FALSE	TRUE	TRUE	FALSE	TRUE	TRUE	FALSE	TRUE
sp|P13928|ANXA8_HUMAN	ANXA8	sp|P13928|ANXA8_HUMAN;sp|P13928-3|ANXA8_HUMAN;sp|P13928-2|ANXA8_HUMAN	sp|P13928|ANXA8_HUMAN;sp|P13928-3|ANXA8_HUMAN	Annexin A8 OS=Homo sapiens OX=9606 GN=ANXA8 PE=1 SV=3;Isoform 3 of Annexin A8 OS=Homo sapiens OX=9606 GN=ANXA8	3	19	66.4	36.881	327	0	323.31	3//0	3//0	3//0	3//0	3//0	3//0	54870000000	19	1138			-1;-1;-1	2887900000	TRUE	FALSE	TRUE	TRUE	FALSE	TRUE	TRUE	FALSE	TRUE	TRUE	FALSE	TRUE	TRUE	FALSE	TRUE	TRUE	FALSE	TRUE
sp|P13984|T2FB_HUMAN	GTF2F2	sp|P13984|T2FB_HUMAN	sp|P13984|T2FB_HUMAN	General transcription factor IIF subunit 2 OS=Homo sapiens OX=9606 GN=GTF2F2 PE=1 SV=2	1	5	21.3	28.38	249	0	6.4312	2//1	3//0	3//0	2//1	2//1	3//0	556960000	17	31			-1	32762000	TRUE	FALSE	TRUE	TRUE	FALSE	TRUE	TRUE	FALSE	TRUE	TRUE	FALSE	TRUE	TRUE	FALSE	TRUE	TRUE	FALSE	TRUE
sp|P13987|CD59_HUMAN	CD59	sp|P13987|CD59_HUMAN;sp|P13987-2|CD59_HUMAN	sp|P13987|CD59_HUMAN;sp|P13987-2|CD59_HUMAN	CD59 glycoprotein OS=Homo sapiens OX=9606 GN=CD59 PE=1 SV=1;Isoform 2 of CD59 glycoprotein OS=Homo sapiens OX=9606 GN=CD59	2	3	25	14.177	128	0	41.563	3//0	3//0	3//0	3//0	3//0	3//0	9895400000	6	143			-1;-1	1649200000	TRUE	FALSE	TRUE	TRUE	FALSE	TRUE	TRUE	FALSE	TRUE	TRUE	FALSE	TRUE	TRUE	FALSE	TRUE	TRUE	FALSE	TRUE
sp|P13995|MTDC_HUMAN	MTHFD2	sp|P13995|MTDC_HUMAN;sp|P13995-2|MTDC_HUMAN	sp|P13995|MTDC_HUMAN;sp|P13995-2|MTDC_HUMAN	Bifunctional methylenetetrahydrofolate dehydrogenase/cyclohydrolase, mitochondrial OS=Homo sapiens OX=9606 GN=MTHFD2 PE=1 SV=2;Isoform 2 of Bifunctional methylenetetrahydrofolate dehydrogenase/cyclohydrolase, mitochondrial OS=Homo sapiens OX=9606 GN=MTHFD2	2	4	13.1	37.895	350	0	113.03	3//0	2//0	3//0	3//0	3//0	3//0	570370000	21	68			-1;-1	27161000	TRUE	FALSE	TRUE	TRUE	FALSE	FALSE	TRUE	FALSE	TRUE	TRUE	FALSE	TRUE	TRUE	FALSE	TRUE	TRUE	FALSE	TRUE
sp|P14174|MIF_HUMAN	MIF	sp|P14174|MIF_HUMAN	sp|P14174|MIF_HUMAN	Macrophage migration inhibitory factor OS=Homo sapiens OX=9606 GN=MIF PE=1 SV=4	1	3	35.7	12.476	115	0	59.237	3//0	3//0	3//0	3//0	3//0	3//0	43342000000	4	390			-1	10835000000	TRUE	FALSE	TRUE	TRUE	FALSE	TRUE	TRUE	FALSE	TRUE	TRUE	FALSE	TRUE	TRUE	FALSE	TRUE	TRUE	FALSE	TRUE
sp|P14209|CD99_HUMAN	CD99	sp|P14209|CD99_HUMAN;sp|P14209-3|CD99_HUMAN;sp|P14209-2|CD99_HUMAN	sp|P14209|CD99_HUMAN;sp|P14209-3|CD99_HUMAN;sp|P14209-2|CD99_HUMAN	CD99 antigen OS=Homo sapiens OX=9606 GN=CD99 PE=1 SV=1;Isoform 3 of CD99 antigen OS=Homo sapiens OX=9606 GN=CD99;Isoform II of CD99 antigen OS=Homo sapiens OX=9606 GN=CD99	3	2	25.9	18.848	185	0	323.31	3//0	3//0	3//0	3//0	3//0	3//0	868700000	4	114			-1;-1;-1	217180000	TRUE	FALSE	TRUE	TRUE	FALSE	TRUE	TRUE	FALSE	TRUE	TRUE	FALSE	TRUE	TRUE	FALSE	TRUE	TRUE	FALSE	TRUE
sp|P14314-2|GLU2B_HUMAN	PRKCSH	sp|P14314-2|GLU2B_HUMAN;sp|P14314|GLU2B_HUMAN	sp|P14314-2|GLU2B_HUMAN;sp|P14314|GLU2B_HUMAN	Isoform 2 of Glucosidase 2 subunit beta OS=Homo sapiens OX=9606 GN=PRKCSH;Glucosidase 2 subunit beta OS=Homo sapiens OX=9606 GN=PRKCSH PE=1 SV=2	2	18	45.1	59.177	525	0	323.31	3//0	3//0	3//0	3//0	3//0	3//0	21666000000	17	766			-1;-1	1274500000	TRUE	FALSE	TRUE	TRUE	FALSE	TRUE	TRUE	FALSE	TRUE	TRUE	FALSE	TRUE	TRUE	FALSE	TRUE	TRUE	FALSE	TRUE
sp|P14317|HCLS1_HUMAN	HCLS1	sp|P14317|HCLS1_HUMAN;sp|P14317-2|HCLS1_HUMAN	sp|P14317|HCLS1_HUMAN	Hematopoietic lineage cell-specific protein OS=Homo sapiens OX=9606 GN=HCLS1 PE=1 SV=3	2	10	34.2	54.013	486	0	98.951	3//0	3//0	0//1	1//0	3//0	2//1	1139000000	18	131			-1;-1	63280000	TRUE	FALSE	TRUE	TRUE	FALSE	TRUE	FALSE	FALSE	FALSE	FALSE	FALSE	FALSE	TRUE	FALSE	TRUE	TRUE	FALSE	TRUE
sp|P14324-2|FPPS_HUMAN	FDPS	sp|P14324-2|FPPS_HUMAN;sp|P14324|FPPS_HUMAN	sp|P14324-2|FPPS_HUMAN;sp|P14324|FPPS_HUMAN	Isoform 2 of Farnesyl pyrophosphate synthase OS=Homo sapiens OX=9606 GN=FDPS;Farnesyl pyrophosphate synthase OS=Homo sapiens OX=9606 GN=FDPS PE=1 SV=4	2	7	24.1	40.532	353	0	323.31	3//0	3//0	3//0	3//0	3//0	3//0	13829000000	13	300			-1;-1	1063800000	TRUE	FALSE	TRUE	TRUE	FALSE	TRUE	TRUE	FALSE	TRUE	TRUE	FALSE	TRUE	TRUE	FALSE	TRUE	TRUE	FALSE	TRUE
sp|P14550|AK1A1_HUMAN	AKR1A1	sp|P14550|AK1A1_HUMAN	sp|P14550|AK1A1_HUMAN	Aldo-keto reductase family 1 member A1 OS=Homo sapiens OX=9606 GN=AKR1A1 PE=1 SV=3	1	14	62.5	36.573	325	0	203.82	3//0	3//0	3//0	3//0	3//0	3//0	7755300000	20	366			-1	387760000	TRUE	FALSE	TRUE	TRUE	FALSE	TRUE	TRUE	FALSE	TRUE	TRUE	FALSE	TRUE	TRUE	FALSE	TRUE	TRUE	FALSE	TRUE
sp|P14618-2|KPYM_HUMAN	PKM	sp|P14618-2|KPYM_HUMAN	sp|P14618-2|KPYM_HUMAN	Isoform M1 of Pyruvate kinase PKM OS=Homo sapiens OX=9606 GN=PKM	1	4	74.6	58.061	531	0	20.223	3//0	3//0	3//0	3//0	3//0	3//0	2101600000	31	114			-1	67795000	TRUE	FALSE	TRUE	TRUE	FALSE	TRUE	TRUE	FALSE	TRUE	TRUE	FALSE	TRUE	TRUE	FALSE	TRUE	TRUE	FALSE	TRUE
sp|P14618|KPYM_HUMAN	PKM	sp|P14618|KPYM_HUMAN;sp|P14618-3|KPYM_HUMAN;sp|P30613-2|KPYR_HUMAN;sp|P30613|KPYR_HUMAN	sp|P14618|KPYM_HUMAN;sp|P14618-3|KPYM_HUMAN	Pyruvate kinase PKM OS=Homo sapiens OX=9606 GN=PKM PE=1 SV=4;Isoform 3 of Pyruvate kinase PKM OS=Homo sapiens OX=9606 GN=PKM	4	35	74.2	57.936	531	0	323.31	3//0	3//0	3//0	3//0	3//0	3//0	837580000000	30	3667			-1;-1;-1;-1	27919000000	TRUE	FALSE	TRUE	TRUE	FALSE	TRUE	TRUE	FALSE	TRUE	TRUE	FALSE	TRUE	TRUE	FALSE	TRUE	TRUE	FALSE	TRUE
sp|P14625|ENPL_HUMAN	HSP90B1	sp|P14625|ENPL_HUMAN	sp|P14625|ENPL_HUMAN	Endoplasmin OS=Homo sapiens OX=9606 GN=HSP90B1 PE=1 SV=1	1	38	63	92.468	803	0	323.31	3//0	3//0	3//0	3//0	3//0	3//0	141690000000	40	2373			-1	3542200000	TRUE	FALSE	TRUE	TRUE	FALSE	TRUE	TRUE	FALSE	TRUE	TRUE	FALSE	TRUE	TRUE	FALSE	TRUE	TRUE	FALSE	TRUE
sp|P14635-2|CCNB1_HUMAN	CCNB1	sp|P14635-2|CCNB1_HUMAN;sp|P14635|CCNB1_HUMAN	sp|P14635-2|CCNB1_HUMAN;sp|P14635|CCNB1_HUMAN	Isoform 2 of G2/mitotic-specific cyclin-B1 OS=Homo sapiens OX=9606 GN=CCNB1;G2/mitotic-specific cyclin-B1 OS=Homo sapiens OX=9606 GN=CCNB1 PE=1 SV=1	2	2	6.1	44.102	396	0.0036848	2.3987	1//1	2//0	0//2	3//0	2//1	2//1	1873600000	20	3			-1;-1	93678000	TRUE	FALSE	FALSE	TRUE	FALSE	FALSE	TRUE	FALSE	FALSE	TRUE	FALSE	TRUE	TRUE	FALSE	TRUE	TRUE	FALSE	TRUE
sp|P14678-2|RSMB_HUMAN	SNRPB	sp|P14678-2|RSMB_HUMAN;sp|P63162|RSMN_HUMAN;sp|P14678|RSMB_HUMAN;sp|P63162-2|RSMN_HUMAN;sp|P14678-3|RSMB_HUMAN	sp|P14678-2|RSMB_HUMAN;sp|P63162|RSMN_HUMAN;sp|P14678|RSMB_HUMAN;sp|P63162-2|RSMN_HUMAN;sp|P14678-3|RSMB_HUMAN	Isoform SM-B of Small nuclear ribonucleoprotein-associated proteins B and B OS=Homo sapiens OX=9606 GN=SNRPB;Small nuclear ribonucleoprotein-associated protein N OS=Homo sapiens OX=9606 GN=SNRPN PE=1 SV=1;Small nuclear ribonucleoprotein-associated protein	5	7	22.9	23.656	231	0	35.568	3//0	3//0	3//0	3//0	3//0	3//0	4505500000	13	230			-1;-1;-1;-1;-1	346570000	TRUE	FALSE	TRUE	TRUE	FALSE	TRUE	TRUE	FALSE	TRUE	TRUE	FALSE	TRUE	TRUE	FALSE	TRUE	TRUE	FALSE	TRUE
sp|P14735|IDE_HUMAN	IDE	sp|P14735|IDE_HUMAN;sp|P14735-2|IDE_HUMAN	sp|P14735|IDE_HUMAN	Insulin-degrading enzyme OS=Homo sapiens OX=9606 GN=IDE PE=1 SV=4	2	13	18.1	117.97	1019	0	20.005	3//0	3//0	3//0	3//0	3//0	3//0	1246000000	46	98			-1;-1	27086000	TRUE	FALSE	TRUE	TRUE	FALSE	TRUE	TRUE	FALSE	TRUE	TRUE	FALSE	TRUE	TRUE	FALSE	TRUE	TRUE	FALSE	TRUE
sp|P14854|CX6B1_HUMAN	COX6B1	sp|P14854|CX6B1_HUMAN	sp|P14854|CX6B1_HUMAN	Cytochrome c oxidase subunit 6B1 OS=Homo sapiens OX=9606 GN=COX6B1 PE=1 SV=2	1	5	58.1	10.192	86	0	71.622	3//0	3//0	3//0	3//0	3//0	3//0	3976300000	7	170			-1	568050000	TRUE	FALSE	TRUE	TRUE	FALSE	TRUE	TRUE	FALSE	TRUE	TRUE	FALSE	TRUE	TRUE	FALSE	TRUE	TRUE	FALSE	TRUE
sp|P14866|HNRPL_HUMAN	HNRNPL	sp|P14866|HNRPL_HUMAN;sp|P14866-2|HNRPL_HUMAN	sp|P14866|HNRPL_HUMAN;sp|P14866-2|HNRPL_HUMAN	Heterogeneous nuclear ribonucleoprotein L OS=Homo sapiens OX=9606 GN=HNRNPL PE=1 SV=2;Isoform 2 of Heterogeneous nuclear ribonucleoprotein L OS=Homo sapiens OX=9606 GN=HNRNPL	2	25	76.9	64.132	589	0	323.31	3//0	3//0	3//0	3//0	3//0	3//0	55597000000	21	1664			-1;-1	2647500000	TRUE	FALSE	TRUE	TRUE	FALSE	TRUE	TRUE	FALSE	TRUE	TRUE	FALSE	TRUE	TRUE	FALSE	TRUE	TRUE	FALSE	TRUE
sp|P14868|SYDC_HUMAN	DARS1	sp|P14868|SYDC_HUMAN;sp|P14868-2|SYDC_HUMAN	sp|P14868|SYDC_HUMAN;sp|P14868-2|SYDC_HUMAN	Aspartate--tRNA ligase, cytoplasmic OS=Homo sapiens OX=9606 GN=DARS1 PE=1 SV=2;Isoform 2 of Aspartate--tRNA ligase, cytoplasmic OS=Homo sapiens OX=9606 GN=DARS1	2	30	69.9	57.136	501	0	323.31	3//0	3//0	3//0	3//0	3//0	3//0	18503000000	36	769			-1;-1	513980000	TRUE	FALSE	TRUE	TRUE	FALSE	TRUE	TRUE	FALSE	TRUE	TRUE	FALSE	TRUE	TRUE	FALSE	TRUE	TRUE	FALSE	TRUE
sp|P14923|PLAK_HUMAN	JUP	sp|P14923|PLAK_HUMAN	sp|P14923|PLAK_HUMAN	Junction plakoglobin OS=Homo sapiens OX=9606 GN=JUP PE=1 SV=3	1	38	75.3	81.744	745	0	323.31	3//0	3//0	3//0	3//0	3//0	3//0	81554000000	43	2007			-1	1896600000	TRUE	FALSE	TRUE	TRUE	FALSE	TRUE	TRUE	FALSE	TRUE	TRUE	FALSE	TRUE	TRUE	FALSE	TRUE	TRUE	FALSE	TRUE
sp|P14927|QCR7_HUMAN	UQCRB	sp|P14927|QCR7_HUMAN;sp|P14927-2|QCR7_HUMAN	sp|P14927|QCR7_HUMAN;sp|P14927-2|QCR7_HUMAN	Cytochrome b-c1 complex subunit 7 OS=Homo sapiens OX=9606 GN=UQCRB PE=1 SV=2;Isoform 2 of Cytochrome b-c1 complex subunit 7 OS=Homo sapiens OX=9606 GN=UQCRB	2	5	41.4	13.53	111	0	45.533	3//0	3//0	3//0	3//0	3//0	3//0	1513500000	6	60			-1;-1	252250000	TRUE	FALSE	TRUE	TRUE	FALSE	TRUE	TRUE	FALSE	TRUE	TRUE	FALSE	TRUE	TRUE	FALSE	TRUE	TRUE	FALSE	TRUE
sp|P15104|GLNA_HUMAN	GLUL	sp|P15104|GLNA_HUMAN	sp|P15104|GLNA_HUMAN	Glutamine synthetase OS=Homo sapiens OX=9606 GN=GLUL PE=1 SV=4	1	15	58.4	42.064	373	0	323.31	3//0	3//0	3//0	3//0	3//0	3//0	21774000000	13	548			-1	1674900000	TRUE	FALSE	TRUE	TRUE	FALSE	TRUE	TRUE	FALSE	TRUE	TRUE	FALSE	TRUE	TRUE	FALSE	TRUE	TRUE	FALSE	TRUE
sp|P15121|ALDR_HUMAN	AKR1B1	sp|P15121|ALDR_HUMAN	sp|P15121|ALDR_HUMAN	Aldo-keto reductase family 1 member B1 OS=Homo sapiens OX=9606 GN=AKR1B1 PE=1 SV=3	1	12	58.2	35.853	316	0	254.54	3//0	3//0	3//0	3//0	3//0	3//0	10433000000	17	407			-1	613680000	TRUE	FALSE	TRUE	TRUE	FALSE	TRUE	TRUE	FALSE	TRUE	TRUE	FALSE	TRUE	TRUE	FALSE	TRUE	TRUE	FALSE	TRUE
sp|P15151-3|PVR_HUMAN	PVR	sp|P15151-3|PVR_HUMAN;sp|P15151-2|PVR_HUMAN;sp|P15151-4|PVR_HUMAN;sp|P15151|PVR_HUMAN	sp|P15151-3|PVR_HUMAN;sp|P15151-2|PVR_HUMAN;sp|P15151-4|PVR_HUMAN;sp|P15151|PVR_HUMAN	Isoform Gamma of Poliovirus receptor OS=Homo sapiens OX=9606 GN=PVR;Isoform Beta of Poliovirus receptor OS=Homo sapiens OX=9606 GN=PVR;Isoform Delta of Poliovirus receptor OS=Homo sapiens OX=9606 GN=PVR;Poliovirus receptor OS=Homo sapiens OX=9606 GN=PVR PE	4	2	9.3	39.304	364	0.0034043	2.4169	0//3	1//1	1//0	2//1	1//1	1//1	92642000	9	4			-1;-1;-1;-1	10294000	TRUE	FALSE	TRUE	TRUE	FALSE	FALSE	FALSE	FALSE	FALSE	TRUE	FALSE	TRUE	TRUE	FALSE	FALSE	TRUE	FALSE	FALSE
sp|P15153|RAC2_HUMAN	RAC2	sp|P15153|RAC2_HUMAN	sp|P15153|RAC2_HUMAN	Ras-related C3 botulinum toxin substrate 2 OS=Homo sapiens OX=9606 GN=RAC2 PE=1 SV=1	1	3	34.4	21.429	192	0.00031928	4.9834	3//0	2//1	3//0	3//0	3//0	3//0	1556100000	7	29			-1	222300000	TRUE	FALSE	TRUE	TRUE	FALSE	TRUE	TRUE	FALSE	TRUE	TRUE	FALSE	TRUE	TRUE	FALSE	TRUE	TRUE	FALSE	TRUE
sp|P15170-3|ERF3A_HUMAN	GSPT1	sp|P15170-3|ERF3A_HUMAN;sp|P15170-2|ERF3A_HUMAN;sp|P15170|ERF3A_HUMAN	sp|P15170-3|ERF3A_HUMAN;sp|P15170-2|ERF3A_HUMAN;sp|P15170|ERF3A_HUMAN	Isoform 3 of Eukaryotic peptide chain release factor GTP-binding subunit ERF3A OS=Homo sapiens OX=9606 GN=GSPT1;Isoform 2 of Eukaryotic peptide chain release factor GTP-binding subunit ERF3A OS=Homo sapiens OX=9606 GN=GSPT1;Eukaryotic peptide chain release	3	19	43.3	68.699	637	0	234.38	3//0	3//0	3//0	3//0	3//0	3//0	9759700000	26	459			-1;-1;-1	375370000	TRUE	FALSE	TRUE	TRUE	FALSE	TRUE	TRUE	FALSE	TRUE	TRUE	FALSE	TRUE	TRUE	FALSE	TRUE	TRUE	FALSE	TRUE
sp|P15289-2|ARSA_HUMAN	ARSA	sp|P15289-2|ARSA_HUMAN;sp|P15289|ARSA_HUMAN	sp|P15289-2|ARSA_HUMAN;sp|P15289|ARSA_HUMAN	Isoform 2 of Arylsulfatase A OS=Homo sapiens OX=9606 GN=ARSA;Arylsulfatase A OS=Homo sapiens OX=9606 GN=ARSA PE=1 SV=3	2	5	21.5	44.881	423	0	18.39	3//0	3//0	3//0	3//0	3//0	3//0	1358000000	12	62			-1;-1	113170000	TRUE	FALSE	TRUE	TRUE	FALSE	TRUE	TRUE	FALSE	TRUE	TRUE	FALSE	TRUE	TRUE	FALSE	TRUE	TRUE	FALSE	TRUE
sp|P15291-2|B4GT1_HUMAN	B4GALT1	sp|P15291-2|B4GT1_HUMAN;sp|P15291|B4GT1_HUMAN	sp|P15291-2|B4GT1_HUMAN;sp|P15291|B4GT1_HUMAN	Isoform Short of Beta-1,4-galactosyltransferase 1 OS=Homo sapiens OX=9606 GN=B4GALT1;Beta-1,4-galactosyltransferase 1 OS=Homo sapiens OX=9606 GN=B4GALT1 PE=1 SV=5	2	3	11.2	42.537	385	0.00060569	3.7769	2//1	2//1	2//1	0//2	1//2	2//1	188610000	16	10			-1;-1	11788000	TRUE	FALSE	TRUE	TRUE	FALSE	TRUE	TRUE	FALSE	TRUE	TRUE	FALSE	FALSE	TRUE	FALSE	TRUE	TRUE	FALSE	TRUE
sp|P15311|EZRI_HUMAN	EZR	sp|P15311|EZRI_HUMAN	sp|P15311|EZRI_HUMAN	Ezrin OS=Homo sapiens OX=9606 GN=EZR PE=1 SV=4	1	26	62.5	69.412	586	0	323.31	3//0	3//0	3//0	3//0	3//0	3//0	67768000000	34	1262			-1	1993200000	TRUE	FALSE	TRUE	TRUE	FALSE	TRUE	TRUE	FALSE	TRUE	TRUE	FALSE	TRUE	TRUE	FALSE	TRUE	TRUE	FALSE	TRUE
sp|P15374|UCHL3_HUMAN	UCHL3	sp|P15374|UCHL3_HUMAN	sp|P15374|UCHL3_HUMAN	Ubiquitin carboxyl-terminal hydrolase isozyme L3 OS=Homo sapiens OX=9606 GN=UCHL3 PE=1 SV=1	1	10	60	26.182	230	0	323.31	3//0	3//0	3//0	3//0	3//0	3//0	10500000000	10	442			-1	1050000000	TRUE	FALSE	TRUE	TRUE	FALSE	TRUE	TRUE	FALSE	TRUE	TRUE	FALSE	TRUE	TRUE	FALSE	TRUE	TRUE	FALSE	TRUE
sp|P15408-3|FOSL2_HUMAN	FOSL2	sp|P15408-3|FOSL2_HUMAN;sp|P15408|FOSL2_HUMAN;sp|P15408-2|FOSL2_HUMAN	sp|P15408-3|FOSL2_HUMAN;sp|P15408|FOSL2_HUMAN;sp|P15408-2|FOSL2_HUMAN	Isoform 3 of Fos-related antigen 2 OS=Homo sapiens OX=9606 GN=FOSL2;Fos-related antigen 2 OS=Homo sapiens OX=9606 GN=FOSL2 PE=1 SV=1;Isoform 2 of Fos-related antigen 2 OS=Homo sapiens OX=9606 GN=FOSL2	3	4	19.2	31.095	287	0	33.715	3//0	3//0	3//0	3//0	3//0	3//0	259210000	10	39			-1;-1;-1	25921000	TRUE	FALSE	TRUE	TRUE	FALSE	TRUE	TRUE	FALSE	TRUE	TRUE	FALSE	TRUE	TRUE	FALSE	TRUE	TRUE	FALSE	TRUE
sp|P15559|NQO1_HUMAN	NQO1	sp|P15559|NQO1_HUMAN;sp|P15559-2|NQO1_HUMAN;sp|P15559-3|NQO1_HUMAN	sp|P15559|NQO1_HUMAN;sp|P15559-2|NQO1_HUMAN;sp|P15559-3|NQO1_HUMAN	NAD(P)H dehydrogenase [quinone] 1 OS=Homo sapiens OX=9606 GN=NQO1 PE=1 SV=1;Isoform 2 of NAD(P)H dehydrogenase [quinone] 1 OS=Homo sapiens OX=9606 GN=NQO1;Isoform 3 of NAD(P)H dehydrogenase [quinone] 1 OS=Homo sapiens OX=9606 GN=NQO1	3	12	42	30.867	274	0	323.31	3//0	3//0	3//0	3//0	3//0	3//0	6464400000	13	323			-1;-1;-1	497260000	TRUE	FALSE	TRUE	TRUE	FALSE	TRUE	TRUE	FALSE	TRUE	TRUE	FALSE	TRUE	TRUE	FALSE	TRUE	TRUE	FALSE	TRUE
sp|P15586|GNS_HUMAN	GNS	sp|P15586|GNS_HUMAN;sp|P15586-2|GNS_HUMAN	sp|P15586|GNS_HUMAN;sp|P15586-2|GNS_HUMAN	N-acetylglucosamine-6-sulfatase OS=Homo sapiens OX=9606 GN=GNS PE=1 SV=3;Isoform 2 of N-acetylglucosamine-6-sulfatase OS=Homo sapiens OX=9606 GN=GNS	2	10	23.9	62.081	552	0	23.274	3//0	3//0	3//0	3//0	3//0	3//0	1945700000	25	113			-1;-1	77829000	TRUE	FALSE	TRUE	TRUE	FALSE	TRUE	TRUE	FALSE	TRUE	TRUE	FALSE	TRUE	TRUE	FALSE	TRUE	TRUE	FALSE	TRUE
sp|P15880|RS2_HUMAN	RPS2	sp|P15880|RS2_HUMAN	sp|P15880|RS2_HUMAN	40S ribosomal protein S2 OS=Homo sapiens OX=9606 GN=RPS2 PE=1 SV=2	1	12	46.8	31.324	293	0	209.84	3//0	3//0	3//0	3//0	3//0	3//0	36853000000	18	623			-1	2047400000	TRUE	FALSE	TRUE	TRUE	FALSE	TRUE	TRUE	FALSE	TRUE	TRUE	FALSE	TRUE	TRUE	FALSE	TRUE	TRUE	FALSE	TRUE
sp|P15924|DESP_HUMAN	DSP	sp|P15924|DESP_HUMAN;CON__sp|P15924|DESP_HUMAN;sp|P15924-3|DESP_HUMAN;sp|P15924-2|DESP_HUMAN;CON__sp|P15924-2|DESP_HUMAN	sp|P15924|DESP_HUMAN;CON__sp|P15924|DESP_HUMAN;sp|P15924-3|DESP_HUMAN;sp|P15924-2|DESP_HUMAN;CON__sp|P15924-2|DESP_HUMAN	Desmoplakin OS=Homo sapiens OX=9606 GN=DSP PE=1 SV=3;;Isoform DSPIa of Desmoplakin OS=Homo sapiens OX=9606 GN=DSP;Isoform DPII of Desmoplakin OS=Homo sapiens OX=9606 GN=DSP;	5	165	58.3	331.77	2871	0	323.31	3//0	3//0	3//0	3//0	3//0	3//0	229010000000	164	6163		+	-1;-1;-1;-1;-1	1396400000	TRUE	FALSE	TRUE	TRUE	FALSE	TRUE	TRUE	FALSE	TRUE	TRUE	FALSE	TRUE	TRUE	FALSE	TRUE	TRUE	FALSE	TRUE
sp|P15927|RFA2_HUMAN	RPA2	sp|P15927|RFA2_HUMAN;sp|P15927-2|RFA2_HUMAN;sp|P15927-3|RFA2_HUMAN	sp|P15927|RFA2_HUMAN;sp|P15927-2|RFA2_HUMAN;sp|P15927-3|RFA2_HUMAN	Replication protein A 32 kDa subunit OS=Homo sapiens OX=9606 GN=RPA2 PE=1 SV=1;Isoform 2 of Replication protein A 32 kDa subunit OS=Homo sapiens OX=9606 GN=RPA2;Isoform 3 of Replication protein A 32 kDa subunit OS=Homo sapiens OX=9606 GN=RPA2	3	5	41.1	29.247	270	0	105.64	3//0	3//0	3//0	3//0	3//0	3//0	1682900000	10	129			-1;-1;-1	168290000	TRUE	FALSE	TRUE	TRUE	FALSE	TRUE	TRUE	FALSE	TRUE	TRUE	FALSE	TRUE	TRUE	FALSE	TRUE	TRUE	FALSE	TRUE
sp|P16070|CD44_HUMAN	CD44	sp|P16070|CD44_HUMAN;sp|P16070-4|CD44_HUMAN;sp|P16070-5|CD44_HUMAN;sp|P16070-7|CD44_HUMAN;sp|P16070-3|CD44_HUMAN;sp|P16070-8|CD44_HUMAN;sp|P16070-11|CD44_HUMAN;sp|P16070-10|CD44_HUMAN;sp|P16070-16|CD44_HUMAN;sp|P16070-17|CD44_HUMAN;sp|P16070-6|CD44_HUMAN;sp|P16070-13|CD44_HUMAN;sp|P16070-14|CD44_HUMAN;sp|P16070-12|CD44_HUMAN;sp|P16070-18|CD44_HUMAN;sp|P16070-9|CD44_HUMAN;sp|P16070-15|CD44_HUMAN;s…	sp|P16070|CD44_HUMAN;sp|P16070-4|CD44_HUMAN;sp|P16070-5|CD44_HUMAN;sp|P16070-7|CD44_HUMAN;sp|P16070-3|CD44_HUMAN;sp|P16070-8|CD44_HUMAN;sp|P16070-11|CD44_HUMAN;sp|P16070-10|CD44_HUMAN;sp|P16070-16|CD44_HUMAN;sp|P16070-17|CD44_HUMAN;sp|P16070-6|CD44_HUMAN;sp|P16070-13|CD44_HUMAN;sp|P16070-14|CD44_HUMAN;sp|P16070-12|CD44_HUMAN;sp|P16070-18|CD44_HUMAN	CD44 antigen OS=Homo sapiens OX=9606 GN=CD44 PE=1 SV=3;Isoform 4 of CD44 antigen OS=Homo sapiens OX=9606 GN=CD44;Isoform 5 of CD44 antigen OS=Homo sapiens OX=9606 GN=CD44;Isoform 7 of CD44 antigen OS=Homo sapiens OX=9606 GN=CD44;Isoform 3 of CD44 antigen O	18	11	18.5	81.537	742	0	311.04	3//0	3//0	3//0	3//0	3//0	3//0	14650000000	27	321			-1;-1;-1;-1;-1;-1;-1;-1;-1;-1;-1;-1;-1;-1;-1;-1;-1;-1	542600000	TRUE	FALSE	TRUE	TRUE	FALSE	TRUE	TRUE	FALSE	TRUE	TRUE	FALSE	TRUE	TRUE	FALSE	TRUE	TRUE	FALSE	TRUE
sp|P16083|NQO2_HUMAN	NQO2	sp|P16083|NQO2_HUMAN	sp|P16083|NQO2_HUMAN	Ribosyldihydronicotinamide dehydrogenase [quinone] OS=Homo sapiens OX=9606 GN=NQO2 PE=1 SV=5	1	3	26.8	25.918	231	0	6.772	0//0	0//2	0//0	0//1	0//1	2//1	75533000	14	4			-1	5395200	FALSE	TRUE	FALSE	TRUE	FALSE	FALSE	FALSE	TRUE	FALSE	FALSE	FALSE	FALSE	FALSE	FALSE	FALSE	TRUE	FALSE	TRUE	Muc_WT_OKFG	Muc_WT_OKFG					Epid_KO_IRFG_cl8
sp|P16144-2|ITB4_HUMAN	ITGB4	sp|P16144-2|ITB4_HUMAN;sp|P16144-4|ITB4_HUMAN;sp|P16144-3|ITB4_HUMAN	sp|P16144-2|ITB4_HUMAN;sp|P16144-4|ITB4_HUMAN;sp|P16144-3|ITB4_HUMAN	Isoform Beta-4A of Integrin beta-4 OS=Homo sapiens OX=9606 GN=ITGB4;Isoform Beta-4D of Integrin beta-4 OS=Homo sapiens OX=9606 GN=ITGB4;Isoform Beta-4B of Integrin beta-4 OS=Homo sapiens OX=9606 GN=ITGB4	3	71	56.3	195.01	1752	0	323.31	3//0	3//0	3//0	3//0	3//0	3//0	82076000000	87	3205			-1;-1;-1	943400000	TRUE	FALSE	TRUE	TRUE	FALSE	TRUE	TRUE	FALSE	TRUE	TRUE	FALSE	TRUE	TRUE	FALSE	TRUE	TRUE	FALSE	TRUE
sp|P16152|CBR1_HUMAN	CBR1	sp|P16152|CBR1_HUMAN;sp|P16152-2|CBR1_HUMAN	sp|P16152|CBR1_HUMAN;sp|P16152-2|CBR1_HUMAN	Carbonyl reductase [NADPH] 1 OS=Homo sapiens OX=9606 GN=CBR1 PE=1 SV=3;Isoform 2 of Carbonyl reductase [NADPH] 1 OS=Homo sapiens OX=9606 GN=CBR1	2	14	69	30.375	277	0	323.31	3//0	3//0	3//0	3//0	3//0	3//0	30497000000	17	747			-1;-1	1794000000	TRUE	FALSE	TRUE	TRUE	FALSE	TRUE	TRUE	FALSE	TRUE	TRUE	FALSE	TRUE	TRUE	FALSE	TRUE	TRUE	FALSE	TRUE
sp|P16278|BGAL_HUMAN	GLB1	sp|P16278|BGAL_HUMAN;sp|P16278-3|BGAL_HUMAN;sp|P16278-2|BGAL_HUMAN	sp|P16278|BGAL_HUMAN;sp|P16278-3|BGAL_HUMAN;sp|P16278-2|BGAL_HUMAN	Beta-galactosidase OS=Homo sapiens OX=9606 GN=GLB1 PE=1 SV=2;Isoform 3 of Beta-galactosidase OS=Homo sapiens OX=9606 GN=GLB1;Isoform 2 of Beta-galactosidase OS=Homo sapiens OX=9606 GN=GLB1	3	11	23.8	76.074	677	0	46.259	3//0	3//0	3//0	3//0	3//0	3//0	2802700000	24	131			-1;-1;-1	116780000	TRUE	FALSE	TRUE	TRUE	FALSE	TRUE	TRUE	FALSE	TRUE	TRUE	FALSE	TRUE	TRUE	FALSE	TRUE	TRUE	FALSE	TRUE
sp|P16333|NCK1_HUMAN	NCK1	sp|P16333|NCK1_HUMAN;sp|P16333-2|NCK1_HUMAN	sp|P16333|NCK1_HUMAN;sp|P16333-2|NCK1_HUMAN	Cytoplasmic protein NCK1 OS=Homo sapiens OX=9606 GN=NCK1 PE=1 SV=1;Isoform 2 of Cytoplasmic protein NCK1 OS=Homo sapiens OX=9606 GN=NCK1	2	7	34.7	42.864	377	0	6.7126	2//0	2//1	2//1	3//0	1//1	3//0	159900000	19	20			-1;-1	8415800	TRUE	FALSE	FALSE	TRUE	FALSE	TRUE	TRUE	FALSE	TRUE	TRUE	FALSE	TRUE	TRUE	FALSE	FALSE	TRUE	FALSE	TRUE
sp|P16401|H15_HUMAN	H1-5	sp|P16401|H15_HUMAN	sp|P16401|H15_HUMAN	Histone H1.5 OS=Homo sapiens OX=9606 GN=H1-5 PE=1 SV=3	1	4	21.2	22.58	226	0	51.709	3//0	3//0	3//0	3//0	3//0	3//0	5503200000	10	201			-1	550320000	TRUE	FALSE	TRUE	TRUE	FALSE	TRUE	TRUE	FALSE	TRUE	TRUE	FALSE	TRUE	TRUE	FALSE	TRUE	TRUE	FALSE	TRUE
sp|P16435|NCPR_HUMAN	POR	sp|P16435|NCPR_HUMAN	sp|P16435|NCPR_HUMAN	NADPH--cytochrome P450 reductase OS=Homo sapiens OX=9606 GN=POR PE=1 SV=2	1	11	24.8	76.689	677	0	67.916	2//1	2//1	3//0	3//0	3//0	3//0	963110000	37	57			-1	26030000	TRUE	FALSE	TRUE	TRUE	FALSE	TRUE	TRUE	FALSE	TRUE	TRUE	FALSE	TRUE	TRUE	FALSE	TRUE	TRUE	FALSE	TRUE
sp|P16455|MGMT_HUMAN	MGMT	sp|P16455|MGMT_HUMAN	sp|P16455|MGMT_HUMAN	Methylated-DNA--protein-cysteine methyltransferase OS=Homo sapiens OX=9606 GN=MGMT PE=1 SV=1	1	5	33.8	21.646	207	0	25.879	3//0	3//0	3//0	0//0	0//0	0//0	323980000	9	52			-1	35998000	TRUE	FALSE	TRUE	TRUE	FALSE	TRUE	TRUE	FALSE	TRUE	FALSE	TRUE	FALSE	FALSE	TRUE	FALSE	FALSE	TRUE	FALSE	Epid_WT_NTERT	Epid_WT_NTERT	Epid_KO_IRFG_cl8	Epid_KO_IRFG_cl8	Epid_KO_IRFG_cl10	Epid_KO_IRFG_cl10
sp|P16615-5|AT2A2_HUMAN	ATP2A2	sp|P16615-5|AT2A2_HUMAN;sp|P16615-2|AT2A2_HUMAN;sp|P16615-3|AT2A2_HUMAN;sp|P16615|AT2A2_HUMAN;sp|P16615-4|AT2A2_HUMAN	sp|P16615-5|AT2A2_HUMAN;sp|P16615-2|AT2A2_HUMAN;sp|P16615-3|AT2A2_HUMAN;sp|P16615|AT2A2_HUMAN;sp|P16615-4|AT2A2_HUMAN	Isoform 5 of Sarcoplasmic/endoplasmic reticulum calcium ATPase 2 OS=Homo sapiens OX=9606 GN=ATP2A2;Isoform 2 of Sarcoplasmic/endoplasmic reticulum calcium ATPase 2 OS=Homo sapiens OX=9606 GN=ATP2A2;Isoform 3 of Sarcoplasmic/endoplasmic reticulum calcium AT	5	34	42.8	109.73	997	0	323.31	3//0	3//0	3//0	3//0	3//0	3//0	30256000000	45	842			-1;-1;-1;-1;-1	672360000	TRUE	FALSE	TRUE	TRUE	FALSE	TRUE	TRUE	FALSE	TRUE	TRUE	FALSE	TRUE	TRUE	FALSE	TRUE	TRUE	FALSE	TRUE
sp|P16930|FAAA_HUMAN	FAH	sp|P16930|FAAA_HUMAN	sp|P16930|FAAA_HUMAN	Fumarylacetoacetase OS=Homo sapiens OX=9606 GN=FAH PE=1 SV=2	1	7	25.5	46.374	419	0	17.35	3//0	3//0	3//0	3//0	3//0	3//0	1180800000	21	84			-1	56229000	TRUE	FALSE	TRUE	TRUE	FALSE	TRUE	TRUE	FALSE	TRUE	TRUE	FALSE	TRUE	TRUE	FALSE	TRUE	TRUE	FALSE	TRUE
sp|P16949|STMN1_HUMAN	STMN1	sp|P16949|STMN1_HUMAN;sp|P16949-2|STMN1_HUMAN	sp|P16949|STMN1_HUMAN;sp|P16949-2|STMN1_HUMAN	Stathmin OS=Homo sapiens OX=9606 GN=STMN1 PE=1 SV=3;Isoform 2 of Stathmin OS=Homo sapiens OX=9606 GN=STMN1	2	5	28.9	17.302	149	0	42.284	3//0	3//0	3//0	3//0	3//0	3//0	11208000000	9	275			-1;-1	1245400000	TRUE	FALSE	TRUE	TRUE	FALSE	TRUE	TRUE	FALSE	TRUE	TRUE	FALSE	TRUE	TRUE	FALSE	TRUE	TRUE	FALSE	TRUE
sp|P16989|YBOX3_HUMAN	YBX3	sp|P16989|YBOX3_HUMAN;sp|P16989-2|YBOX3_HUMAN;sp|P16989-3|YBOX3_HUMAN;sp|Q9Y2T7|YBOX2_HUMAN	sp|P16989|YBOX3_HUMAN;sp|P16989-2|YBOX3_HUMAN;sp|P16989-3|YBOX3_HUMAN	Y-box-binding protein 3 OS=Homo sapiens OX=9606 GN=YBX3 PE=1 SV=4;Isoform 2 of Y-box-binding protein 3 OS=Homo sapiens OX=9606 GN=YBX3;Isoform 3 of Y-box-binding protein 3 OS=Homo sapiens OX=9606 GN=YBX3	4	17	64.8	40.089	372	0	323.31	3//0	3//0	3//0	3//0	3//0	3//0	15442000000	15	883			-1;-1;-1;-1	1029500000	TRUE	FALSE	TRUE	TRUE	FALSE	TRUE	TRUE	FALSE	TRUE	TRUE	FALSE	TRUE	TRUE	FALSE	TRUE	TRUE	FALSE	TRUE
sp|P17050|NAGAB_HUMAN	NAGA	sp|P17050|NAGAB_HUMAN	sp|P17050|NAGAB_HUMAN	Alpha-N-acetylgalactosaminidase OS=Homo sapiens OX=9606 GN=NAGA PE=1 SV=2	1	5	15.3	46.564	411	0	13.474	3//0	3//0	3//0	3//0	3//0	3//0	9931300000	17	39			-1	584200000	TRUE	FALSE	TRUE	TRUE	FALSE	TRUE	TRUE	FALSE	TRUE	TRUE	FALSE	TRUE	TRUE	FALSE	TRUE	TRUE	FALSE	TRUE
sp|P17096|HMGA1_HUMAN	HMGA1	sp|P17096|HMGA1_HUMAN;sp|P17096-3|HMGA1_HUMAN	sp|P17096|HMGA1_HUMAN;sp|P17096-3|HMGA1_HUMAN	High mobility group protein HMG-I/HMG-Y OS=Homo sapiens OX=9606 GN=HMGA1 PE=1 SV=3;Isoform HMG-R of High mobility group protein HMG-I/HMG-Y OS=Homo sapiens OX=9606 GN=HMGA1	2	5	37.4	11.676	107	0	28.968	3//0	3//0	3//0	3//0	3//0	3//0	6052500000	6	238			-1;-1	1008700000	TRUE	FALSE	TRUE	TRUE	FALSE	TRUE	TRUE	FALSE	TRUE	TRUE	FALSE	TRUE	TRUE	FALSE	TRUE	TRUE	FALSE	TRUE
sp|P17174|AATC_HUMAN	GOT1	sp|P17174|AATC_HUMAN;sp|P17174-2|AATC_HUMAN	sp|P17174|AATC_HUMAN;sp|P17174-2|AATC_HUMAN	Aspartate aminotransferase, cytoplasmic OS=Homo sapiens OX=9606 GN=GOT1 PE=1 SV=3;Isoform 2 of Aspartate aminotransferase, cytoplasmic OS=Homo sapiens OX=9606 GN=GOT1	2	19	62	46.247	413	0	217.31	3//0	3//0	3//0	3//0	3//0	3//0	11720000000	22	573			-1;-1	532710000	TRUE	FALSE	TRUE	TRUE	FALSE	TRUE	TRUE	FALSE	TRUE	TRUE	FALSE	TRUE	TRUE	FALSE	TRUE	TRUE	FALSE	TRUE
sp|P17275|JUNB_HUMAN	JUNB	sp|P17275|JUNB_HUMAN	sp|P17275|JUNB_HUMAN	Transcription factor jun-B OS=Homo sapiens OX=9606 GN=JUNB PE=1 SV=1	1	4	27.4	35.879	347	0	323.31	3//0	3//0	3//0	3//0	3//0	2//1	274290000	13	59			-1	21100000	TRUE	FALSE	TRUE	TRUE	FALSE	TRUE	TRUE	FALSE	TRUE	TRUE	FALSE	TRUE	TRUE	FALSE	TRUE	TRUE	FALSE	TRUE
sp|P17301|ITA2_HUMAN	ITGA2	sp|P17301|ITA2_HUMAN	sp|P17301|ITA2_HUMAN	Integrin alpha-2 OS=Homo sapiens OX=9606 GN=ITGA2 PE=1 SV=1	1	23	32.2	129.29	1181	0	323.31	3//0	3//0	3//0	3//0	3//0	3//0	6944900000	45	581			-1	154330000	TRUE	FALSE	TRUE	TRUE	FALSE	TRUE	TRUE	FALSE	TRUE	TRUE	FALSE	TRUE	TRUE	FALSE	TRUE	TRUE	FALSE	TRUE
sp|P17302|CXA1_HUMAN	GJA1	sp|P17302|CXA1_HUMAN	sp|P17302|CXA1_HUMAN	Gap junction alpha-1 protein OS=Homo sapiens OX=9606 GN=GJA1 PE=1 SV=2	1	5	24.1	43.008	382	0	323.31	3//0	3//0	3//0	3//0	3//0	2//0	607710000	19	143			-1	31985000	TRUE	FALSE	TRUE	TRUE	FALSE	TRUE	TRUE	FALSE	TRUE	TRUE	FALSE	TRUE	TRUE	FALSE	TRUE	TRUE	FALSE	FALSE
sp|P17480-2|UBF1_HUMAN	UBTF	sp|P17480-2|UBF1_HUMAN;sp|P17480|UBF1_HUMAN	sp|P17480-2|UBF1_HUMAN;sp|P17480|UBF1_HUMAN	Isoform UBF2 of Nucleolar transcription factor 1 OS=Homo sapiens OX=9606 GN=UBTF;Nucleolar transcription factor 1 OS=Homo sapiens OX=9606 GN=UBTF PE=1 SV=1	2	11	19.8	84.936	727	0	19.817	3//0	3//0	3//0	2//1	2//1	3//0	791840000	35	81			-1;-1	22624000	TRUE	FALSE	TRUE	TRUE	FALSE	TRUE	TRUE	FALSE	TRUE	TRUE	FALSE	TRUE	TRUE	FALSE	TRUE	TRUE	FALSE	TRUE
sp|P17612-2|KAPCA_HUMAN	PRKACA	sp|P17612-2|KAPCA_HUMAN;sp|P17612|KAPCA_HUMAN;sp|P22694-10|KAPCB_HUMAN;sp|P22694-4|KAPCB_HUMAN;sp|P22694-3|KAPCB_HUMAN;sp|P22694|KAPCB_HUMAN;sp|P22694-5|KAPCB_HUMAN;sp|P22694-7|KAPCB_HUMAN;sp|P22694-6|KAPCB_HUMAN;sp|P22694-9|KAPCB_HUMAN;sp|P22694-2|KAPCB_HUMAN;sp|P22694-8|KAPCB_HUMAN;sp|P22612|KAPCG_HUMAN	sp|P17612-2|KAPCA_HUMAN;sp|P17612|KAPCA_HUMAN;sp|P22694-10|KAPCB_HUMAN;sp|P22694-4|KAPCB_HUMAN;sp|P22694-3|KAPCB_HUMAN;sp|P22694|KAPCB_HUMAN;sp|P22694-5|KAPCB_HUMAN;sp|P22694-7|KAPCB_HUMAN;sp|P22694-6|KAPCB_HUMAN;sp|P22694-9|KAPCB_HUMAN;sp|P22694-2|KAPCB_HUMAN	Isoform 2 of cAMP-dependent protein kinase catalytic subunit alpha OS=Homo sapiens OX=9606 GN=PRKACA;cAMP-dependent protein kinase catalytic subunit alpha OS=Homo sapiens OX=9606 GN=PRKACA PE=1 SV=2;Isoform 10 of cAMP-dependent protein kinase catalytic sub	13	7	30.6	39.821	343	0	33.597	3//0	3//0	3//0	3//0	2//1	3//0	890800000	17	70			-1;-1;-1;-1;-1;-1;-1;-1;-1;-1;-1;-1;-1	52400000	TRUE	FALSE	TRUE	TRUE	FALSE	TRUE	TRUE	FALSE	TRUE	TRUE	FALSE	TRUE	TRUE	FALSE	TRUE	TRUE	FALSE	TRUE
sp|P17655|CAN2_HUMAN	CAPN2	sp|P17655|CAN2_HUMAN	sp|P17655|CAN2_HUMAN	Calpain-2 catalytic subunit OS=Homo sapiens OX=9606 GN=CAPN2 PE=1 SV=6	1	35	65.7	79.994	700	0	323.31	3//0	3//0	3//0	3//0	3//0	3//0	41075000000	33	1682			-1	1244700000	TRUE	FALSE	TRUE	TRUE	FALSE	TRUE	TRUE	FALSE	TRUE	TRUE	FALSE	TRUE	TRUE	FALSE	TRUE	TRUE	FALSE	TRUE
sp|P17706-2|PTN2_HUMAN	PTPN2	sp|P17706-2|PTN2_HUMAN;sp|P17706-4|PTN2_HUMAN;sp|P17706|PTN2_HUMAN;sp|P17706-3|PTN2_HUMAN	sp|P17706-2|PTN2_HUMAN;sp|P17706-4|PTN2_HUMAN;sp|P17706|PTN2_HUMAN;sp|P17706-3|PTN2_HUMAN	Isoform 2 of Tyrosine-protein phosphatase non-receptor type 2 OS=Homo sapiens OX=9606 GN=PTPN2;Isoform 4 of Tyrosine-protein phosphatase non-receptor type 2 OS=Homo sapiens OX=9606 GN=PTPN2;Tyrosine-protein phosphatase non-receptor type 2 OS=Homo sapiens O	4	2	9.3	45.168	387	0.0025862	2.6623	0//1	0//0	0//0	0//1	1//1	1//1	67397000	24	3			-1;-1;-1;-1	2808200	FALSE	FALSE	FALSE	FALSE	TRUE	FALSE	FALSE	TRUE	FALSE	FALSE	FALSE	FALSE	TRUE	FALSE	FALSE	TRUE	FALSE	FALSE	Muc_WT_OKFG
sp|P17812|PYRG1_HUMAN	CTPS1	sp|P17812|PYRG1_HUMAN;sp|P17812-2|PYRG1_HUMAN;sp|Q9NRF8|PYRG2_HUMAN	sp|P17812|PYRG1_HUMAN;sp|P17812-2|PYRG1_HUMAN	CTP synthase 1 OS=Homo sapiens OX=9606 GN=CTPS1 PE=1 SV=2;Isoform 2 of CTP synthase 1 OS=Homo sapiens OX=9606 GN=CTPS1	3	22	49.7	66.69	591	0	180.73	3//0	3//0	3//0	3//0	3//0	3//0	6152500000	28	369			-1;-1;-1	219730000	TRUE	FALSE	TRUE	TRUE	FALSE	TRUE	TRUE	FALSE	TRUE	TRUE	FALSE	TRUE	TRUE	FALSE	TRUE	TRUE	FALSE	TRUE
sp|P17844|DDX5_HUMAN	DDX5	sp|P17844|DDX5_HUMAN;sp|P17844-2|DDX5_HUMAN	sp|P17844|DDX5_HUMAN;sp|P17844-2|DDX5_HUMAN	Probable ATP-dependent RNA helicase DDX5 OS=Homo sapiens OX=9606 GN=DDX5 PE=1 SV=1;Isoform 2 of Probable ATP-dependent RNA helicase DDX5 OS=Homo sapiens OX=9606 GN=DDX5	2	28	55	69.147	614	0	267.55	3//0	3//0	3//0	3//0	3//0	3//0	19373000000	33	796			-1;-1	587070000	TRUE	FALSE	TRUE	TRUE	FALSE	TRUE	TRUE	FALSE	TRUE	TRUE	FALSE	TRUE	TRUE	FALSE	TRUE	TRUE	FALSE	TRUE
sp|P17858|PFKAL_HUMAN	PFKL	sp|P17858|PFKAL_HUMAN;sp|P17858-2|PFKAL_HUMAN	sp|P17858|PFKAL_HUMAN;sp|P17858-2|PFKAL_HUMAN	ATP-dependent 6-phosphofructokinase, liver type OS=Homo sapiens OX=9606 GN=PFKL PE=1 SV=6;Isoform 2 of ATP-dependent 6-phosphofructokinase, liver type OS=Homo sapiens OX=9606 GN=PFKL	2	23	48.5	85.018	780	0	289.25	3//0	3//0	3//0	3//0	3//0	3//0	6726500000	35	341			-1;-1	192190000	TRUE	FALSE	TRUE	TRUE	FALSE	TRUE	TRUE	FALSE	TRUE	TRUE	FALSE	TRUE	TRUE	FALSE	TRUE	TRUE	FALSE	TRUE
sp|P17900|SAP3_HUMAN	GM2A	sp|P17900|SAP3_HUMAN	sp|P17900|SAP3_HUMAN	Ganglioside GM2 activator OS=Homo sapiens OX=9606 GN=GM2A PE=1 SV=4	1	7	50.8	20.838	193	0	53.88	3//0	3//0	3//0	3//0	3//0	3//0	11730000000	8	214			-1	1466300000	TRUE	FALSE	TRUE	TRUE	FALSE	TRUE	TRUE	FALSE	TRUE	TRUE	FALSE	TRUE	TRUE	FALSE	TRUE	TRUE	FALSE	TRUE
sp|P17931|LEG3_HUMAN	LGALS3	sp|P17931|LEG3_HUMAN	sp|P17931|LEG3_HUMAN	Galectin-3 OS=Homo sapiens OX=9606 GN=LGALS3 PE=1 SV=5	1	7	32.4	26.152	250	0	56.889	3//0	3//0	3//0	3//0	3//0	3//0	11841000000	9	391			-1	1315600000	TRUE	FALSE	TRUE	TRUE	FALSE	TRUE	TRUE	FALSE	TRUE	TRUE	FALSE	TRUE	TRUE	FALSE	TRUE	TRUE	FALSE	TRUE
sp|P17980|PRS6A_HUMAN	PSMC3	sp|P17980|PRS6A_HUMAN	sp|P17980|PRS6A_HUMAN	26S proteasome regulatory subunit 6A OS=Homo sapiens OX=9606 GN=PSMC3 PE=1 SV=3	1	17	51.9	49.203	439	0	270.4	3//0	3//0	3//0	3//0	3//0	3//0	11694000000	26	510			-1	449780000	TRUE	FALSE	TRUE	TRUE	FALSE	TRUE	TRUE	FALSE	TRUE	TRUE	FALSE	TRUE	TRUE	FALSE	TRUE	TRUE	FALSE	TRUE
sp|P17987|TCPA_HUMAN	TCP1	sp|P17987|TCPA_HUMAN	sp|P17987|TCPA_HUMAN	T-complex protein 1 subunit alpha OS=Homo sapiens OX=9606 GN=TCP1 PE=1 SV=1	1	31	67.4	60.343	556	0	323.31	3//0	3//0	3//0	3//0	3//0	3//0	44053000000	31	1087			-1	1421100000	TRUE	FALSE	TRUE	TRUE	FALSE	TRUE	TRUE	FALSE	TRUE	TRUE	FALSE	TRUE	TRUE	FALSE	TRUE	TRUE	FALSE	TRUE
sp|P18031|PTN1_HUMAN	PTPN1	sp|P18031|PTN1_HUMAN	sp|P18031|PTN1_HUMAN	Tyrosine-protein phosphatase non-receptor type 1 OS=Homo sapiens OX=9606 GN=PTPN1 PE=1 SV=1	1	17	50.8	49.966	435	0	220.7	3//0	3//0	3//0	3//0	3//0	3//0	7213600000	27	539			-1	267170000	TRUE	FALSE	TRUE	TRUE	FALSE	TRUE	TRUE	FALSE	TRUE	TRUE	FALSE	TRUE	TRUE	FALSE	TRUE	TRUE	FALSE	TRUE
sp|P18077|RL35A_HUMAN	RPL35A	sp|P18077|RL35A_HUMAN	sp|P18077|RL35A_HUMAN	60S ribosomal protein L35a OS=Homo sapiens OX=9606 GN=RPL35A PE=1 SV=2	1	3	20.9	12.538	110	0	9.1988	3//0	3//0	3//0	3//0	3//0	3//0	2627600000	7	58			-1	375370000	TRUE	FALSE	TRUE	TRUE	FALSE	TRUE	TRUE	FALSE	TRUE	TRUE	FALSE	TRUE	TRUE	FALSE	TRUE	TRUE	FALSE	TRUE
sp|P18084|ITB5_HUMAN	ITGB5	sp|P18084|ITB5_HUMAN	sp|P18084|ITB5_HUMAN	Integrin beta-5 OS=Homo sapiens OX=9606 GN=ITGB5 PE=1 SV=1	1	4	9.3	88.053	799	0	36.174	3//0	3//0	3//0	3//0	3//0	3//0	104820000	44	55			-1	2382200	TRUE	FALSE	TRUE	TRUE	FALSE	TRUE	TRUE	FALSE	TRUE	TRUE	FALSE	TRUE	TRUE	FALSE	TRUE	TRUE	FALSE	TRUE
sp|P18085|ARF4_HUMAN	ARF4	sp|P18085|ARF4_HUMAN	sp|P18085|ARF4_HUMAN	ADP-ribosylation factor 4 OS=Homo sapiens OX=9606 GN=ARF4 PE=1 SV=3	1	5	60.6	20.511	180	0	13.892	3//0	3//0	3//0	3//0	3//0	3//0	4148800000	11	138			-1	377160000	TRUE	FALSE	TRUE	TRUE	FALSE	TRUE	TRUE	FALSE	TRUE	TRUE	FALSE	TRUE	TRUE	FALSE	TRUE	TRUE	FALSE	TRUE
sp|P18124|RL7_HUMAN	RPL7	sp|P18124|RL7_HUMAN	sp|P18124|RL7_HUMAN	60S ribosomal protein L7 OS=Homo sapiens OX=9606 GN=RPL7 PE=1 SV=1	1	16	52	29.225	248	0	323.31	3//0	3//0	3//0	3//0	3//0	3//0	36818000000	12	682			-1	3068100000	TRUE	FALSE	TRUE	TRUE	FALSE	TRUE	TRUE	FALSE	TRUE	TRUE	FALSE	TRUE	TRUE	FALSE	TRUE	TRUE	FALSE	TRUE
sp|P18206|VINC_HUMAN	VCL	sp|P18206|VINC_HUMAN;sp|P18206-2|VINC_HUMAN;sp|P18206-3|VINC_HUMAN	sp|P18206|VINC_HUMAN;sp|P18206-2|VINC_HUMAN	Vinculin OS=Homo sapiens OX=9606 GN=VCL PE=1 SV=4;Isoform 1 of Vinculin OS=Homo sapiens OX=9606 GN=VCL	3	52	57.7	123.8	1134	0	323.31	3//0	3//0	3//0	3//0	3//0	3//0	48377000000	74	1704			-1;-1;-1	653750000	TRUE	FALSE	TRUE	TRUE	FALSE	TRUE	TRUE	FALSE	TRUE	TRUE	FALSE	TRUE	TRUE	FALSE	TRUE	TRUE	FALSE	TRUE
sp|P18440|ARY1_HUMAN	NAT1	sp|P18440|ARY1_HUMAN	sp|P18440|ARY1_HUMAN	Arylamine N-acetyltransferase 1 OS=Homo sapiens OX=9606 GN=NAT1 PE=1 SV=2	1	2	10.7	33.898	290	0.00030788	4.1631	3//0	2//0	3//0	1//0	2//0	0//0	37459000	15	23			-1	2497200	TRUE	FALSE	TRUE	TRUE	FALSE	FALSE	TRUE	FALSE	TRUE	FALSE	FALSE	FALSE	TRUE	FALSE	FALSE	FALSE	TRUE	FALSE	Epid_WT_NTERT	Epid_WT_NTERT
sp|P18510-4|IL1RA_HUMAN	IL1RN	sp|P18510-4|IL1RA_HUMAN;sp|P18510-2|IL1RA_HUMAN;sp|P18510|IL1RA_HUMAN;sp|P18510-3|IL1RA_HUMAN	sp|P18510-4|IL1RA_HUMAN;sp|P18510-2|IL1RA_HUMAN;sp|P18510|IL1RA_HUMAN;sp|P18510-3|IL1RA_HUMAN	Isoform 4 of Interleukin-1 receptor antagonist protein OS=Homo sapiens OX=9606 GN=IL1RN;Isoform 2 of Interleukin-1 receptor antagonist protein OS=Homo sapiens OX=9606 GN=IL1RN;Interleukin-1 receptor antagonist protein OS=Homo sapiens OX=9606 GN=IL1RN PE=1	4	4	67.8	16.142	143	0	108.82	3//0	3//0	3//0	3//0	3//0	3//0	2424300000	6	149			-1;-1;-1;-1	404050000	TRUE	FALSE	TRUE	TRUE	FALSE	TRUE	TRUE	FALSE	TRUE	TRUE	FALSE	TRUE	TRUE	FALSE	TRUE	TRUE	FALSE	TRUE
sp|P18564|ITB6_HUMAN	ITGB6	sp|P18564|ITB6_HUMAN;sp|P18564-2|ITB6_HUMAN	sp|P18564|ITB6_HUMAN;sp|P18564-2|ITB6_HUMAN	Integrin beta-6 OS=Homo sapiens OX=9606 GN=ITGB6 PE=1 SV=2;Isoform 2 of Integrin beta-6 OS=Homo sapiens OX=9606 GN=ITGB6	2	14	28.4	85.935	788	0	91.148	3//0	3//0	3//0	3//0	3//0	3//0	1428100000	36	167			-1;-1	39669000	TRUE	FALSE	TRUE	TRUE	FALSE	TRUE	TRUE	FALSE	TRUE	TRUE	FALSE	TRUE	TRUE	FALSE	TRUE	TRUE	FALSE	TRUE
sp|P18583-2|SON_HUMAN	SON	sp|P18583-2|SON_HUMAN;sp|P18583-5|SON_HUMAN;sp|P18583-10|SON_HUMAN;sp|P18583-3|SON_HUMAN;sp|P18583-4|SON_HUMAN;sp|P18583-7|SON_HUMAN;sp|P18583|SON_HUMAN;sp|P18583-9|SON_HUMAN;sp|P18583-6|SON_HUMAN;sp|P18583-8|SON_HUMAN	sp|P18583-2|SON_HUMAN;sp|P18583-5|SON_HUMAN;sp|P18583-10|SON_HUMAN;sp|P18583-3|SON_HUMAN;sp|P18583-4|SON_HUMAN;sp|P18583-7|SON_HUMAN;sp|P18583|SON_HUMAN;sp|P18583-9|SON_HUMAN;sp|P18583-6|SON_HUMAN;sp|P18583-8|SON_HUMAN	Isoform A of Protein SON OS=Homo sapiens OX=9606 GN=SON;Isoform D of Protein SON OS=Homo sapiens OX=9606 GN=SON;Isoform J of Protein SON OS=Homo sapiens OX=9606 GN=SON;Isoform B of Protein SON OS=Homo sapiens OX=9606 GN=SON;Isoform C of Protein SON OS=Homo	10	10	7.8	232.3	2140	0	67.104	3//0	3//0	3//0	3//0	3//0	3//0	773190000	65	114			-1;-1;-1;-1;-1;-1;-1;-1;-1;-1	11895000	TRUE	FALSE	TRUE	TRUE	FALSE	TRUE	TRUE	FALSE	TRUE	TRUE	FALSE	TRUE	TRUE	FALSE	TRUE	TRUE	FALSE	TRUE
sp|P18615-3|NELFE_HUMAN	NELFE	sp|P18615-3|NELFE_HUMAN;sp|P18615|NELFE_HUMAN;sp|P18615-4|NELFE_HUMAN	sp|P18615-3|NELFE_HUMAN;sp|P18615|NELFE_HUMAN;sp|P18615-4|NELFE_HUMAN	Isoform 2 of Negative elongation factor E OS=Homo sapiens OX=9606 GN=NELFE;Negative elongation factor E OS=Homo sapiens OX=9606 GN=NELFE PE=1 SV=3;Isoform 3 of Negative elongation factor E OS=Homo sapiens OX=9606 GN=NELFE	3	4	16.3	43.924	387	0	11.04	3//0	2//0	3//0	2//1	3//0	3//0	32020000	19	33			-1;-1;-1	1685300	TRUE	FALSE	TRUE	TRUE	FALSE	FALSE	TRUE	FALSE	TRUE	TRUE	FALSE	TRUE	TRUE	FALSE	TRUE	TRUE	FALSE	TRUE
sp|P18621-3|RL17_HUMAN	RPL17	sp|P18621-3|RL17_HUMAN;sp|P18621|RL17_HUMAN;sp|P18621-2|RL17_HUMAN	sp|P18621-3|RL17_HUMAN;sp|P18621|RL17_HUMAN;sp|P18621-2|RL17_HUMAN	Isoform 3 of 60S ribosomal protein L17 OS=Homo sapiens OX=9606 GN=RPL17;60S ribosomal protein L17 OS=Homo sapiens OX=9606 GN=RPL17 PE=1 SV=3;Isoform 2 of 60S ribosomal protein L17 OS=Homo sapiens OX=9606 GN=RPL17	3	7	34.6	26.372	228	0	272.08	3//0	3//0	3//0	3//0	3//0	3//0	17310000000	12	510			-1;-1;-1	1442500000	TRUE	FALSE	TRUE	TRUE	FALSE	TRUE	TRUE	FALSE	TRUE	TRUE	FALSE	TRUE	TRUE	FALSE	TRUE	TRUE	FALSE	TRUE
sp|P18669|PGAM1_HUMAN	PGAM1	sp|P18669|PGAM1_HUMAN;sp|P15259|PGAM2_HUMAN	sp|P18669|PGAM1_HUMAN	Phosphoglycerate mutase 1 OS=Homo sapiens OX=9606 GN=PGAM1 PE=1 SV=2	2	15	72	28.804	254	0	323.31	3//0	3//0	3//0	3//0	3//0	3//0	90068000000	13	1270			-1;-1	6928300000	TRUE	FALSE	TRUE	TRUE	FALSE	TRUE	TRUE	FALSE	TRUE	TRUE	FALSE	TRUE	TRUE	FALSE	TRUE	TRUE	FALSE	TRUE
sp|P18754|RCC1_HUMAN	RCC1	sp|P18754|RCC1_HUMAN;sp|P18754-2|RCC1_HUMAN	sp|P18754|RCC1_HUMAN;sp|P18754-2|RCC1_HUMAN	Regulator of chromosome condensation OS=Homo sapiens OX=9606 GN=RCC1 PE=1 SV=1;Isoform 2 of Regulator of chromosome condensation OS=Homo sapiens OX=9606 GN=RCC1	2	13	51.8	44.969	421	0	285.21	3//0	3//0	3//0	3//0	3//0	3//0	4053200000	17	267			-1;-1	238420000	TRUE	FALSE	TRUE	TRUE	FALSE	TRUE	TRUE	FALSE	TRUE	TRUE	FALSE	TRUE	TRUE	FALSE	TRUE	TRUE	FALSE	TRUE
sp|P18827|SDC1_HUMAN	SDC1	sp|P18827|SDC1_HUMAN	sp|P18827|SDC1_HUMAN	Syndecan-1 OS=Homo sapiens OX=9606 GN=SDC1 PE=1 SV=3	1	5	16.1	32.461	310	0	213.2	3//0	3//0	3//0	3//0	3//0	3//0	5819200000	7	172			-1	831310000	TRUE	FALSE	TRUE	TRUE	FALSE	TRUE	TRUE	FALSE	TRUE	TRUE	FALSE	TRUE	TRUE	FALSE	TRUE	TRUE	FALSE	TRUE
sp|P18858-2|DNLI1_HUMAN	LIG1	sp|P18858-2|DNLI1_HUMAN;sp|P18858-3|DNLI1_HUMAN;sp|P18858|DNLI1_HUMAN	sp|P18858-2|DNLI1_HUMAN;sp|P18858-3|DNLI1_HUMAN;sp|P18858|DNLI1_HUMAN	Isoform 2 of DNA ligase 1 OS=Homo sapiens OX=9606 GN=LIG1;Isoform 3 of DNA ligase 1 OS=Homo sapiens OX=9606 GN=LIG1;DNA ligase 1 OS=Homo sapiens OX=9606 GN=LIG1 PE=1 SV=1	3	3	5.6	88.515	801	0.0026155	2.8848	3//0	1//0	0//0	0//1	0//0	0//0	14985000	41	6			-1;-1;-1	365500	TRUE	FALSE	TRUE	FALSE	FALSE	FALSE	FALSE	TRUE	FALSE	FALSE	FALSE	FALSE	FALSE	TRUE	FALSE	FALSE	TRUE	FALSE					Epid_KO_IRFG_cl10	Epid_KO_IRFG_cl10
sp|P18859|ATP5J_HUMAN	ATP5PF	sp|P18859|ATP5J_HUMAN;sp|P18859-2|ATP5J_HUMAN	sp|P18859|ATP5J_HUMAN;sp|P18859-2|ATP5J_HUMAN	ATP synthase-coupling factor 6, mitochondrial OS=Homo sapiens OX=9606 GN=ATP5PF PE=1 SV=1;Isoform 2 of ATP synthase-coupling factor 6, mitochondrial OS=Homo sapiens OX=9606 GN=ATP5PF	2	6	51.9	12.587	108	0	323.31	3//0	3//0	3//0	3//0	3//0	3//0	5623100000	6	242			-1;-1	937180000	TRUE	FALSE	TRUE	TRUE	FALSE	TRUE	TRUE	FALSE	TRUE	TRUE	FALSE	TRUE	TRUE	FALSE	TRUE	TRUE	FALSE	TRUE
sp|P18887|XRCC1_HUMAN	XRCC1	sp|P18887|XRCC1_HUMAN	sp|P18887|XRCC1_HUMAN	DNA repair protein XRCC1 OS=Homo sapiens OX=9606 GN=XRCC1 PE=1 SV=2	1	5	14.1	69.476	633	0.00032776	5.756	2//1	2//1	2//0	1//2	0//3	0//3	218120000	28	14			-1	7789900	TRUE	FALSE	TRUE	TRUE	FALSE	TRUE	TRUE	FALSE	FALSE	TRUE	FALSE	TRUE	TRUE	FALSE	TRUE	TRUE	FALSE	TRUE
sp|P19013|K2C4_HUMAN	KRT4	sp|P19013|K2C4_HUMAN;CON__sp|P19013|K2C4_HUMAN	sp|P19013|K2C4_HUMAN;CON__sp|P19013|K2C4_HUMAN	Keratin, type II cytoskeletal 4 OS=Homo sapiens OX=9606 GN=KRT4 PE=1 SV=5;	2	4	20	56.143	520	0	6.0518	0//3	0//3	3//0	1//2	0//3	0//3	81866000	28	8		+	-1;-1	2923800	FALSE	TRUE	FALSE	FALSE	TRUE	FALSE	TRUE	FALSE	TRUE	FALSE	FALSE	FALSE	FALSE	TRUE	FALSE	FALSE	TRUE	FALSE	Epid_WT_NTERT	Epid_WT_NTERT					Epid_WT_NTERT
sp|P19105|ML12A_HUMAN	MYL12A	sp|P19105|ML12A_HUMAN;sp|O14950|ML12B_HUMAN;sp|P24844|MYL9_HUMAN;sp|P24844-2|MYL9_HUMAN	sp|P19105|ML12A_HUMAN;sp|O14950|ML12B_HUMAN	Myosin regulatory light chain 12A OS=Homo sapiens OX=9606 GN=MYL12A PE=1 SV=2;Myosin regulatory light chain 12B OS=Homo sapiens OX=9606 GN=MYL12B PE=1 SV=2	4	13	66.7	19.794	171	0	323.31	3//0	3//0	3//0	3//0	3//0	3//0	72674000000	9	1123			-1;-1;-1;-1	8074900000	TRUE	FALSE	TRUE	TRUE	FALSE	TRUE	TRUE	FALSE	TRUE	TRUE	FALSE	TRUE	TRUE	FALSE	TRUE	TRUE	FALSE	TRUE
sp|P19174|PLCG1_HUMAN	PLCG1	sp|P19174|PLCG1_HUMAN;sp|P19174-2|PLCG1_HUMAN	sp|P19174|PLCG1_HUMAN;sp|P19174-2|PLCG1_HUMAN	1-phosphatidylinositol 4,5-bisphosphate phosphodiesterase gamma-1 OS=Homo sapiens OX=9606 GN=PLCG1 PE=1 SV=1;Isoform 2 of 1-phosphatidylinositol 4,5-bisphosphate phosphodiesterase gamma-1 OS=Homo sapiens OX=9606 GN=PLCG1	2	9	10.5	148.53	1290	0	26.613	3//0	3//0	2//0	2//1	3//0	1//2	230960000	60	32			-1;-1	3849400	TRUE	FALSE	TRUE	TRUE	FALSE	TRUE	TRUE	FALSE	FALSE	TRUE	FALSE	TRUE	TRUE	FALSE	TRUE	TRUE	FALSE	TRUE
sp|P19338|NUCL_HUMAN	NCL	sp|P19338|NUCL_HUMAN	sp|P19338|NUCL_HUMAN	Nucleolin OS=Homo sapiens OX=9606 GN=NCL PE=1 SV=3	1	20	28.9	76.613	710	0	323.31	3//0	3//0	3//0	3//0	3//0	3//0	77045000000	35	845			-1	2201300000	TRUE	FALSE	TRUE	TRUE	FALSE	TRUE	TRUE	FALSE	TRUE	TRUE	FALSE	TRUE	TRUE	FALSE	TRUE	TRUE	FALSE	TRUE
sp|P19367|HXK1_HUMAN	HK1	sp|P19367|HXK1_HUMAN;sp|P19367-4|HXK1_HUMAN;sp|P19367-2|HXK1_HUMAN;sp|P19367-3|HXK1_HUMAN;sp|Q2TB90|HKDC1_HUMAN;sp|P52790|HXK3_HUMAN;sp|Q2TB90-3|HKDC1_HUMAN;sp|Q2TB90-2|HKDC1_HUMAN	sp|P19367|HXK1_HUMAN;sp|P19367-4|HXK1_HUMAN;sp|P19367-2|HXK1_HUMAN;sp|P19367-3|HXK1_HUMAN	Hexokinase-1 OS=Homo sapiens OX=9606 GN=HK1 PE=1 SV=3;Isoform 4 of Hexokinase-1 OS=Homo sapiens OX=9606 GN=HK1;Isoform 2 of Hexokinase-1 OS=Homo sapiens OX=9606 GN=HK1;Isoform 3 of Hexokinase-1 OS=Homo sapiens OX=9606 GN=HK1	8	41	55.9	102.48	917	0	323.31	3//0	3//0	3//0	3//0	3//0	3//0	24151000000	48	889			-1;-1;-1;-1;-1;-1;-1;-1	503150000	TRUE	FALSE	TRUE	TRUE	FALSE	TRUE	TRUE	FALSE	TRUE	TRUE	FALSE	TRUE	TRUE	FALSE	TRUE	TRUE	FALSE	TRUE
sp|P19387|RPB3_HUMAN	POLR2C	sp|P19387|RPB3_HUMAN	sp|P19387|RPB3_HUMAN	DNA-directed RNA polymerase II subunit RPB3 OS=Homo sapiens OX=9606 GN=POLR2C PE=1 SV=2	1	4	29.1	31.441	275	0	29.845	3//0	3//0	3//0	3//0	3//0	3//0	700370000	14	100			-1	50027000	TRUE	FALSE	TRUE	TRUE	FALSE	TRUE	TRUE	FALSE	TRUE	TRUE	FALSE	TRUE	TRUE	FALSE	TRUE	TRUE	FALSE	TRUE
sp|P19388|RPAB1_HUMAN	POLR2E	sp|P19388|RPAB1_HUMAN	sp|P19388|RPAB1_HUMAN	DNA-directed RNA polymerases I, II, and III subunit RPABC1 OS=Homo sapiens OX=9606 GN=POLR2E PE=1 SV=4	1	5	36.2	24.551	210	0	17.894	3//0	3//0	3//0	3//0	2//1	3//0	521450000	12	42			-1	43454000	TRUE	FALSE	TRUE	TRUE	FALSE	TRUE	TRUE	FALSE	TRUE	TRUE	FALSE	TRUE	TRUE	FALSE	TRUE	TRUE	FALSE	TRUE
sp|P19404|NDUV2_HUMAN	NDUFV2	sp|P19404|NDUV2_HUMAN	sp|P19404|NDUV2_HUMAN	NADH dehydrogenase [ubiquinone] flavoprotein 2, mitochondrial OS=Homo sapiens OX=9606 GN=NDUFV2 PE=1 SV=2	1	6	32.1	27.391	249	0	88.614	3//0	3//0	3//0	3//0	3//0	3//0	1218600000	16	94			-1	76162000	TRUE	FALSE	TRUE	TRUE	FALSE	TRUE	TRUE	FALSE	TRUE	TRUE	FALSE	TRUE	TRUE	FALSE	TRUE	TRUE	FALSE	TRUE
sp|P19474|RO52_HUMAN	TRIM21	sp|P19474|RO52_HUMAN;sp|P19474-2|RO52_HUMAN	sp|P19474|RO52_HUMAN;sp|P19474-2|RO52_HUMAN	E3 ubiquitin-protein ligase TRIM21 OS=Homo sapiens OX=9606 GN=TRIM21 PE=1 SV=1;Isoform 2 of E3 ubiquitin-protein ligase TRIM21 OS=Homo sapiens OX=9606 GN=TRIM21	2	9	25.9	54.169	475	0	15.13	3//0	3//0	1//2	1//2	3//0	3//0	452270000	26	37			-1;-1	17395000	TRUE	FALSE	TRUE	TRUE	FALSE	TRUE	TRUE	FALSE	TRUE	TRUE	FALSE	TRUE	TRUE	FALSE	TRUE	TRUE	FALSE	TRUE
sp|P19525|E2AK2_HUMAN	EIF2AK2	sp|P19525|E2AK2_HUMAN;sp|P19525-2|E2AK2_HUMAN	sp|P19525|E2AK2_HUMAN;sp|P19525-2|E2AK2_HUMAN	Interferon-induced, double-stranded RNA-activated protein kinase OS=Homo sapiens OX=9606 GN=EIF2AK2 PE=1 SV=2;Isoform 2 of Interferon-induced, double-stranded RNA-activated protein kinase OS=Homo sapiens OX=9606 GN=EIF2AK2	2	16	39	62.094	551	0	99.758	3//0	3//0	3//0	3//0	3//0	3//0	7670900000	21	339			-1;-1	365280000	TRUE	FALSE	TRUE	TRUE	FALSE	TRUE	TRUE	FALSE	TRUE	TRUE	FALSE	TRUE	TRUE	FALSE	TRUE	TRUE	FALSE	TRUE
sp|P19623|SPEE_HUMAN	SRM	sp|P19623|SPEE_HUMAN	sp|P19623|SPEE_HUMAN	Spermidine synthase OS=Homo sapiens OX=9606 GN=SRM PE=1 SV=1	1	15	76.8	33.824	302	0	323.31	3//0	3//0	3//0	3//0	3//0	3//0	7883000000	15	315			-1	525530000	TRUE	FALSE	TRUE	TRUE	FALSE	TRUE	TRUE	FALSE	TRUE	TRUE	FALSE	TRUE	TRUE	FALSE	TRUE	TRUE	FALSE	TRUE
sp|P19634|SL9A1_HUMAN	SLC9A1	sp|P19634|SL9A1_HUMAN;sp|P19634-2|SL9A1_HUMAN	sp|P19634|SL9A1_HUMAN	Sodium/hydrogen exchanger 1 OS=Homo sapiens OX=9606 GN=SLC9A1 PE=1 SV=2	2	7	13.1	90.762	815	0	27.337	3//0	3//0	3//0	3//0	3//0	3//0	506700000	21	52			-1;-1	24128000	TRUE	FALSE	TRUE	TRUE	FALSE	TRUE	TRUE	FALSE	TRUE	TRUE	FALSE	TRUE	TRUE	FALSE	TRUE	TRUE	FALSE	TRUE
sp|P19784|CSK22_HUMAN	CSNK2A2	sp|P19784|CSK22_HUMAN	sp|P19784|CSK22_HUMAN	Casein kinase II subunit alpha OS=Homo sapiens OX=9606 GN=CSNK2A2 PE=1 SV=1	1	11	46.3	41.213	350	0	36.068	3//0	3//0	3//0	3//0	3//0	3//0	1257700000	19	106			-1	66195000	TRUE	FALSE	TRUE	TRUE	FALSE	TRUE	TRUE	FALSE	TRUE	TRUE	FALSE	TRUE	TRUE	FALSE	TRUE	TRUE	FALSE	TRUE
sp|P19838-2|NFKB1_HUMAN	NFKB1	sp|P19838-2|NFKB1_HUMAN;sp|P19838|NFKB1_HUMAN;sp|P19838-3|NFKB1_HUMAN	sp|P19838-2|NFKB1_HUMAN;sp|P19838|NFKB1_HUMAN	Isoform 2 of Nuclear factor NF-kappa-B p105 subunit OS=Homo sapiens OX=9606 GN=NFKB1;Nuclear factor NF-kappa-B p105 subunit OS=Homo sapiens OX=9606 GN=NFKB1 PE=1 SV=2	3	8	12.7	105.43	969	0	95.192	3//0	3//0	3//0	3//0	3//0	3//0	607860000	46	140			-1;-1;-1	13214000	TRUE	FALSE	TRUE	TRUE	FALSE	TRUE	TRUE	FALSE	TRUE	TRUE	FALSE	TRUE	TRUE	FALSE	TRUE	TRUE	FALSE	TRUE
sp|P19971|TYPH_HUMAN	TYMP	sp|P19971|TYPH_HUMAN;sp|P19971-2|TYPH_HUMAN	sp|P19971|TYPH_HUMAN;sp|P19971-2|TYPH_HUMAN	Thymidine phosphorylase OS=Homo sapiens OX=9606 GN=TYMP PE=1 SV=2;Isoform 2 of Thymidine phosphorylase OS=Homo sapiens OX=9606 GN=TYMP	2	16	52.3	49.955	482	0	136.89	3//0	3//0	3//0	3//0	3//0	3//0	3136200000	24	220			-1;-1	130680000	TRUE	FALSE	TRUE	TRUE	FALSE	TRUE	TRUE	FALSE	TRUE	TRUE	FALSE	TRUE	TRUE	FALSE	TRUE	TRUE	FALSE	TRUE
sp|P20020-5|AT2B1_HUMAN	ATP2B1	sp|P20020-5|AT2B1_HUMAN;sp|P20020-2|AT2B1_HUMAN;sp|P20020-6|AT2B1_HUMAN;sp|P20020|AT2B1_HUMAN;sp|P20020-4|AT2B1_HUMAN;sp|P20020-1|AT2B1_HUMAN;sp|Q16720-8|AT2B3_HUMAN;sp|Q16720-7|AT2B3_HUMAN;sp|Q16720-6|AT2B3_HUMAN;sp|Q16720-3|AT2B3_HUMAN;sp|Q16720-5|AT2B3_HUMAN;sp|Q16720-2|AT2B3_HUMAN;sp|Q16720-4|AT2B3_HUMAN;sp|Q16720|AT2B3_HUMAN	sp|P20020-5|AT2B1_HUMAN;sp|P20020-2|AT2B1_HUMAN;sp|P20020-6|AT2B1_HUMAN;sp|P20020|AT2B1_HUMAN;sp|P20020-4|AT2B1_HUMAN;sp|P20020-1|AT2B1_HUMAN	Isoform E of Plasma membrane calcium-transporting ATPase 1 OS=Homo sapiens OX=9606 GN=ATP2B1;Isoform A of Plasma membrane calcium-transporting ATPase 1 OS=Homo sapiens OX=9606 GN=ATP2B1;Isoform K of Plasma membrane calcium-transporting ATPase 1 OS=Homo sap	14	5	16.6	129.15	1171	0	16.649	2//1	3//0	2//1	2//1	2//1	3//0	215270000	45	32			-1;-1;-1;-1;-1;-1;-1;-1;-1;-1;-1;-1;-1;-1	4783800	TRUE	FALSE	FALSE	TRUE	FALSE	TRUE	TRUE	FALSE	TRUE	TRUE	FALSE	FALSE	TRUE	FALSE	FALSE	TRUE	FALSE	TRUE
sp|P20042|IF2B_HUMAN	EIF2S2	sp|P20042|IF2B_HUMAN	sp|P20042|IF2B_HUMAN	Eukaryotic translation initiation factor 2 subunit 2 OS=Homo sapiens OX=9606 GN=EIF2S2 PE=1 SV=2	1	17	49.5	38.388	333	0	323.31	3//0	3//0	3//0	3//0	3//0	3//0	9822800000	21	430			-1	467750000	TRUE	FALSE	TRUE	TRUE	FALSE	TRUE	TRUE	FALSE	TRUE	TRUE	FALSE	TRUE	TRUE	FALSE	TRUE	TRUE	FALSE	TRUE
sp|P20073-2|ANXA7_HUMAN	ANXA7	sp|P20073-2|ANXA7_HUMAN;sp|P20073|ANXA7_HUMAN	sp|P20073-2|ANXA7_HUMAN;sp|P20073|ANXA7_HUMAN	Isoform 2 of Annexin A7 OS=Homo sapiens OX=9606 GN=ANXA7;Annexin A7 OS=Homo sapiens OX=9606 GN=ANXA7 PE=1 SV=3	2	14	35	50.315	466	0	268.55	3//0	3//0	3//0	3//0	3//0	3//0	6763500000	19	249			-1;-1	355970000	TRUE	FALSE	TRUE	TRUE	FALSE	TRUE	TRUE	FALSE	TRUE	TRUE	FALSE	TRUE	TRUE	FALSE	TRUE	TRUE	FALSE	TRUE
sp|P20290|BTF3_HUMAN	BTF3	sp|P20290|BTF3_HUMAN;sp|P20290-2|BTF3_HUMAN	sp|P20290|BTF3_HUMAN;sp|P20290-2|BTF3_HUMAN	Transcription factor BTF3 OS=Homo sapiens OX=9606 GN=BTF3 PE=1 SV=1;Isoform 2 of Transcription factor BTF3 OS=Homo sapiens OX=9606 GN=BTF3	2	7	63.1	22.168	206	0	323.31	3//0	3//0	3//0	3//0	3//0	3//0	10518000000	10	444			-1;-1	1051800000	TRUE	FALSE	TRUE	TRUE	FALSE	TRUE	TRUE	FALSE	TRUE	TRUE	FALSE	TRUE	TRUE	FALSE	TRUE	TRUE	FALSE	TRUE
sp|P20339-2|RAB5A_HUMAN	RAB5A	sp|P20339-2|RAB5A_HUMAN;sp|P20339|RAB5A_HUMAN	sp|P20339-2|RAB5A_HUMAN;sp|P20339|RAB5A_HUMAN	Isoform 2 of Ras-related protein Rab-5A OS=Homo sapiens OX=9606 GN=RAB5A;Ras-related protein Rab-5A OS=Homo sapiens OX=9606 GN=RAB5A PE=1 SV=2	2	3	44.8	22.178	201	0	14.042	3//0	3//0	2//1	3//0	3//0	3//0	695760000	11	29			-1;-1	63251000	TRUE	FALSE	TRUE	TRUE	FALSE	TRUE	TRUE	FALSE	TRUE	TRUE	FALSE	TRUE	TRUE	FALSE	TRUE	TRUE	FALSE	TRUE
sp|P20340-2|RAB6A_HUMAN	RAB6A	sp|P20340-2|RAB6A_HUMAN;sp|P20340-4|RAB6A_HUMAN;sp|Q53S08|RAB6D_HUMAN;sp|Q9H0N0|RAB6C_HUMAN	sp|P20340-2|RAB6A_HUMAN;sp|P20340-4|RAB6A_HUMAN	Isoform 2 of Ras-related protein Rab-6A OS=Homo sapiens OX=9606 GN=RAB6A;Isoform 4 of Ras-related protein Rab-6A OS=Homo sapiens OX=9606 GN=RAB6A	4	10	49	23.548	208	0	116.28	3//0	3//0	3//0	3//0	3//0	3//0	9435400000	13	265			-1;-1;-1;-1	725800000	TRUE	FALSE	TRUE	TRUE	FALSE	TRUE	TRUE	FALSE	TRUE	TRUE	FALSE	TRUE	TRUE	FALSE	TRUE	TRUE	FALSE	TRUE
sp|P20591|MX1_HUMAN	MX1	sp|P20591|MX1_HUMAN;sp|P20591-2|MX1_HUMAN	sp|P20591|MX1_HUMAN;sp|P20591-2|MX1_HUMAN	Interferon-induced GTP-binding protein Mx1 OS=Homo sapiens OX=9606 GN=MX1 PE=1 SV=4;Isoform 2 of Interferon-induced GTP-binding protein Mx1 OS=Homo sapiens OX=9606 GN=MX1	2	32	66.3	75.519	662	0	323.31	3//0	3//0	3//0	3//0	3//0	3//0	51885000000	33	1200			-1;-1	1572300000	TRUE	FALSE	TRUE	TRUE	FALSE	TRUE	TRUE	FALSE	TRUE	TRUE	FALSE	TRUE	TRUE	FALSE	TRUE	TRUE	FALSE	TRUE
sp|P20592|MX2_HUMAN	MX2	sp|P20592|MX2_HUMAN;sp|P20592-2|MX2_HUMAN	sp|P20592|MX2_HUMAN	Interferon-induced GTP-binding protein Mx2 OS=Homo sapiens OX=9606 GN=MX2 PE=1 SV=1	2	16	41.5	82.088	715	0	244.33	3//0	3//0	1//2	1//2	3//0	0//3	1906800000	42	173			-1;-1	45400000	TRUE	FALSE	TRUE	TRUE	FALSE	TRUE	TRUE	FALSE	FALSE	TRUE	FALSE	FALSE	TRUE	FALSE	TRUE	TRUE	FALSE	TRUE
sp|P20618|PSB1_HUMAN	PSMB1	sp|P20618|PSB1_HUMAN	sp|P20618|PSB1_HUMAN	Proteasome subunit beta type-1 OS=Homo sapiens OX=9606 GN=PSMB1 PE=1 SV=2	1	13	53.5	26.489	241	0	139.77	3//0	3//0	3//0	3//0	3//0	3//0	8549200000	14	379			-1	610660000	TRUE	FALSE	TRUE	TRUE	FALSE	TRUE	TRUE	FALSE	TRUE	TRUE	FALSE	TRUE	TRUE	FALSE	TRUE	TRUE	FALSE	TRUE
sp|P20645|MPRD_HUMAN	M6PR	sp|P20645|MPRD_HUMAN	sp|P20645|MPRD_HUMAN	Cation-dependent mannose-6-phosphate receptor OS=Homo sapiens OX=9606 GN=M6PR PE=1 SV=1	1	2	12.6	30.993	277	0.00032798	5.7663	3//0	3//0	3//0	3//0	3//0	3//0	1639500000	15	54			-1	109300000	TRUE	FALSE	TRUE	TRUE	FALSE	TRUE	TRUE	FALSE	TRUE	TRUE	FALSE	TRUE	TRUE	FALSE	TRUE	TRUE	FALSE	TRUE
sp|P20674|COX5A_HUMAN	COX5A	sp|P20674|COX5A_HUMAN	sp|P20674|COX5A_HUMAN	Cytochrome c oxidase subunit 5A, mitochondrial OS=Homo sapiens OX=9606 GN=COX5A PE=1 SV=2	1	6	47.3	16.762	150	0	67.497	3//0	3//0	3//0	3//0	3//0	3//0	5627600000	10	134			-1	562760000	TRUE	FALSE	TRUE	TRUE	FALSE	TRUE	TRUE	FALSE	TRUE	TRUE	FALSE	TRUE	TRUE	FALSE	TRUE	TRUE	FALSE	TRUE
sp|P20700|LMNB1_HUMAN	LMNB1	sp|P20700|LMNB1_HUMAN	sp|P20700|LMNB1_HUMAN	Lamin-B1 OS=Homo sapiens OX=9606 GN=LMNB1 PE=1 SV=2	1	36	62.6	66.408	586	0	323.31	3//0	3//0	3//0	3//0	3//0	3//0	25402000000	35	1053			-1	725780000	TRUE	FALSE	TRUE	TRUE	FALSE	TRUE	TRUE	FALSE	TRUE	TRUE	FALSE	TRUE	TRUE	FALSE	TRUE	TRUE	FALSE	TRUE
sp|P20810-4|ICAL_HUMAN	CAST	sp|P20810-4|ICAL_HUMAN;sp|P20810-8|ICAL_HUMAN;sp|P20810|ICAL_HUMAN;sp|P20810-9|ICAL_HUMAN;sp|P20810-10|ICAL_HUMAN;sp|P20810-7|ICAL_HUMAN;sp|P20810-6|ICAL_HUMAN;sp|P20810-2|ICAL_HUMAN;sp|P20810-5|ICAL_HUMAN;sp|P20810-3|ICAL_HUMAN	sp|P20810-4|ICAL_HUMAN;sp|P20810-8|ICAL_HUMAN;sp|P20810|ICAL_HUMAN;sp|P20810-9|ICAL_HUMAN;sp|P20810-10|ICAL_HUMAN;sp|P20810-7|ICAL_HUMAN;sp|P20810-6|ICAL_HUMAN;sp|P20810-2|ICAL_HUMAN;sp|P20810-5|ICAL_HUMAN;sp|P20810-3|ICAL_HUMAN	Isoform 4 of Calpastatin OS=Homo sapiens OX=9606 GN=CAST;Isoform 8 of Calpastatin OS=Homo sapiens OX=9606 GN=CAST;Calpastatin OS=Homo sapiens OX=9606 GN=CAST PE=1 SV=4;Isoform 9 of Calpastatin OS=Homo sapiens OX=9606 GN=CAST;Isoform 10 of Calpastatin OS=Ho	10	18	43.9	71.894	667	0	323.31	3//0	3//0	3//0	3//0	3//0	3//0	13354000000	32	893			-1;-1;-1;-1;-1;-1;-1;-1;-1;-1	417300000	TRUE	FALSE	TRUE	TRUE	FALSE	TRUE	TRUE	FALSE	TRUE	TRUE	FALSE	TRUE	TRUE	FALSE	TRUE	TRUE	FALSE	TRUE
sp|P20839|IMDH1_HUMAN	IMPDH1	sp|P20839|IMDH1_HUMAN;sp|P20839-3|IMDH1_HUMAN;sp|P20839-7|IMDH1_HUMAN;sp|P20839-5|IMDH1_HUMAN;sp|P20839-6|IMDH1_HUMAN;sp|P20839-2|IMDH1_HUMAN;sp|P20839-4|IMDH1_HUMAN	sp|P20839|IMDH1_HUMAN;sp|P20839-3|IMDH1_HUMAN;sp|P20839-7|IMDH1_HUMAN;sp|P20839-5|IMDH1_HUMAN;sp|P20839-6|IMDH1_HUMAN;sp|P20839-2|IMDH1_HUMAN;sp|P20839-4|IMDH1_HUMAN	Inosine-5-monophosphate dehydrogenase 1 OS=Homo sapiens OX=9606 GN=IMPDH1 PE=1 SV=2;Isoform 3 of Inosine-5-monophosphate dehydrogenase 1 OS=Homo sapiens OX=9606 GN=IMPDH1;Isoform 7 of Inosine-5-monophosphate dehydrogenase 1 OS=Homo sapiens OX=9606 GN=IM	7	9	31.1	55.405	514	0	27.849	3//0	3//0	3//0	2//1	0//2	0//3	390350000	20	31			-1;-1;-1;-1;-1;-1;-1	19518000	TRUE	FALSE	TRUE	TRUE	FALSE	TRUE	TRUE	FALSE	TRUE	TRUE	FALSE	TRUE	FALSE	FALSE	FALSE	TRUE	FALSE	TRUE
sp|P20936-2|RASA1_HUMAN	RASA1	sp|P20936-2|RASA1_HUMAN;sp|P20936-4|RASA1_HUMAN;sp|P20936|RASA1_HUMAN;sp|P20936-3|RASA1_HUMAN	sp|P20936-2|RASA1_HUMAN;sp|P20936-4|RASA1_HUMAN;sp|P20936|RASA1_HUMAN;sp|P20936-3|RASA1_HUMAN	Isoform 2 of Ras GTPase-activating protein 1 OS=Homo sapiens OX=9606 GN=RASA1;Isoform 4 of Ras GTPase-activating protein 1 OS=Homo sapiens OX=9606 GN=RASA1;Ras GTPase-activating protein 1 OS=Homo sapiens OX=9606 GN=RASA1 PE=1 SV=1;Isoform 3 of Ras GTPase-a	4	6	11.4	100.4	870	0	6.669	0//3	0//3	2//1	2//1	2//0	2//1	216440000	48	15			-1;-1;-1;-1	4509100	TRUE	FALSE	TRUE	TRUE	FALSE	TRUE	TRUE	FALSE	TRUE	TRUE	FALSE	TRUE	TRUE	FALSE	FALSE	TRUE	FALSE	TRUE
sp|P21266|GSTM3_HUMAN	GSTM3	sp|P21266|GSTM3_HUMAN	sp|P21266|GSTM3_HUMAN	Glutathione S-transferase Mu 3 OS=Homo sapiens OX=9606 GN=GSTM3 PE=1 SV=3	1	12	50.2	26.559	225	0	21.993	0//2	0//3	1//2	3//0	3//0	3//0	1593600000	17	63			-1	93740000	TRUE	FALSE	FALSE	TRUE	FALSE	TRUE	TRUE	FALSE	TRUE	TRUE	FALSE	TRUE	TRUE	FALSE	TRUE	TRUE	FALSE	TRUE
sp|P21281|VATB2_HUMAN	ATP6V1B2	sp|P21281|VATB2_HUMAN;sp|P15313|VATB1_HUMAN	sp|P21281|VATB2_HUMAN	V-type proton ATPase subunit B, brain isoform OS=Homo sapiens OX=9606 GN=ATP6V1B2 PE=1 SV=3	2	18	64.4	56.5	511	0	306.57	3//0	3//0	3//0	3//0	3//0	3//0	7161300000	25	523			-1;-1	286450000	TRUE	FALSE	TRUE	TRUE	FALSE	TRUE	TRUE	FALSE	TRUE	TRUE	FALSE	TRUE	TRUE	FALSE	TRUE	TRUE	FALSE	TRUE
sp|P21283|VATC1_HUMAN	ATP6V1C1	sp|P21283|VATC1_HUMAN	sp|P21283|VATC1_HUMAN	V-type proton ATPase subunit C 1 OS=Homo sapiens OX=9606 GN=ATP6V1C1 PE=1 SV=4	1	10	38.2	43.941	382	0	61.347	3//0	3//0	3//0	3//0	3//0	3//0	853310000	27	96			-1	31604000	TRUE	FALSE	TRUE	TRUE	FALSE	TRUE	TRUE	FALSE	TRUE	TRUE	FALSE	TRUE	TRUE	FALSE	TRUE	TRUE	FALSE	TRUE
sp|P21291|CSRP1_HUMAN	CSRP1	sp|P21291|CSRP1_HUMAN	sp|P21291|CSRP1_HUMAN	Cysteine and glycine-rich protein 1 OS=Homo sapiens OX=9606 GN=CSRP1 PE=1 SV=3	1	6	46.6	20.567	193	0	323.31	3//0	3//0	3//0	3//0	3//0	3//0	7023500000	11	309			-1	638500000	TRUE	FALSE	TRUE	TRUE	FALSE	TRUE	TRUE	FALSE	TRUE	TRUE	FALSE	TRUE	TRUE	FALSE	TRUE	TRUE	FALSE	TRUE
sp|P21333|FLNA_HUMAN	FLNA	sp|P21333|FLNA_HUMAN;sp|P21333-2|FLNA_HUMAN	sp|P21333|FLNA_HUMAN;sp|P21333-2|FLNA_HUMAN	Filamin-A OS=Homo sapiens OX=9606 GN=FLNA PE=1 SV=4;Isoform 2 of Filamin-A OS=Homo sapiens OX=9606 GN=FLNA	2	123	73.4	280.74	2647	0	323.31	3//0	3//0	3//0	3//0	3//0	3//0	417200000000	129	7991			-1;-1	3234100000	TRUE	FALSE	TRUE	TRUE	FALSE	TRUE	TRUE	FALSE	TRUE	TRUE	FALSE	TRUE	TRUE	FALSE	TRUE	TRUE	FALSE	TRUE
sp|P21397|AOFA_HUMAN	MAOA	sp|P21397|AOFA_HUMAN;sp|P21397-2|AOFA_HUMAN;sp|P27338-2|AOFB_HUMAN;sp|P27338|AOFB_HUMAN	sp|P21397|AOFA_HUMAN;sp|P21397-2|AOFA_HUMAN	Amine oxidase [flavin-containing] A OS=Homo sapiens OX=9606 GN=MAOA PE=1 SV=1;Isoform 2 of Amine oxidase [flavin-containing] A OS=Homo sapiens OX=9606 GN=MAOA	4	15	42.3	59.681	527	0	250.01	3//0	3//0	3//0	3//0	3//0	3//0	4211400000	26	294			-1;-1;-1;-1	161980000	TRUE	FALSE	TRUE	TRUE	FALSE	TRUE	TRUE	FALSE	TRUE	TRUE	FALSE	TRUE	TRUE	FALSE	TRUE	TRUE	FALSE	TRUE
sp|P21399|ACOC_HUMAN	ACO1	sp|P21399|ACOC_HUMAN	sp|P21399|ACOC_HUMAN	Cytoplasmic aconitate hydratase OS=Homo sapiens OX=9606 GN=ACO1 PE=1 SV=3	1	17	34	98.398	889	0	141.92	3//0	3//0	3//0	3//0	3//0	3//0	3397500000	42	193			-1	80892000	TRUE	FALSE	TRUE	TRUE	FALSE	TRUE	TRUE	FALSE	TRUE	TRUE	FALSE	TRUE	TRUE	FALSE	TRUE	TRUE	FALSE	TRUE
[truncated: 2,797 more rows]
[truncated: 148 more columns]
